# Supplementary material for: A census of α-helical membrane proteins in double-stranded DNA viruses infecting bacteria and archaea
Source: BMC Bioinformatics. 2015 Nov 10;16:380. doi: 10.1186/s12859-015-0817-4 (PMC4641393; doi:10.1186/s12859-015-0817-4)
Supplement: Additional file 1: Table S1. — Phage dataset. Counts for the numbers of proteins, TM proteins, and proteins conserved in POGs for each genome in the dataset. (XLSX 325 kb) [file 12859_2015_817_MOESM1_ESM.xlsx]

## Sheet: overallstats
	# proteins in org	# proteins with TMs	% proteins with TMs	# proteins in POGs	% proteins in POGs	# proteins in POGs with TMs	# proteins not in POGs with TMs	# proteins in POGs without TMs	# proteins not in POGs without TMs	% proteins in POGs with TMs	% proteins not in POGs with TMs	% proteins in POGs without TMs	% proteins not in POGs without TMs	Sum check
Count	903	903	903	903	903	903	903	903	903	903	903	903	903	903	Count	(# total viruses)
Sum	96478	7348		56601		3435	3913	53166	35964					903	Sum
Min	5	0	0	0	0	0	0	0	0	0	0	0	0	1	Min	(these individual zeros do not all correspond to the same virus entry)
Max	724	54	0.40625	307	1	23	51	290	585	0.34375	0.4	0.957447	0.931818	1	Max
Average	106.842	8.13732	0.0835793	62.6811	0.60738	3.80399	4.33333	58.8771	39.8272	0.0388649	0.0447144	0.568515	0.347905	1	Average
StdDev	74.5128	6.08066	0.0549737	48.2338	0.254122	3.82492	5.01513	45.0233	50.0507	0.0356992	0.051884	0.236646	0.226453	2.7909e-17	StdDev
Median	83	6	0.0722022	50	0.642857	3	3	47	25	0.0350877	0.0347826	0.59322	0.321429	1	Median
Mode	63	5	0.0714286	41	0.5	2	1	42	5	0	0	0.5	0	1	Mode
1st Quartile	61	4	0.0574713	34.5	0.419617	1	1	32	11	0.015873	0.016001	0.4	0.159208	1	1st Quartile
3rd Quartile	114	9	0.0896479	76	0.825397	5	5	72	44	0.0536514	0.056642	0.775	0.515152	1	3rd Quartile
1stQuart-Min	56	4	0.0574713	34.5	0.419617	1	1	32	11	0.015873	0.016001	0.4	0.159208	0
2ndQuart-1st	22	2	0.0147309	15.5	0.22324	2	2	15	14	0.0192147	0.0187816	0.19322	0.162221	0
3rdQuart-2nd	31	3	0.0174457	26	0.18254	2	2	25	19	0.0185637	0.0218594	0.18178	0.193723	0
Max-3rdQuart	610	45	0.316602	231	0.174603	18	46	218	541	0.290099	0.343358	0.182447	0.416667	0
	Min	1st Quartile-Min	1st Quartile	2nd Quartile (-1st)	3rd Quartile (-2nd)	Max-3rdQuart
total in genome	5	56	61	22	31	610
with TMs	0	3	4	2	3	45

## Sheet: dsDNAgenomes
Genome Accession	Virus Name	Host domain	Host organism	Taxonomy Level 1	Taxonomy Level 2	Taxonomy Level 3	Taxonomy Level 4	Taxonomy Level 5	Taxonomy Level 6	Taxonomy Level 7	Taxonomy Level 8	Genome Size (bp)	# proteins	# proteins with TMs	% proteins with TMs	# proteins in POGs	% proteins in POGs	# proteins in POGs with TMs	# proteins not in POGs with TMs	# proteins in POGs without TMs	# proteins not in POGs without TMs	% proteins in POGs with TMs	% proteins not in POGs with TMs	% proteins in POGs without TMs	% proteins not in POGs without TMs	Sum check (should be 100%)
NC_002515	Mycoplasma phage P1	Bacteria	Mycoplasma pulmonis	[35237] dsDNA viruses, no RNA stage	[28883] Caudovirales ; Tailed phages	[10744] Podoviridae ; phages with short tails	[542836] Nanovirinae ; Picovirinae	[545935] unassigned Picovirinae	[35238] Mycoplasma phage P1 ; Mycoplasma virus P1			11660	11	0	0	1	0.0909091	0	0	1	10	0	0	0.0909091	0.909091	1
NC_002671	Lactococcus phage bIL312	Bacteria	Lactococcus lactis subsp. lactis Il1403	[35237] dsDNA viruses, no RNA stage	[28883] Caudovirales ; Tailed phages	[10699] Siphoviridae ; Styloviridae ; phages with long non-contractile tails	[196894] unclassified Siphoviridae	[151539] Bacteriophage bIL312 ; Lactococcus phage bIL312 ; Streptococcus phage bIL312				15179	28	1	0.0357143	11	0.392857	0	1	11	16	0	0.0357143	0.392857	0.571429	1
NC_004165	Bacillus phage B103	Bacteria	Bacillus subtilis	[35237] dsDNA viruses, no RNA stage	[28883] Caudovirales ; Tailed phages	[10744] Podoviridae ; phages with short tails	[542836] Nanovirinae ; Picovirinae	[186846] "Phi29-like viruses" ; Phi29-like viruses ; phi-29-like viruses	[10778] Bacillus phage B103 ; Bacteriophage B103			18630	28	1	0.0357143	23	0.821429	1	0	22	5	0.0357143	0	0.785714	0.178571	1
M11813	Bacillus phage PZA	Bacteria	Bacillus subtilis	[35237] dsDNA viruses, no RNA stage	[28883] Caudovirales ; Tailed phages	[10744] Podoviridae ; phages with short tails	[542836] Nanovirinae ; Picovirinae	[186846] "Phi29-like viruses" ; Phi29-like viruses ; phi-29-like viruses	[10756] Bacillus phage phi-29 ; Bacillus phage phi29 ; Bacteriophage phi-29 ; phage phi-29	[10757] Bacillus phage PZA ; Bacteriophage PZA ; phage PZA		19366	31	1	0.0322581	23	0.741935	1	0	22	8	0.0322581	0	0.709677	0.258065	1
NC_011048	Bacillus phage phi29	Bacteria	Bacillus subtilis	[35237] dsDNA viruses, no RNA stage	[28883] Caudovirales ; Tailed phages	[10744] Podoviridae ; phages with short tails	[542836] Nanovirinae ; Picovirinae	[186846] "Phi29-like viruses" ; Phi29-like viruses ; phi-29-like viruses	[10756] Bacillus phage phi-29 ; Bacillus phage phi29 ; Bacteriophage phi-29 ; phage phi-29			19282	31	1	0.0322581	22	0.709677	1	0	21	9	0.0322581	0	0.677419	0.290323	1
NC_005340	Enterobacteria phage PsP3	Bacteria	Salmonella	[35237] dsDNA viruses, no RNA stage	[28883] Caudovirales ; Tailed phages	[10662] Myoviridae ; phages with contractile tails	[857479] Peduovirinae	[140410] "P2-like viruses" ; P2-like viruses	[12407] Bacteriophage PSP3 ; Enterobacteria phage PsP3 ; Pseudomonas phage PsP3 ; Salmonella bacteriophage PSP3 ; Salmonella phage PSP3			30636	48	1	0.0208333	41	0.854167	1	0	40	7	0.0208333	0	0.833333	0.145833	1
HM480106	Synechococcus phage S-CBS1	Bacteria	Synechococcus sp. CB0201	[35237] dsDNA viruses, no RNA stage	[28883] Caudovirales ; Tailed phages	[10699] Siphoviridae ; Styloviridae ; phages with long non-contractile tails	[196894] unclassified Siphoviridae	[909297] Synechococcus phage S-CBS1				30332	49	1	0.0204082	19	0.387755	0	1	19	29	0	0.0204082	0.387755	0.591837	1
NC_003313	Vibrio phage K139	Bacteria	Vibrio cholerae O139	[35237] dsDNA viruses, no RNA stage	[28883] Caudovirales ; Tailed phages	[10662] Myoviridae ; phages with contractile tails	[857479] Peduovirinae	[1196844] Hp1likevirus	[70734] Bacteriophage K139 ; Vibrio cholerae bacteriophage K139 ; Vibrio phage K139 ; phage K139			33106	50	1	0.02	36	0.72	1	0	35	14	0.02	0	0.7	0.28	1
NC_010275	Vibrio phage kappa	Bacteria	Vibrio cholerae	[35237] dsDNA viruses, no RNA stage	[28883] Caudovirales ; Tailed phages	[10662] Myoviridae ; phages with contractile tails	[857479] Peduovirinae	[1196844] Hp1likevirus	[493906] Vibrio phage kappa			33134	51	1	0.0196078	36	0.705882	1	0	35	15	0.0196078	0	0.686275	0.294118	1
NC_015465	Synechococcus phage S-CBS3	Bacteria	Synechococcus sp. CB0202	[35237] dsDNA viruses, no RNA stage	[28883] Caudovirales ; Tailed phages	[10699] Siphoviridae ; Styloviridae ; phages with long non-contractile tails	[196894] unclassified Siphoviridae	[753085] Synechococcus phage S-CBS3				33004	53	1	0.0188679	19	0.358491	1	0	18	34	0.0188679	0	0.339623	0.641509	1
NC_009531	Synechococcus phage Syn5	Bacteria	Synechococcus sp. WH 8109	[35237] dsDNA viruses, no RNA stage	[28883] Caudovirales ; Tailed phages	[10744] Podoviridae ; phages with short tails	[542835] Autographivirinae	[542838] unassigned Autographivirinae	[438482] Cyanophage Syn5 ; Synechococcus phage Syn5			46214	63	1	0.015873	28	0.444444	1	0	27	35	0.015873	0	0.428571	0.555556	1
NC_010393	Phage Gifsy-2	Bacteria	Salmonella typhimurium LT2	[12333] unclassified bacteriophages ; unclassified phages	[129862] Phage Gifsy-2 ; Salmonella typhimurium phage Gifsy-2							45840	67	1	0.0149254	46	0.686567	1	0	45	21	0.0149254	0	0.671642	0.313433	1
NC_003390	Synechococcus phage P60	Bacteria	Synechococcus sp. WH7803	[35237] dsDNA viruses, no RNA stage	[28883] Caudovirales ; Tailed phages	[10744] Podoviridae ; phages with short tails	[542835] Autographivirinae	[542838] unassigned Autographivirinae	[151528] Cyanophage P60 ; Synechococcus phage P60			47872	92	1	0.0108696	28	0.304348	0	1	28	63	0	0.0108696	0.304348	0.684783	1
L06183	Leuconostoc phage L5	Bacteria	Leuconostoc oenos	[12333] unclassified bacteriophages ; unclassified phages	[440576] Leuconostoc phage L5							2435	5	2	0.4	0	0	0	2	0	3	0	0.4	0	0.6	1
NC_001609	Enterobacteria phage P4	Bacteria	Escherichia coli	[35237] dsDNA viruses, no RNA stage	[28883] Caudovirales ; Tailed phages	[10662] Myoviridae ; phages with contractile tails	[857479] Peduovirinae	[140410] "P2-like viruses" ; P2-like viruses	[329161] unclassified P2-like viruses	[10680] Bacteriophage P4 ; Enterobacteria phage P4 ; defective Enterobacteria phage P4 ; phage P4		11624	15	2	0.133333	4	0.266667	0	2	4	9	0	0.133333	0.266667	0.6	1
NC_001942	Mycoplasma phage MAV1	Bacteria	Mycoplasma arthritidis	[35237] dsDNA viruses, no RNA stage	[79205] unclassified dsDNA phages	[75590] Mycoplasma arthritidis bacteriophage MAV1 ; Mycoplasma phage MAV1						15644	15	2	0.133333	3	0.2	0	2	3	10	0	0.133333	0.2	0.666667	1
NC_014321	Hyperthermophilic Archaeal Virus 2	Archaea	information not provided	[451344] unclassified archaeal viruses	[762906] Hyperthermophilic Archaeal Virus 2							17666	17	2	0.117647	3	0.176471	0	2	3	12	0	0.117647	0.176471	0.705882	1
NC_004678	Staphylococcus phage 44AHJD	Bacteria	Staphylococcus aureus	[35237] dsDNA viruses, no RNA stage	[28883] Caudovirales ; Tailed phages	[10744] Podoviridae ; phages with short tails	[542836] Nanovirinae ; Picovirinae	[680287] "AHJD-like viruses" ; 44AHJD-like phages ; AHJD-like viruses	[204086] 44AHJD ; Staphylococcus phage 44AHJD			16784	22	2	0.0909091	7	0.318182	0	2	7	13	0	0.0909091	0.318182	0.590909	1
NC_009875	Staphylococcus phage SAP-2	Bacteria	Staphylococcus aureus	[35237] dsDNA viruses, no RNA stage	[28883] Caudovirales ; Tailed phages	[10744] Podoviridae ; phages with short tails	[542836] Nanovirinae ; Picovirinae	[680287] "AHJD-like viruses" ; 44AHJD-like phages ; AHJD-like viruses	[470865] Phage SAP-2 ; Staphylococcus phage SAP-2			17938	22	2	0.0909091	4	0.181818	1	1	3	17	0.0454545	0.0454545	0.136364	0.772727	1
NC_004679	Staphylococcus phage P68	Bacteria	Staphylococcus aureus	[35237] dsDNA viruses, no RNA stage	[28883] Caudovirales ; Tailed phages	[10744] Podoviridae ; phages with short tails	[542836] Nanovirinae ; Picovirinae	[680287] "AHJD-like viruses" ; 44AHJD-like phages ; AHJD-like viruses	[204090] Staphylococcus aureus phage P68 ; Staphylococcus aureus phage phiP68 ; Staphylococcus phage P68			18227	23	2	0.0869565	8	0.347826	1	1	7	14	0.0434783	0.0434783	0.304348	0.608696	1
NC_002670	Lactococcus phage bIL311	Bacteria	Lactococcus lactis subsp. lactis Il1403	[35237] dsDNA viruses, no RNA stage	[28883] Caudovirales ; Tailed phages	[10699] Siphoviridae ; Styloviridae ; phages with long non-contractile tails	[196894] unclassified Siphoviridae	[151534] Bacteriophage bIL311 ; Lactococcus phage bIL311 ; Streptococcus phage bIL311				14510	28	2	0.0714286	8	0.285714	0	2	8	18	0	0.0714286	0.285714	0.642857	1
NC_007046	Staphylococcus phage 66	Bacteria	Staphylococcus aureus	[35237] dsDNA viruses, no RNA stage	[28883] Caudovirales ; Tailed phages	[10744] Podoviridae ; phages with short tails	[542836] Nanovirinae ; Picovirinae	[680287] "AHJD-like viruses" ; 44AHJD-like phages ; AHJD-like viruses	[320832] Bacteriophage 66 ; Staphylococcus phage 66			18199	28	2	0.0714286	8	0.285714	1	1	7	19	0.0357143	0.0357143	0.25	0.678571	1
NC_001825	Streptococcus phage Cp-1	Bacteria	Streptococcus pneumoniae	[35237] dsDNA viruses, no RNA stage	[28883] Caudovirales ; Tailed phages	[10744] Podoviridae ; phages with short tails	[542836] Nanovirinae ; Picovirinae	[545935] unassigned Picovirinae	[10747] Bacteriophage CP-1 ; Streptococcus phage Cp-1 ; phage CP-1			19343	29	2	0.0689655	7	0.241379	1	1	6	21	0.0344828	0.0344828	0.206897	0.724138	1
EU622808	Bacillus phage Nf	Bacteria	information not provided	[35237] dsDNA viruses, no RNA stage	[28883] Caudovirales ; Tailed phages	[10744] Podoviridae ; phages with short tails	[542836] Nanovirinae ; Picovirinae	[186846] "Phi29-like viruses" ; Phi29-like viruses ; phi-29-like viruses	[10756] Bacillus phage phi-29 ; Bacillus phage phi29 ; Bacteriophage phi-29 ; phage phi-29	[10753] Bacillus phage Nf ; Bacteriophage NF ; phage NF		18753	30	2	0.0666667	22	0.733333	1	1	21	7	0.0333333	0.0333333	0.7	0.233333	1
NC_002669	Lactococcus phage bIL310	Bacteria	Lactococcus lactis subsp. lactis Il1403	[35237] dsDNA viruses, no RNA stage	[28883] Caudovirales ; Tailed phages	[10699] Siphoviridae ; Styloviridae ; phages with long non-contractile tails	[196894] unclassified Siphoviridae	[151538] Bacteriophage bIL310 ; Lactococcus phage bIL310 ; Streptococcus phage bIL310				14957	31	2	0.0645161	12	0.387097	0	2	12	17	0	0.0645161	0.387097	0.548387	1
NC_010363	Lactococcus phage asccphi28	Bacteria	Lactococcus lactis	[35237] dsDNA viruses, no RNA stage	[28883] Caudovirales ; Tailed phages	[10744] Podoviridae ; phages with short tails	[196895] unclassified Podoviridae	[503388] Lactococcus lactis phage asccphi28 ; Lactococcus phage asccphi28				18762	32	2	0.0625	7	0.21875	0	2	7	23	0	0.0625	0.21875	0.71875	1
NC_004665	Pseudomonas phage gh-1	Bacteria	Pseudomonas putida	[35237] dsDNA viruses, no RNA stage	[28883] Caudovirales ; Tailed phages	[10744] Podoviridae ; phages with short tails	[542835] Autographivirinae	[110456] "T7-like viruses" ; Podovirus ; T7 phage group ; T7-like phages ; T7-like viruses	[197783] Pseudomonas phage gh-1 ; Pseudomonas putida phage gh1 ; gh-1			37359	43	2	0.0465116	35	0.813953	2	0	33	8	0.0465116	0	0.767442	0.186047	1
NC_015721	Bdellovibrio phage phi1402	Bacteria	Bdellovibrio bacteriovorus H-I 109	[35237] dsDNA viruses, no RNA stage	[28883] Caudovirales ; Tailed phages	[10662] Myoviridae ; phages with contractile tails	[196896] unclassified Myoviridae	[1035662] Bdellovibrio bacteriovorus phage phi1402 ; Bdellovibrio phage phi1402				23931	44	2	0.0454545	1	0.0227273	0	2	1	41	0	0.0454545	0.0227273	0.931818	1
HQ186308	Acinetobacter phage phiAB1	Bacteria	Acinetobacter baumannii M68316	[12333] unclassified bacteriophages ; unclassified phages	[691318] Acinetobacter phage phiAB1							41526	47	2	0.0425532	26	0.553191	1	1	25	20	0.0212766	0.0212766	0.531915	0.425532	1
HQ641344	Vibrio phage ICP3_2007_A	Bacteria	Vibrio cholerae	[35237] dsDNA viruses, no RNA stage	[28883] Caudovirales ; Tailed phages	[10744] Podoviridae ; phages with short tails	[542835] Autographivirinae	[110456] "T7-like viruses" ; Podovirus ; T7 phage group ; T7-like phages ; T7-like viruses	[329157] unclassified T7-like viruses	[979535] Vibrio phage ICP3	[979536] Vibrio phage ICP3_2007_A	39088	47	2	0.0425532	30	0.638298	0	2	30	15	0	0.0425532	0.638298	0.319149	1
NC_011534	Kluyvera phage Kvp1	Bacteria	Kluyvera cryocrescens	[35237] dsDNA viruses, no RNA stage	[28883] Caudovirales ; Tailed phages	[10744] Podoviridae ; phages with short tails	[542835] Autographivirinae	[110456] "T7-like viruses" ; Podovirus ; T7 phage group ; T7-like phages ; T7-like viruses	[47049] Bacteriophage Kvp1 ; Kluyvera phage Kvp1			39472	47	2	0.0425532	45	0.957447	2	0	43	2	0.0425532	0	0.914894	0.0425532	1
NC_009551	Phormidium phage Pf-WMP3	Bacteria	Leptolyngbya foveolarum	[35237] dsDNA viruses, no RNA stage	[28883] Caudovirales ; Tailed phages	[10744] Podoviridae ; phages with short tails	[686602] unassigned Podoviridae	[440250] Cyanophage Pf-WMP3 ; Phormidium phage Pf-WMP3				43249	48	2	0.0416667	7	0.145833	0	2	7	39	0	0.0416667	0.145833	0.8125	1
AY135739	Enterobacteria phage WPhi	Bacteria	Escherichia coli W strain ATCC9637	[35237] dsDNA viruses, no RNA stage	[28883] Caudovirales ; Tailed phages	[10662] Myoviridae ; phages with contractile tails	[857479] Peduovirinae	[140410] "P2-like viruses" ; P2-like viruses	[103216] Bacteriophage WPhi ; Enterbacteria phage WPhi ; Enterobacteria phage WPhi ; Enterobacterio phage WPhi			32684	49	2	0.0408163	37	0.755102	0	2	37	10	0	0.0408163	0.755102	0.204082	1
NC_007149	Vibriophage VP4	Bacteria	Vibrio	[35237] dsDNA viruses, no RNA stage	[28883] Caudovirales ; Tailed phages	[10744] Podoviridae ; phages with short tails	[542835] Autographivirinae	[110456] "T7-like viruses" ; Podovirus ; T7 phage group ; T7-like phages ; T7-like viruses	[329886] Vibriophage VP4			39503	49	2	0.0408163	41	0.836735	1	1	40	7	0.0204082	0.0204082	0.816327	0.142857	1
NC_008367	Phormidium phage Pf-WMP4	Bacteria	Phormidium	[35237] dsDNA viruses, no RNA stage	[28883] Caudovirales ; Tailed phages	[10744] Podoviridae ; phages with short tails	[686602] unassigned Podoviridae	[400567] Cyanophage Pf-WMP4 ; Phormidium phage Pf-WMP4				40938	49	2	0.0408163	7	0.142857	1	1	6	41	0.0204082	0.0204082	0.122449	0.836735	1
NC_009542	Aeromonas phage phiO18P	Bacteria	Aeromonas media	[35237] dsDNA viruses, no RNA stage	[28883] Caudovirales ; Tailed phages	[10662] Myoviridae ; phages with contractile tails	[857479] Peduovirinae	[1196844] Hp1likevirus	[393598] Aeromonas media phage phiO18P ; Aeromonas phage phiO18P ; Bacteriophage phiO18P ; Phage phiO18P			33985	49	2	0.0408163	35	0.714286	1	1	34	13	0.0204082	0.0204082	0.693878	0.265306	1
U32222	Enterobacteria phage 186	Bacteria	information not provided	[35237] dsDNA viruses, no RNA stage	[28883] Caudovirales ; Tailed phages	[10662] Myoviridae ; phages with contractile tails	[857479] Peduovirinae	[140410] "P2-like viruses" ; P2-like viruses	[29252] Bacteriophage 186 ; Coliphage 186 ; Enterobacteria phage 186 ; phage 186			30624	49	2	0.0408163	46	0.938776	1	1	45	2	0.0204082	0.0204082	0.918367	0.0408163	1
HQ641341	Vibrio phage ICP3_2009_B	Bacteria	Vibrio cholerae	[35237] dsDNA viruses, no RNA stage	[28883] Caudovirales ; Tailed phages	[10744] Podoviridae ; phages with short tails	[542835] Autographivirinae	[110456] "T7-like viruses" ; Podovirus ; T7 phage group ; T7-like phages ; T7-like viruses	[329157] unclassified T7-like viruses	[979535] Vibrio phage ICP3	[979539] Vibrio phage ICP3_2009_B	39042	50	2	0.04	19	0.38	0	2	19	29	0	0.04	0.38	0.58	1
JF712866	Vibrio phage phiVC8	Bacteria	Vibrio cholerae O1 Classic E8021	[35237] dsDNA viruses, no RNA stage	[28883] Caudovirales ; Tailed phages	[10744] Podoviridae ; phages with short tails	[196895] unclassified Podoviridae	[1076759] Vibrio phage phiVC8				39422	52	2	0.0384615	43	0.826923	2	0	41	9	0.0384615	0	0.788462	0.173077	1
HQ110083	Cronobacter phage ESSI-2	Bacteria	Cronobacter sakazakii	[12333] unclassified bacteriophages ; unclassified phages	[947842] Cronobacter phage ESSI-2 ; Phage ESSI-2							28765	53	2	0.0377358	34	0.641509	1	1	33	18	0.0188679	0.0188679	0.622642	0.339623	1
NC_011589	Stenotrophomonas phage S1	Bacteria	Stenotrophomonas maltophilia	[35237] dsDNA viruses, no RNA stage	[28883] Caudovirales ; Tailed phages	[10699] Siphoviridae ; Styloviridae ; phages with long non-contractile tails	[196894] unclassified Siphoviridae	[573591] Stenotrophomonas bacteriophage S1 ; Stenotrophomonas phage S1				40287	53	2	0.0377358	12	0.226415	0	2	12	39	0	0.0377358	0.226415	0.735849	1
HM770079	Salmonella phage RE-2010	Bacteria	Salmonella enterica subsp. enterica serovar Enteritidis str. LK5	[35237] dsDNA viruses, no RNA stage	[28883] Caudovirales ; Tailed phages	[10662] Myoviridae ; phages with contractile tails	[196896] unclassified Myoviridae	[929814] Salmonella phage RE-2010				34117	54	2	0.037037	38	0.703704	1	1	37	15	0.0185185	0.0185185	0.685185	0.277778	1
NC_005879	Vibrio phage VP2	Bacteria	Vibrio cholerae	[35237] dsDNA viruses, no RNA stage	[28883] Caudovirales ; Tailed phages	[10744] Podoviridae ; phages with short tails	[542962] VP2-like phages	[260372] Vibrio phage VP2 ; Vibriophage VP2				39853	54	2	0.037037	44	0.814815	2	0	42	10	0.037037	0	0.777778	0.185185	1
JF974339	Enterobacteria phage IME10	Bacteria	Escherichia coli	[35237] dsDNA viruses, no RNA stage	[28883] Caudovirales ; Tailed phages	[10744] Podoviridae ; phages with short tails	[196895] unclassified Podoviridae	[1090133] Enterobacteria phage IME10				39646	56	2	0.0357143	41	0.732143	1	1	40	14	0.0178571	0.0178571	0.714286	0.25	1
NC_012223	Enterobacteria phage SSL-2009a	Bacteria	Escherichia coli	[35237] dsDNA viruses, no RNA stage	[28883] Caudovirales ; Tailed phages	[10699] Siphoviridae ; Styloviridae ; phages with long non-contractile tails	[196894] unclassified Siphoviridae	[624134] Enterobacteria phage SSL-2009a				39792	56	2	0.0357143	38	0.678571	2	0	36	18	0.0357143	0	0.642857	0.321429	1
GU196278	Escherichia phage K1H	Bacteria	Escherichia coli O18:K1:H7	[35237] dsDNA viruses, no RNA stage	[28883] Caudovirales ; Tailed phages	[10699] Siphoviridae ; Styloviridae ; phages with long non-contractile tails	[196894] unclassified Siphoviridae	[698487] Bacteriophage K1H ; Escherichia phage K1-dep(1) ; Escherichia phage K1H ; K1-dep(1)				41632	58	2	0.0344828	52	0.896552	2	0	50	6	0.0344828	0	0.862069	0.103448	1
JN600960	Enterobacteria phage IME10	Bacteria	Escherichia coli	[35237] dsDNA viruses, no RNA stage	[28883] Caudovirales ; Tailed phages	[10744] Podoviridae ; phages with short tails	[196895] unclassified Podoviridae	[1090133] Enterobacteria phage IME10				39646	59	2	0.0338983	50	0.847458	2	0	48	9	0.0338983	0	0.813559	0.152542	1
NC_009554	Lactobacillus phage LL-H	Bacteria	Lactobacillus delbrueckii subsp. lactis strains LKT and ATCC 15808	[35237] dsDNA viruses, no RNA stage	[28883] Caudovirales ; Tailed phages	[10699] Siphoviridae ; Styloviridae ; phages with long non-contractile tails	[196894] unclassified Siphoviridae	[12348] Bacteriophage LL-H ; Lactobacillus delbrueckii subsp. lactis phage LL-H ; Lactobacillus phage LL-H ; Lactococcus delbrueckii bacteriophage LL-H				34659	59	2	0.0338983	35	0.59322	2	0	33	24	0.0338983	0	0.559322	0.40678	1
NC_000929	Enterobacteria phage Mu	Bacteria	Escherichia coli	[35237] dsDNA viruses, no RNA stage	[28883] Caudovirales ; Tailed phages	[10662] Myoviridae ; phages with contractile tails	[186777] "Mu-like viruses" ; Mu-like viruses	[10677] Bacteriophage Mu ; Enterobacteria phage Mu ; phage Mu				36717	60	2	0.0333333	32	0.533333	0	2	32	26	0	0.0333333	0.533333	0.433333	1
NC_007814	Bacillus phage Fah	Bacteria	Bacillus anthracis	[35237] dsDNA viruses, no RNA stage	[28883] Caudovirales ; Tailed phages	[10699] Siphoviridae ; Styloviridae ; phages with long non-contractile tails	[196894] unclassified Siphoviridae	[345922] Bacillus anthracis bacteriophage Fah ; Bacillus phage Fah				37974	60	2	0.0333333	37	0.616667	1	1	36	22	0.0166667	0.0166667	0.6	0.366667	1
NC_011216	Burkholderia phage KS10	Bacteria	Burkholderia cenocepacia	[35237] dsDNA viruses, no RNA stage	[28883] Caudovirales ; Tailed phages	[10662] Myoviridae ; phages with contractile tails	[196896] unclassified Myoviridae	[557289] Burkholderia bacteriophage KS10 ; Burkholderia phage KS10				37635	62	2	0.0322581	32	0.516129	1	1	31	29	0.016129	0.016129	0.5	0.467742	1
NC_013594	Escherichia phage D108	Bacteria	Escherichia coli	[35237] dsDNA viruses, no RNA stage	[28883] Caudovirales ; Tailed phages	[10662] Myoviridae ; phages with contractile tails	[186777] "Mu-like viruses" ; Mu-like viruses	[483265] unclassified Mu-like viruses	[665033] Bacteriophage D108 ; Enterobacteria phage D108 ; Escherichia coli bacteriophage D108 ; Escherichia phage D108 ; phage D108			37235	62	2	0.0322581	32	0.516129	0	2	32	28	0	0.0322581	0.516129	0.451613	1
HQ641346	Vibrio phage ICP2_2006_A	Bacteria	Vibrio cholerae	[35237] dsDNA viruses, no RNA stage	[28883] Caudovirales ; Tailed phages	[10744] Podoviridae ; phages with short tails	[196895] unclassified Podoviridae	[979533] Vibrio phage ICP2	[979534] Vibrio phage ICP2_2006_A			48626	64	2	0.03125	27	0.421875	0	2	27	35	0	0.03125	0.421875	0.546875	1
NC_015262	Clostridium phage phiCD6356	Bacteria	Clostridium difficile	[35237] dsDNA viruses, no RNA stage	[28883] Caudovirales ; Tailed phages	[10699] Siphoviridae ; Styloviridae ; phages with long non-contractile tails	[196894] unclassified Siphoviridae	[864178] Clostridium difficile phage phiCD6356 ; Clostridium phage phiCD6356				37664	67	2	0.0298507	34	0.507463	1	1	33	32	0.0149254	0.0149254	0.492537	0.477612	1
NC_002747	Lactococcus phage TP901-1	Bacteria	Lactococcus lactis	[35237] dsDNA viruses, no RNA stage	[28883] Caudovirales ; Tailed phages	[10699] Siphoviridae ; Styloviridae ; phages with long non-contractile tails	[196894] unclassified Siphoviridae	[35345] Bacteriophage TP901-1 ; Lactococcus lactis bacteriophage TP901-1 ; Lactococcus phage TP901-1 ; Temperate Bacteriophage TP901-1				37667	68	2	0.0294118	55	0.808824	2	0	53	13	0.0294118	0	0.779412	0.191176	1
NC_004167	Bacillus phage phi105	Bacteria	Bacillus subtilis	[35237] dsDNA viruses, no RNA stage	[28883] Caudovirales ; Tailed phages	[10699] Siphoviridae ; Styloviridae ; phages with long non-contractile tails	[186765] "Lambda-like viruses" ; Lambda phage group ; Lambda-like viruses	[335795] unclassified Lambda-like viruses	[10717] Bacillus phage phi-105 ; Bacillus phage phi105 ; Bacteriophage phi-105 ; phage phi-105			39325	68	2	0.0294118	40	0.588235	1	1	39	27	0.0147059	0.0147059	0.573529	0.397059	1
NC_009799	Corynebacterium phage BFK20	Bacteria	Brevibacterium flavum	[35237] dsDNA viruses, no RNA stage	[28883] Caudovirales ; Tailed phages	[10699] Siphoviridae ; Styloviridae ; phages with long non-contractile tails	[196894] unclassified Siphoviridae	[28358] Bacteriophage BFK20 ; Brevibacterium flavum phage BFK20 ; Corynebacterium phage BFK20				42969	69	2	0.0289855	26	0.376812	1	1	25	42	0.0144928	0.0144928	0.362319	0.608696	1
NC_015158	Vibrio phage ICP2	Bacteria	Vibrio cholerae	[35237] dsDNA viruses, no RNA stage	[28883] Caudovirales ; Tailed phages	[10744] Podoviridae ; phages with short tails	[196895] unclassified Podoviridae	[979533] Vibrio phage ICP2				49675	74	2	0.027027	26	0.351351	0	2	26	46	0	0.027027	0.351351	0.621622	1
NC_014460	Staphylococcus phage SAP-26	Bacteria	Staphylococcus aureus	[35237] dsDNA viruses, no RNA stage	[28883] Caudovirales ; Tailed phages	[10699] Siphoviridae ; Styloviridae ; phages with long non-contractile tails	[196894] unclassified Siphoviridae	[872294] Staphylococcus aureus phage SAP-26 ; Staphylococcus phage SAP-26				41207	77	2	0.025974	72	0.935065	1	1	71	4	0.012987	0.012987	0.922078	0.0519481	1
DQ530359	Staphylococcus aureus phage phiNM1	Bacteria	information not provided	[35237] dsDNA viruses, no RNA stage	[28883] Caudovirales ; Tailed phages	[10699] Siphoviridae ; Styloviridae ; phages with long non-contractile tails	[196894] unclassified Siphoviridae	[387905] Staphylococcus aureus phage phiNM ; Staphylococcus phage phiNM	[387907] Staphylococcus aureus phage phiNM1			43128	79	2	0.0253165	23	0.291139	0	2	23	54	0	0.0253165	0.291139	0.683544	1
NC_008583	Staphylococcus phage phiNM	Bacteria	Staphylococcus aureus	[35237] dsDNA viruses, no RNA stage	[28883] Caudovirales ; Tailed phages	[10699] Siphoviridae ; Styloviridae ; phages with long non-contractile tails	[196894] unclassified Siphoviridae	[387905] Staphylococcus aureus phage phiNM ; Staphylococcus phage phiNM				43128	80	2	0.025	78	0.975	2	0	76	2	0.025	0	0.95	0.025	1
NC_003085	Myxococcus phage Mx8	Bacteria	Myxococcus xanthus strain DK883	[35237] dsDNA viruses, no RNA stage	[28883] Caudovirales ; Tailed phages	[10744] Podoviridae ; phages with short tails	[196895] unclassified Podoviridae	[49964] Bacteriophage Mx8 ; Myxococcus phage Mx8 ; Phage Mx8				49534	92	2	0.0217391	15	0.163043	0	2	15	75	0	0.0217391	0.163043	0.815217	1
NC_009643	Actinomyces phage Av-1	Bacteria	Actinomyces naeslundii	[35237] dsDNA viruses, no RNA stage	[28883] Caudovirales ; Tailed phages	[10744] Podoviridae ; phages with short tails	[542836] Nanovirinae ; Picovirinae	[545935] unassigned Picovirinae	[338473] Actinomyces phage Av-1 ; Bacteriophage Av-1			17171	24	3	0.125	6	0.25	0	3	6	15	0	0.125	0.25	0.625	1
NC_004814	Streptococcus phage C1	Bacteria	Streptococcus sp. 'group C'	[35237] dsDNA viruses, no RNA stage	[28883] Caudovirales ; Tailed phages	[10744] Podoviridae ; phages with short tails	[542836] Nanovirinae ; Picovirinae	[680287] "AHJD-like viruses" ; 44AHJD-like phages ; AHJD-like viruses	[230871] Streptococcus phage C1			16687	25	3	0.12	7	0.28	0	3	7	15	0	0.12	0.28	0.6	1
NC_007045	Staphylococcus phage PT1028	Bacteria	Staphylococcus aureus	[35237] dsDNA viruses, no RNA stage	[79205] unclassified dsDNA phages	[320831] Bacteriophage PT1028 ; Staphylococcus phage PT1028						15603	28	3	0.107143	9	0.321429	1	2	8	17	0.0357143	0.0714286	0.285714	0.607143	1
NC_001629	Lactococcus phage bIL67	Bacteria	Lactococcus	[35237] dsDNA viruses, no RNA stage	[28883] Caudovirales ; Tailed phages	[10699] Siphoviridae ; Styloviridae ; phages with long non-contractile tails	[1201938] unassigned Siphoviridae	[186532] "c2-like viruses" ; c2-like viruses	[36343] Bacteriophage bIL67 ; Lactococcus phage bIL67			22195	39	3	0.0769231	9	0.230769	1	2	8	28	0.025641	0.0512821	0.205128	0.717949	1
NC_001706	Lactococcus phage c2	Bacteria	Lactococcus lactis	[35237] dsDNA viruses, no RNA stage	[28883] Caudovirales ; Tailed phages	[10699] Siphoviridae ; Styloviridae ; phages with long non-contractile tails	[1201938] unassigned Siphoviridae	[186532] "c2-like viruses" ; c2-like viruses	[31537] Bacteriophage c2 ; Lactococcus bacteriophage c2 ; Lactococcus phage c2 ; lactococcal bacteriophage c2			22172	39	3	0.0769231	10	0.25641	0	3	10	26	0	0.0769231	0.25641	0.666667	1
JF314845	Cronobacter phage ES2	Bacteria	Cronobacter sakazakii	[12333] unclassified bacteriophages ; unclassified phages	[1073754] Cronobacter phage ES2 ; Virulent phage ES2							22162	42	3	0.0714286	28	0.666667	2	1	26	13	0.047619	0.0238095	0.619048	0.309524	1
NC_001902	Methanobacterium phage psiM2	Archaea	Methanobacterium thermoautotrophicum	[35237] dsDNA viruses, no RNA stage	[28883] Caudovirales ; Tailed phages	[10699] Siphoviridae ; Styloviridae ; phages with long non-contractile tails	[196894] unclassified Siphoviridae	[77048] Archaeophage PsiM2 ; Methanobacterium phage psiM2				26111	43	3	0.0697674	8	0.186047	0	3	8	32	0	0.0697674	0.186047	0.744186	1
NC_003315	Haemophilus phage HP2	Bacteria	Haemophilus influenzae	[35237] dsDNA viruses, no RNA stage	[28883] Caudovirales ; Tailed phages	[10662] Myoviridae ; phages with contractile tails	[857479] Peduovirinae	[1196844] Hp1likevirus	[157239] Bacteriophage HP2 ; Haemophilus influenzae phage HP2 ; Haemophilus phage HP2			31508	44	3	0.0681818	34	0.772727	1	2	33	8	0.0227273	0.0454545	0.75	0.181818	1
NC_004745	Yersinia phage L-413C	Bacteria	Yersinia pestis	[35237] dsDNA viruses, no RNA stage	[28883] Caudovirales ; Tailed phages	[10662] Myoviridae ; phages with contractile tails	[857479] Peduovirinae	[140410] "P2-like viruses" ; P2-like viruses	[227940] Bacteriophage L-413C ; Yersinia phage L-413C			30728	45	3	0.0666667	36	0.8	1	2	35	7	0.0222222	0.0444444	0.777778	0.155556	1
HQ641343	Vibrio phage ICP3_2008_A	Bacteria	Vibrio cholerae	[35237] dsDNA viruses, no RNA stage	[28883] Caudovirales ; Tailed phages	[10744] Podoviridae ; phages with short tails	[542835] Autographivirinae	[110456] "T7-like viruses" ; Podovirus ; T7 phage group ; T7-like phages ; T7-like viruses	[329157] unclassified T7-like viruses	[979535] Vibrio phage ICP3	[979537] Vibrio phage ICP3_2008_A	39349	48	3	0.0625	10	0.208333	1	2	9	36	0.0208333	0.0416667	0.1875	0.75	1
NC_013651	Vibrio phage N4	Bacteria	information not provided	[35237] dsDNA viruses, no RNA stage	[28883] Caudovirales ; Tailed phages	[10744] Podoviridae ; phages with short tails	[542835] Autographivirinae	[110456] "T7-like viruses" ; Podovirus ; T7 phage group ; T7-like phages ; T7-like viruses	[644563] Vibrio phage N4 ; Vibriophage N4			38497	49	3	0.0612245	31	0.632653	1	2	30	16	0.0204082	0.0408163	0.612245	0.326531	1
NC_001895	Enterobacteria phage P2	Bacteria	Escherichia coli	[35237] dsDNA viruses, no RNA stage	[28883] Caudovirales ; Tailed phages	[10662] Myoviridae ; phages with contractile tails	[857479] Peduovirinae	[140410] "P2-like viruses" ; P2-like viruses	[10679] Bacteriophage P2 ; Enterobacteria phage P2 ; phage P2			33593	50	3	0.06	37	0.74	1	2	36	11	0.02	0.04	0.72	0.22	1
NC_013598	Streptococcus phage ALQ13.2	Bacteria	Streptococcus thermophilus	[35237] dsDNA viruses, no RNA stage	[28883] Caudovirales ; Tailed phages	[10699] Siphoviridae ; Styloviridae ; phages with long non-contractile tails	[196894] unclassified Siphoviridae	[682370] Streptococcus phage ALQ13.2 ; Streptococcus phage P13.2 ; Streptococcus thermophilus phage P13.2				35525	50	3	0.06	45	0.9	2	1	43	4	0.04	0.02	0.86	0.08	1
NC_008193	Pasteurella phage F108	Bacteria	Pasteurella multocida	[35237] dsDNA viruses, no RNA stage	[28883] Caudovirales ; Tailed phages	[10662] Myoviridae ; phages with contractile tails	[857479] Peduovirinae	[1196844] Hp1likevirus	[342564] Bacteriophage F108 ; Pasteurella phage F108			30505	51	3	0.0588235	31	0.607843	1	2	30	18	0.0196078	0.0392157	0.588235	0.352941	1
NC_001697	Haemophilus phage HP1	Bacteria	Haemophilus influenzae	[35237] dsDNA viruses, no RNA stage	[28883] Caudovirales ; Tailed phages	[10662] Myoviridae ; phages with contractile tails	[857479] Peduovirinae	[1196844] Hp1likevirus	[10690] Bacteriophage HP1 ; Haemophilus phage HP1 ; phage HP1			32355	52	3	0.0576923	34	0.653846	1	2	33	16	0.0192308	0.0384615	0.634615	0.307692	1
NC_008364	Lactococcus phage Q54	Bacteria	Lactococcus lactis	[35237] dsDNA viruses, no RNA stage	[28883] Caudovirales ; Tailed phages	[10699] Siphoviridae ; Styloviridae ; phages with long non-contractile tails	[196894] unclassified Siphoviridae	[354259] 936 ; 936 group of lactococcal phages ; Lactococcus phage 936 sensu lato	[382685] Lactococcus phage Q54			26537	52	3	0.0576923	13	0.25	1	2	12	37	0.0192308	0.0384615	0.230769	0.711538	1
NC_013599	Xylella phage Xfas53	Bacteria	Xylella fastidiosa	[35237] dsDNA viruses, no RNA stage	[28883] Caudovirales ; Tailed phages	[10744] Podoviridae ; phages with short tails	[196895] unclassified Podoviridae	[670252] Xylella fastidiosa phage Xfas53 ; Xylella phage Xfas53				36674	52	3	0.0576923	18	0.346154	0	3	18	31	0	0.0576923	0.346154	0.596154	1
NC_004831	Enterobacteria phage SP6	Bacteria	Salmonella typhimurium	[35237] dsDNA viruses, no RNA stage	[28883] Caudovirales ; Tailed phages	[10744] Podoviridae ; phages with short tails	[542835] Autographivirinae	[542837] "SP6-like viruses" ; SP6-like phages ; SP6-like viruses	[194966] Bacteriophage SP6 ; Enterobacteria phage SP6 ; Salmonella phage SP6 ; phage SP6			43769	54	3	0.0555556	43	0.796296	2	1	41	10	0.037037	0.0185185	0.759259	0.185185	1
NC_005891	Vibrio phage VP5	Bacteria	Vibrio cholerae	[35237] dsDNA viruses, no RNA stage	[28883] Caudovirales ; Tailed phages	[10744] Podoviridae ; phages with short tails	[542962] VP2-like phages	[260827] Vibrio phage VP5 ; Vibriophage VP5				39786	55	3	0.0545455	43	0.781818	2	1	41	11	0.0363636	0.0181818	0.745455	0.2	1
AB597179	Ralstonia phage RSB2	Bacteria	Ralstonia solanacearum	[12333] unclassified bacteriophages ; unclassified phages	[913183] Ralstonia phage RSB2							40411	56	3	0.0535714	27	0.482143	1	2	26	27	0.0178571	0.0357143	0.464286	0.482143	1
GU196279	Escherichia phage K1ind1	Bacteria	Escherichia coli O18:K1:H7	[35237] dsDNA viruses, no RNA stage	[28883] Caudovirales ; Tailed phages	[10699] Siphoviridae ; Styloviridae ; phages with long non-contractile tails	[196894] unclassified Siphoviridae	[698488] Bacteriophage K1ind1 ; Escherichia phage K1-ind(1) ; Escherichia phage K1ind1 ; K1-ind(1)				42292	56	3	0.0535714	45	0.803571	3	0	42	11	0.0535714	0	0.75	0.196429	1
GU196280	Escherichia phage K1ind2	Bacteria	Escherichia coli O18:K1:H7	[35237] dsDNA viruses, no RNA stage	[28883] Caudovirales ; Tailed phages	[10699] Siphoviridae ; Styloviridae ; phages with long non-contractile tails	[196894] unclassified Siphoviridae	[698489] Bacteriophage K1ind2 ; Escherichia phage K1-ind(2) ; Escherichia phage K1ind2 ; K1-ind(2)				42765	56	3	0.0535714	42	0.75	2	1	40	13	0.0357143	0.0178571	0.714286	0.232143	1
EU340421	Lactobacillus phage c5	Bacteria	Lactobacillus delbrueckii subsp. bulgaricus	[35237] dsDNA viruses, no RNA stage	[28883] Caudovirales ; Tailed phages	[10699] Siphoviridae ; Styloviridae ; phages with long non-contractile tails	[196894] unclassified Siphoviridae	[508419] Lactobacillus delbrueckii bacteriophage c5 ; Lactobacillus phage c5				31841	57	3	0.0526316	33	0.578947	2	1	31	23	0.0350877	0.0175439	0.54386	0.403509	1
GU196281	Escherichia phage K1ind3	Bacteria	Escherichia coli O18:K1:H7	[35237] dsDNA viruses, no RNA stage	[28883] Caudovirales ; Tailed phages	[10699] Siphoviridae ; Styloviridae ; phages with long non-contractile tails	[196894] unclassified Siphoviridae	[698490] Bacteriophage K1ind3 ; Escherichia phage K1-ind(3) ; Escherichia phage K1ind3 ; K1-ind(3)				43461	57	3	0.0526316	46	0.807018	2	1	44	10	0.0350877	0.0175439	0.77193	0.175439	1
NC_002214	Streptococcus phage Sfi11	Bacteria	Streptococcus thermophilus	[35237] dsDNA viruses, no RNA stage	[28883] Caudovirales ; Tailed phages	[10699] Siphoviridae ; Styloviridae ; phages with long non-contractile tails	[196894] unclassified Siphoviridae	[78541] Streptococcus phage Sfi11 ; Streptococcus phage phi-Sfi11 ; Streptococcus thermophilus bacteriophage Sfi11				39807	59	3	0.0508475	54	0.915254	3	0	51	5	0.0508475	0	0.864407	0.0847458	1
NC_009236	Burkholderia phage phiE12-2	Bacteria	Burkholderia pseudomallei	[35237] dsDNA viruses, no RNA stage	[28883] Caudovirales ; Tailed phages	[10662] Myoviridae ; phages with contractile tails	[857479] Peduovirinae	[140410] "P2-like viruses" ; P2-like viruses	[431892] Burkholderia phage phiE12-2			36690	59	3	0.0508475	41	0.694915	2	1	39	17	0.0338983	0.0169492	0.661017	0.288136	1
NC_012753	Streptococcus phage 5093	Bacteria	Streptococcus thermophilus CSK939	[35237] dsDNA viruses, no RNA stage	[28883] Caudovirales ; Tailed phages	[10699] Siphoviridae ; Styloviridae ; phages with long non-contractile tails	[196894] unclassified Siphoviridae	[646413] Streptococcus phage 5093 ; Streptococcus thermophilus phage 5093				37184	59	3	0.0508475	49	0.830508	1	2	48	8	0.0169492	0.0338983	0.813559	0.135593	1
DQ394808	Lactococcus phage ul36.t1	Bacteria	Lactococcus lactis SMQ-86	[35237] dsDNA viruses, no RNA stage	[28883] Caudovirales ; Tailed phages	[10699] Siphoviridae ; Styloviridae ; phages with long non-contractile tails	[196894] unclassified Siphoviridae	[114416] Lactococcus lactis bacteriophage ul36 ; Lactococcus phage ul36	[374527] Lactococcus phage ul36.t1			35992	60	3	0.05	59	0.983333	3	0	56	1	0.05	0	0.933333	0.0166667	1
DQ394810	Lactococcus phage phismq86	Bacteria	information not provided	[35237] dsDNA viruses, no RNA stage	[28883] Caudovirales ; Tailed phages	[10699] Siphoviridae ; Styloviridae ; phages with long non-contractile tails	[196894] unclassified Siphoviridae	[114416] Lactococcus lactis bacteriophage ul36 ; Lactococcus phage ul36	[444474] Lactococcus phage phismq86			33641	60	3	0.05	55	0.916667	2	1	53	4	0.0333333	0.0166667	0.883333	0.0666667	1
NC_004586	Streptococcus pyogenes phage 315.3	Bacteria	Streptococcus pyogenes MGAS315	[12333] unclassified bacteriophages ; unclassified phages	[198540] Streptococcus pyogenes phage 315.3 ; bacteriophage 315.3							34419	60	3	0.05	44	0.733333	2	1	42	15	0.0333333	0.0166667	0.7	0.25	1
NC_009936	Pseudomonas phage LKA1	Bacteria	Pseudomonas aeruginosa	[35237] dsDNA viruses, no RNA stage	[28883] Caudovirales ; Tailed phages	[10744] Podoviridae ; phages with short tails	[542835] Autographivirinae	[477967] "PhiKMV-like viruses" ; phiKMV-like phages ; phiKMV-like viruses	[386793] Bacteriophage LKA1 ; Enterobacteria phage LKA1 ; Pseudomonas aeruginosa phages LKA1 ; Pseudomonas phage LKA1			41593	60	3	0.05	27	0.45	1	2	26	31	0.0166667	0.0333333	0.433333	0.516667	1
NC_013055	Burkholderia phage KS9	Bacteria	Burkholderia pyrrocinia strain LMG 21824	[35237] dsDNA viruses, no RNA stage	[28883] Caudovirales ; Tailed phages	[10699] Siphoviridae ; Styloviridae ; phages with long non-contractile tails	[186765] "Lambda-like viruses" ; Lambda phage group ; Lambda-like viruses	[335795] unclassified Lambda-like viruses	[335797] Bacteriophage KS9 ; Burkholderia phage KS9			39896	60	3	0.05	41	0.683333	2	1	39	18	0.0333333	0.0166667	0.65	0.3	1
GU196277	Escherichia phage K1G	Bacteria	Escherichia coli O18:K1:H7	[35237] dsDNA viruses, no RNA stage	[28883] Caudovirales ; Tailed phages	[10699] Siphoviridae ; Styloviridae ; phages with long non-contractile tails	[196894] unclassified Siphoviridae	[698486] Bacteriophage K1G ; Escherichia phage K1-dep(4) ; Escherichia phage K1G ; K1-dep(4)				43587	61	3	0.0491803	58	0.95082	3	0	55	3	0.0491803	0	0.901639	0.0491803	1
NC_000872	Streptococcus phage Sfi21	Bacteria	Streptococcus thermophilus	[35237] dsDNA viruses, no RNA stage	[28883] Caudovirales ; Tailed phages	[10699] Siphoviridae ; Styloviridae ; phages with long non-contractile tails	[196894] unclassified Siphoviridae	[64186] Bacteriophage SFi21 ; Streptococcus phage Sfi21 ; Streptococcus thermophilus bacteriophage Sfi21 ; Streptococcus thermophilus phage Sfi21				40739	61	3	0.0491803	55	0.901639	2	1	53	5	0.0327869	0.0163934	0.868852	0.0819672	1
NC_004664	Streptomyces phage phiBT1	Bacteria	Streptomyces lividans	[35237] dsDNA viruses, no RNA stage	[28883] Caudovirales ; Tailed phages	[10699] Siphoviridae ; Styloviridae ; phages with long non-contractile tails	[308912] "PhiC31-like viruses" ; PhiC31-like viruses	[373371] unclassified phiC31-like viruses	[225588] Bacteriophage phi-BT1 ; Bacteriophage phiBT1 ; Streptomyces phage phiBT1			41831	61	3	0.0491803	27	0.442623	1	2	26	32	0.0163934	0.0327869	0.42623	0.52459	1
NC_006940	Salmonella phage SS3e	Bacteria	Salmonella enterica subsp. enterica serovar Typhimurium	[35237] dsDNA viruses, no RNA stage	[28883] Caudovirales ; Tailed phages	[10699] Siphoviridae ; Styloviridae ; phages with long non-contractile tails	[196894] unclassified Siphoviridae	[293644] Bacteriophage KS7 ; Phage KS7 ; Salmonella phage KS5 ; Salmonella phage KS7 ; Salmonella phage SS3e				40794	63	3	0.047619	52	0.825397	3	0	49	11	0.047619	0	0.777778	0.174603	1
NC_007734	Bacillus phage WBeta	Bacteria	Bacillus anthracis	[35237] dsDNA viruses, no RNA stage	[28883] Caudovirales ; Tailed phages	[10699] Siphoviridae ; Styloviridae ; phages with long non-contractile tails	[196894] unclassified Siphoviridae	[359961] Bacillus anthracis phage W Beta ; Bacillus phage WBeta				40867	63	3	0.047619	37	0.587302	1	2	36	24	0.015873	0.031746	0.571429	0.380952	1
NC_009737	Bacillus virus 1	Bacteria	Bacillus sp. 6k512	[35237] dsDNA viruses, no RNA stage	[28883] Caudovirales ; Tailed phages	[102294] unclassified Caudovirales ; unclassified tailed phages	[396034] Bacillus virus 1					35055	63	3	0.047619	41	0.650794	2	1	39	21	0.031746	0.015873	0.619048	0.333333	1
NC_015266	Burkholderia phage KL3	Bacteria	Burkholderia ambifaria strain LMG 17828	[35237] dsDNA viruses, no RNA stage	[28883] Caudovirales ; Tailed phages	[10662] Myoviridae ; phages with contractile tails	[857479] Peduovirinae	[140410] "P2-like viruses" ; P2-like viruses	[329161] unclassified P2-like viruses	[910474] Burkholderia phage KL3		40555	63	3	0.047619	50	0.793651	3	0	47	13	0.047619	0	0.746032	0.206349	1
NC_015585	Pantoea phage LIMEzero	Bacteria	Pantoea agglomerans	[35237] dsDNA viruses, no RNA stage	[28883] Caudovirales ; Tailed phages	[10744] Podoviridae ; phages with short tails	[542835] Autographivirinae	[477967] "PhiKMV-like viruses" ; phiKMV-like phages ; phiKMV-like viruses	[627479] unclassified phiKMV-like phages	[943335] Pantoea phage LIMEzero		43032	64	3	0.046875	24	0.375	1	2	23	38	0.015625	0.03125	0.359375	0.59375	1
NC_002703	Lactococcus phage Tuc2009	Bacteria	Lactococcus lactis	[35237] dsDNA viruses, no RNA stage	[28883] Caudovirales ; Tailed phages	[10699] Siphoviridae ; Styloviridae ; phages with long non-contractile tails	[196894] unclassified Siphoviridae	[35241] Bacteriophage Tuc2009 ; Lactococcus phage Tuc2009 ; phi Tuc2009				38347	65	3	0.0461538	57	0.876923	3	0	54	8	0.0461538	0	0.830769	0.123077	1
NC_006557	Bacillus phage BCJA1c	Bacteria	Bacillus clarkii	[35237] dsDNA viruses, no RNA stage	[28883] Caudovirales ; Tailed phages	[10699] Siphoviridae ; Styloviridae ; phages with long non-contractile tails	[196894] unclassified Siphoviridae	[294382] Bacillus clarkii bacteriophage BCJA1c ; Bacillus phage BCJA1c				41092	66	3	0.0454545	31	0.469697	2	1	29	34	0.030303	0.0151515	0.439394	0.515152	1
NC_010392	Phage Gifsy-1	Bacteria	Salmonella typhimurium LT2	[12333] unclassified bacteriophages ; unclassified phages	[129861] Phage Gifsy-1 ; Salmonella typhimurium phage Gifsy-1							48491	66	3	0.0454545	45	0.681818	2	1	43	20	0.030303	0.0151515	0.651515	0.30303	1
EU078592	Enterobacteria phage DE3	Bacteria	Escherichia coli BL21(DE3)	[35237] dsDNA viruses, no RNA stage	[28883] Caudovirales ; Tailed phages	[10699] Siphoviridae ; Styloviridae ; phages with long non-contractile tails	[186765] "Lambda-like viruses" ; Lambda phage group ; Lambda-like viruses	[10710] Bacteriophage lambda ; Coliphage lambda ; Enterobacteria phage lambda ; Lambda phage ; bacteriaphage lambda ; phage lambda	[482822] Enterobacteria phage DE3			42925	68	3	0.0441176	56	0.823529	2	1	54	11	0.0294118	0.0147059	0.794118	0.161765	1
GU071104	Cyanophage NATL2A-133	Bacteria	information not provided	[35237] dsDNA viruses, no RNA stage	[28883] Caudovirales ; Tailed phages	[10744] Podoviridae ; phages with short tails	[542835] Autographivirinae	[1132574] unclassified Autographivirinae	[445692] Cyanophage NATL2A-133			47536	68	3	0.0441176	40	0.588235	3	0	37	28	0.0441176	0	0.544118	0.411765	1
AJ312240	Listeria phage PSA	Bacteria	Listeria monocytogenes ScottA	[35237] dsDNA viruses, no RNA stage	[28883] Caudovirales ; Tailed phages	[10699] Siphoviridae ; Styloviridae ; phages with long non-contractile tails	[196894] unclassified Siphoviridae	[181007] Listeria phage 2389	[171618] Bacteriophage PSA ; Listeria phage PSA			37618	71	3	0.0422535	40	0.56338	2	1	38	30	0.028169	0.0140845	0.535211	0.422535	1
NC_003291	Listeria phage 2389	Bacteria	Listeria monocytogenes	[35237] dsDNA viruses, no RNA stage	[28883] Caudovirales ; Tailed phages	[10699] Siphoviridae ; Styloviridae ; phages with long non-contractile tails	[196894] unclassified Siphoviridae	[181007] Listeria phage 2389				37618	71	3	0.0422535	40	0.56338	2	1	38	30	0.028169	0.0140845	0.535211	0.422535	1
NC_015720	Gordonia phage GTE2	Bacteria	Gordonia terrae	[35237] dsDNA viruses, no RNA stage	[28883] Caudovirales ; Tailed phages	[10699] Siphoviridae ; Styloviridae ; phages with long non-contractile tails	[196894] unclassified Siphoviridae	[981323] Bacteriophage GTE2 ; Gordonia phage GTE2				45530	73	3	0.0410959	30	0.410959	1	2	29	41	0.0136986	0.0273973	0.39726	0.561644	1
NC_004616	Staphylococcus phage phi 12	Bacteria	Staphylococcus aureus subsp. aureus NCTC 8325	[35237] dsDNA viruses, no RNA stage	[28883] Caudovirales ; Tailed phages	[10699] Siphoviridae ; Styloviridae ; phages with long non-contractile tails	[196894] unclassified Siphoviridae	[186152] Staphylococcus aureus phage phi 12 ; Staphylococcus phage phi 12				44970	74	3	0.0405405	73	0.986486	3	0	70	1	0.0405405	0	0.945946	0.0135135	1
NC_005342	Burkholderia phage Bcep43	Bacteria	Burkholderia cepacia	[35237] dsDNA viruses, no RNA stage	[28883] Caudovirales ; Tailed phages	[10662] Myoviridae ; phages with contractile tails	[686598] unassigned Myoviridae	[1198138] Bcep781likevirus	[260373] Burkholderia cepacia phage Bcep43 ; Burkholderia phage Bcep43			48024	75	3	0.04	43	0.573333	1	2	42	30	0.0133333	0.0266667	0.56	0.4	1
DQ908929	Staphylococcus phage 80	Bacteria	information not provided	[35237] dsDNA viruses, no RNA stage	[28883] Caudovirales ; Tailed phages	[10699] Siphoviridae ; Styloviridae ; phages with long non-contractile tails	[196894] unclassified Siphoviridae	[386445] Bacteriophage 53 sensu lato ; Staphylococcus phage 53 sensu lato	[405947] Staphylococcus aureus bacteriophage 80 ; Staphylococcus phage 80			42140	76	3	0.0394737	52	0.684211	2	1	50	23	0.0263158	0.0131579	0.657895	0.302632	1
NC_007710	Xanthomonas phage OP2	Bacteria	Xanthomonas oryzae	[35237] dsDNA viruses, no RNA stage	[28883] Caudovirales ; Tailed phages	[10662] Myoviridae ; phages with contractile tails	[686598] unassigned Myoviridae	[1198138] Bcep781likevirus	[331627] Xanthomonas oryzae phage OP2 ; Xanthomonas phage OP2			46643	76	3	0.0394737	38	0.5	0	3	38	35	0	0.0394737	0.5	0.460526	1
CP000711	Enterobacteria phage CUS-3	Bacteria	Escherichia coli RS218	[35237] dsDNA viruses, no RNA stage	[28883] Caudovirales ; Tailed phages	[10744] Podoviridae ; phages with short tails	[686602] unassigned Podoviridae	[186794] "P22-like viruses" ; P22-like viruses	[329158] unclassified P22-like viruses	[539221] Enterobacteria phage CUS-3 ; Enterobacteria prophage CUS-3 ; Escherichia coli RS218 prophage CUS-3		40207	78	3	0.0384615	67	0.858974	3	0	64	11	0.0384615	0	0.820513	0.141026	1
NC_004615	Staphylococcus phage 11	Bacteria	Staphylococcus aureus subsp. aureus NCTC 8325	[35237] dsDNA viruses, no RNA stage	[28883] Caudovirales ; Tailed phages	[10699] Siphoviridae ; Styloviridae ; phages with long non-contractile tails	[196894] unclassified Siphoviridae	[12360] Bacteriophage phi-11 ; Staphylococcus aureus phage phi 11 ; Staphylococcus bacteriophage phi 11 ; Staphylococcus phage 11 ; bacteriophage phi 11 ; phage phi-11				43604	78	3	0.0384615	76	0.974359	3	0	73	2	0.0384615	0	0.935897	0.025641	1
NC_009604	Burkholderia phage BcepNY3	Bacteria	Burkholderia cenocepacia HI2424	[35237] dsDNA viruses, no RNA stage	[28883] Caudovirales ; Tailed phages	[10662] Myoviridae ; phages with contractile tails	[686598] unassigned Myoviridae	[1198138] Bcep781likevirus	[446807] Burkholderia phage BcepNY3			47382	80	3	0.0375	43	0.5375	1	2	42	35	0.0125	0.025	0.525	0.4375	1
NC_010106	Enterobacteria phage phiEcoM-GJ1	Bacteria	Escherichia coli	[35237] dsDNA viruses, no RNA stage	[28883] Caudovirales ; Tailed phages	[10662] Myoviridae ; phages with contractile tails	[196896] unclassified Myoviridae	[451705] Bacteriophage phiEcoM-GJ1 ; Enterobacteria phage phiEcoM-GJ1				52975	83	3	0.0361446	35	0.421687	1	2	34	46	0.0120482	0.0240964	0.409639	0.554217	1
NC_007057	Staphylococcus phage 96	Bacteria	Staphylococcus aureus	[35237] dsDNA viruses, no RNA stage	[28883] Caudovirales ; Tailed phages	[10699] Siphoviridae ; Styloviridae ; phages with long non-contractile tails	[196894] unclassified Siphoviridae	[386445] Bacteriophage 53 sensu lato ; Staphylococcus phage 53 sensu lato	[320842] Bacteriophage 96 ; Staphylococcus phage 96			43576	86	3	0.0348837	82	0.953488	3	0	79	4	0.0348837	0	0.918605	0.0465116	1
NC_008723	Staphylococcus phage PH15	Bacteria	Staphylococcus epidermidis	[35237] dsDNA viruses, no RNA stage	[28883] Caudovirales ; Tailed phages	[10699] Siphoviridae ; Styloviridae ; phages with long non-contractile tails	[196894] unclassified Siphoviridae	[399185] Staphylococcus epidermidis bacteriophage PH15 ; Staphylococcus phage PH15				44041	87	3	0.0344828	73	0.83908	2	1	71	13	0.0229885	0.0114943	0.816092	0.149425	1
NC_012743	Burkholderia phage BcepIL02	Bacteria	Burkholderia cenocepacia	[35237] dsDNA viruses, no RNA stage	[28883] Caudovirales ; Tailed phages	[10744] Podoviridae ; phages with short tails	[196895] unclassified Podoviridae	[644524] Burkholderia cenocepacia phage BcepIL02 ; Burkholderia phage BcepIL02				62715	87	3	0.0344828	36	0.413793	0	3	36	48	0	0.0344828	0.413793	0.551724	1
NC_013936	Mycobacterium phage Ardmore	Bacteria	information not provided	[35237] dsDNA viruses, no RNA stage	[28883] Caudovirales ; Tailed phages	[102294] unclassified Caudovirales ; unclassified tailed phages	[685506] Mycobacterium phage Ardmore					52141	94	3	0.0319149	93	0.989362	3	0	90	1	0.0319149	0	0.957447	0.0106383	1
JN699014	Mycobacterium phage Nova	Bacteria	information not provided	[35237] dsDNA viruses, no RNA stage	[28883] Caudovirales ; Tailed phages	[10699] Siphoviridae ; Styloviridae ; phages with long non-contractile tails	[196894] unclassified Siphoviridae	[1089130] Mycobacteriophage Nova ; Mycobacterium phage Nova				65108	100	3	0.03	50	0.5	0	3	50	47	0	0.03	0.5	0.47	1
NC_003324	Sinorhizobium phage PBC5	Bacteria	Sinorhizobium meliloti	[35237] dsDNA viruses, no RNA stage	[28883] Caudovirales ; Tailed phages	[102294] unclassified Caudovirales ; unclassified tailed phages	[179237] Bacteriophage PBC5 Sinorhizobium meliloti ; Sinorhizobium meliloti phage PBC5 ; Sinorhizobium phage PBC5					57416	100	3	0.03	25	0.25	0	3	25	72	0	0.03	0.25	0.72	1
JF704105	Mycobacterium phage Adephagia	Bacteria	information not provided	[12333] unclassified bacteriophages ; unclassified phages	[1034127] Mycobacteriophage Adephagia ; Mycobacterium phage Adephagia							59646	110	3	0.0272727	71	0.645455	1	2	70	37	0.00909091	0.0181818	0.636364	0.336364	1
NC_005964	Mycoplasma phage phiMFV1	Bacteria	Mycoplasma fermentans	[12333] unclassified bacteriophages ; unclassified phages	[280702] Bacteriophage phiMFV1 ; Mycoplasma phage phiMFV1							15141	18	4	0.222222	2	0.111111	0	4	2	12	0	0.222222	0.111111	0.666667	1
NC_012419	Enterococcus phage EFAP-1	Bacteria	Enterococcus faecalis	[35237] dsDNA viruses, no RNA stage	[28883] Caudovirales ; Tailed phages	[10699] Siphoviridae ; Styloviridae ; phages with long non-contractile tails	[196894] unclassified Siphoviridae	[627087] Enterococcus phage EFAP-1				21115	27	4	0.148148	19	0.703704	2	2	17	6	0.0740741	0.0740741	0.62963	0.222222	1
FR725450	Nitrososphaera phage Pro-Nvie1	Bacteria	Candidatus Nitrososphaera sp. EN76	[12333] unclassified bacteriophages ; unclassified phages	[927392] Candidatus Nitrososphaera sp. EN76 prophage Pro-Nvie1 ; Nitrososphaera phage Pro-Nvie1							23750	36	4	0.111111	1	0.0277778	0	4	1	31	0	0.111111	0.0277778	0.861111	1
NC_009965	Acidianus rod-shaped virus 1	Archaea	Acidianus sp. Acii26	[35237] dsDNA viruses, no RNA stage	[157897] Rudiviridae	[187213] Rudivirus	[351054] unclassified Rudivirus	[309181] Acidianus rod-shaped virus 1				24655	41	4	0.097561	21	0.512195	1	3	20	17	0.0243902	0.0731707	0.487805	0.414634	1
NC_012884	Streptococcus phage M102	Bacteria	information not provided	[35237] dsDNA viruses, no RNA stage	[28883] Caudovirales ; Tailed phages	[10699] Siphoviridae ; Styloviridae ; phages with long non-contractile tails	[196894] unclassified Siphoviridae	[372457] Streptococcus mutans phage M102 ; Streptococcus phage M102				31147	46	4	0.0869565	28	0.608696	3	1	25	17	0.0652174	0.0217391	0.543478	0.369565	1
NC_015454	Propionibacterium phage PAD20	Bacteria	information not provided	[35237] dsDNA viruses, no RNA stage	[28883] Caudovirales ; Tailed phages	[10699] Siphoviridae ; Styloviridae ; phages with long non-contractile tails	[196894] unclassified Siphoviridae	[504501] Propionibacterium phage PAD20				29074	46	4	0.0869565	19	0.413043	1	3	18	24	0.0217391	0.0652174	0.391304	0.521739	1
NC_008694	Yersinia phage Berlin	Bacteria	Yersinia pestis	[35237] dsDNA viruses, no RNA stage	[28883] Caudovirales ; Tailed phages	[10744] Podoviridae ; phages with short tails	[542835] Autographivirinae	[110456] "T7-like viruses" ; Podovirus ; T7 phage group ; T7-like phages ; T7-like viruses	[369257] Bacteriophage Berlin ; Yersinia phage Berlin			38564	47	4	0.0851064	41	0.87234	2	2	39	4	0.0425532	0.0425532	0.829787	0.0851064	1
NC_015273	Burkholderia phage KS14	Bacteria	Burkholderia cenocepacia C6433	[35237] dsDNA viruses, no RNA stage	[28883] Caudovirales ; Tailed phages	[10662] Myoviridae ; phages with contractile tails	[857479] Peduovirinae	[140410] "P2-like viruses" ; P2-like viruses	[329161] unclassified P2-like viruses	[910475] Burkholderia phage KS14		32317	47	4	0.0851064	35	0.744681	3	1	32	11	0.0638298	0.0212766	0.680851	0.234043	1
NC_015453	Propionibacterium phage PAS50	Bacteria	information not provided	[35237] dsDNA viruses, no RNA stage	[28883] Caudovirales ; Tailed phages	[10699] Siphoviridae ; Styloviridae ; phages with long non-contractile tails	[196894] unclassified Siphoviridae	[504553] Propionibacterium phage PAS50				29017	47	4	0.0851064	19	0.404255	1	3	18	25	0.0212766	0.0638298	0.382979	0.531915	1
NC_004087	Sulfolobus islandicus rod-shaped virus 1	Archaea	Sulfolobus islandicus	[35237] dsDNA viruses, no RNA stage	[157897] Rudiviridae	[187213] Rudivirus	[157898] Archaeal virus SIRV ; Sulfolobus islandicus rod-shaped virus 1 ; Sulfolobus virus SIRV-1					32308	48	4	0.0833333	29	0.604167	3	1	26	18	0.0625	0.0208333	0.541667	0.375	1
NC_007019	Streptococcus phage 2972	Bacteria	Streptococcus thermophilus	[35237] dsDNA viruses, no RNA stage	[28883] Caudovirales ; Tailed phages	[10699] Siphoviridae ; Styloviridae ; phages with long non-contractile tails	[196894] unclassified Siphoviridae	[306323] Streptococcus phage 2972 ; Streptococcus thermophilus bacteriophage 2972				34704	48	4	0.0833333	44	0.916667	3	1	41	3	0.0625	0.0208333	0.854167	0.0625	1
NC_009541	Propionibacterium phage PA6	Bacteria	Propionibacterium acnes	[35237] dsDNA viruses, no RNA stage	[28883] Caudovirales ; Tailed phages	[10699] Siphoviridae ; Styloviridae ; phages with long non-contractile tails	[196894] unclassified Siphoviridae	[376758] Propionibacterium acnes bacteriophage PA6 ; Propionibacterium phage PA6				29739	49	4	0.0816327	18	0.367347	1	3	17	28	0.0204082	0.0612245	0.346939	0.571429	1
GQ403788	Lactococcus phage 1358	Bacteria	Lactococcus lactis SMQ-388	[12333] unclassified bacteriophages ; unclassified phages	[741942] Lactococcus lactis phage 1358 ; Lactococcus phage 1358							36892	50	4	0.08	25	0.5	2	2	23	23	0.04	0.04	0.46	0.46	1
NC_002072	Streptococcus phage DT1	Bacteria	Streptococcus thermophilus	[35237] dsDNA viruses, no RNA stage	[28883] Caudovirales ; Tailed phages	[10699] Siphoviridae ; Styloviridae ; phages with long non-contractile tails	[196894] unclassified Siphoviridae	[90410] Streptococcus phage DT1 ; Streptococcus thermophilus bacteriophage DT1				34815	50	4	0.08	42	0.84	4	0	38	8	0.08	0	0.76	0.16	1
NC_002628	Methanothermobacter phage psiM100	Archaea	Methanothermobacter wolfeii	[35237] dsDNA viruses, no RNA stage	[28883] Caudovirales ; Tailed phages	[10699] Siphoviridae ; Styloviridae ; phages with long non-contractile tails	[196894] unclassified Siphoviridae	[173824] Methanothermobacter phage psiM100 ; Methanothermobacter prophage psiM100 ; Methanothermobacter wolfeii prophage psiM100				28798	50	4	0.08	9	0.18	0	4	9	37	0	0.08	0.18	0.74	1
NC_005808	Bordetella phage BMP-1	Bacteria	Bordetella bronchiseptica	[35237] dsDNA viruses, no RNA stage	[28883] Caudovirales ; Tailed phages	[10744] Podoviridae ; phages with short tails	[542959] "BPP-1-like viruses" ; BPP-1-like phages ; Bpp-1-like viruses	[263374] Bacteriophage BMP-1 ; Bordetella phage BMP-1				42663	50	4	0.08	27	0.54	2	2	25	21	0.04	0.04	0.5	0.42	1
NC_005809	Bordetella phage BIP-1	Bacteria	Bordetella bronchiseptica	[35237] dsDNA viruses, no RNA stage	[28883] Caudovirales ; Tailed phages	[10744] Podoviridae ; phages with short tails	[542959] "BPP-1-like viruses" ; BPP-1-like phages ; Bpp-1-like viruses	[263375] Bacteriophage BIP-1 ; Bordetella phage BIP-1				42638	50	4	0.08	27	0.54	2	2	25	21	0.04	0.04	0.5	0.42	1
NC_003278	Pseudomonas phage phiCTX	Bacteria	Pseudomonas aeruginosa	[35237] dsDNA viruses, no RNA stage	[28883] Caudovirales ; Tailed phages	[10662] Myoviridae ; phages with contractile tails	[857479] Peduovirinae	[140410] "P2-like viruses" ; P2-like viruses	[35343] Bacteriophage phi CTX ; Bacteriophage phi-CTX ; Bacteriophage phiCTX ; Pseudomonas aeruginosa phage CTX ; Pseudomonas aeruginosa phage phi CTX ; Pseudomonas phage phi CTX ; Pseudomonas phage phiCTX			35580	51	4	0.0784314	35	0.686275	2	2	33	14	0.0392157	0.0392157	0.647059	0.27451	1
NC_005357	Bordetella phage BPP-1	Bacteria	Bordetella bronchiseptica	[35237] dsDNA viruses, no RNA stage	[28883] Caudovirales ; Tailed phages	[10744] Podoviridae ; phages with short tails	[542959] "BPP-1-like viruses" ; BPP-1-like phages ; Bpp-1-like viruses	[194699] Bordetella phage BPP-1				42493	51	4	0.0784314	28	0.54902	2	2	26	21	0.0392157	0.0392157	0.509804	0.411765	1
NC_010353	Streptococcus phage 858	Bacteria	Streptococcus thermophilus	[35237] dsDNA viruses, no RNA stage	[28883] Caudovirales ; Tailed phages	[10699] Siphoviridae ; Styloviridae ; phages with long non-contractile tails	[196894] unclassified Siphoviridae	[459845] Streptococcus phage 858 ; Streptococcus thermophilus bacteriophage 858				35543	51	4	0.0784314	44	0.862745	2	2	42	5	0.0392157	0.0392157	0.823529	0.0980392	1
NC_011085	Morganella phage MmP1	Bacteria	Morganella morganii	[35237] dsDNA viruses, no RNA stage	[28883] Caudovirales ; Tailed phages	[10744] Podoviridae ; phages with short tails	[542835] Autographivirinae	[110456] "T7-like viruses" ; Podovirus ; T7 phage group ; T7-like phages ; T7-like viruses	[329157] unclassified T7-like viruses	[526118] Morganella morganii phage MmP1 ; Morganella phage MmP1		38234	51	4	0.0784314	34	0.666667	2	2	32	15	0.0392157	0.0392157	0.627451	0.294118	1
NC_005045	Enterobacteria phage phiKMV	Bacteria	Pseudomonas aeruginosa	[35237] dsDNA viruses, no RNA stage	[28883] Caudovirales ; Tailed phages	[10744] Podoviridae ; phages with short tails	[542835] Autographivirinae	[477967] "PhiKMV-like viruses" ; phiKMV-like phages ; phiKMV-like viruses	[204270] Bacteriophage phiKMV ; Enterobacteria phage phiKMV ; Pseudomonas phage phiKMV			42519	52	4	0.0769231	27	0.519231	0	4	27	21	0	0.0769231	0.519231	0.403846	1
NC_007456	Enterobacteria phage K1F	Bacteria	Escherichia coli	[35237] dsDNA viruses, no RNA stage	[28883] Caudovirales ; Tailed phages	[10744] Podoviridae ; phages with short tails	[542835] Autographivirinae	[110456] "T7-like viruses" ; Podovirus ; T7 phage group ; T7-like phages ; T7-like viruses	[344021] Bacteriophage K1F ; Coliphage K1F ; Enterobacteria phage K1F ; phage K1F			39704	52	4	0.0769231	40	0.769231	3	1	37	11	0.0576923	0.0192308	0.711538	0.211538	1
NC_008371	Lactococcus phage jj50	Bacteria	Lactococcus lactis	[35237] dsDNA viruses, no RNA stage	[28883] Caudovirales ; Tailed phages	[10699] Siphoviridae ; Styloviridae ; phages with long non-contractile tails	[196894] unclassified Siphoviridae	[354259] 936 ; 936 group of lactococcal phages ; Lactococcus phage 936 sensu lato	[213775] Bacteriophage jj50 ; Lactococcus bacteriophage jj50 ; Lactococcus lactis bacteriophage jj50 ; Lactococcus lactis phage jj50 ; Lactococcus phage jj50			27453	53	4	0.0754717	44	0.830189	3	1	41	8	0.0566038	0.0188679	0.773585	0.150943	1
NC_000871	Streptococcus phage Sfi19	Bacteria	Streptococcus thermophilus	[35237] dsDNA viruses, no RNA stage	[28883] Caudovirales ; Tailed phages	[10699] Siphoviridae ; Styloviridae ; phages with long non-contractile tails	[196894] unclassified Siphoviridae	[72638] Streptococcus phage Sfi19 ; Streptococcus thermophilus bacteriophage Sfi19 ; Streptococcus thermophilus phage Sfi19				37370	54	4	0.0740741	50	0.925926	4	0	46	4	0.0740741	0	0.851852	0.0740741	1
NC_007145	Burkholderia phage phi52237	Bacteria	Burkholderia pseudomallei	[35237] dsDNA viruses, no RNA stage	[28883] Caudovirales ; Tailed phages	[10662] Myoviridae ; phages with contractile tails	[857479] Peduovirinae	[140410] "P2-like viruses" ; P2-like viruses	[332032] Burkholderia phage phi52237 ; Burkholderia pseudomallei bacteriophage phi52237 ; Burkholderia pseudomallei bacteriophage, phi52237 ; Burkholderia pseudomallei phage phi52237			37639	54	4	0.0740741	47	0.87037	4	0	43	7	0.0740741	0	0.796296	0.12963	1
NC_007807	Pseudomonas phage 119X	Bacteria	Pseudomonas aeruginosa	[35237] dsDNA viruses, no RNA stage	[28883] Caudovirales ; Tailed phages	[10744] Podoviridae ; phages with short tails	[686602] unassigned Podoviridae	[347326] Bacteriophage 119X ; Pseudomonas phage 119X				43365	54	4	0.0740741	7	0.12963	0	4	7	43	0	0.0740741	0.12963	0.796296	1
NC_011042	Enterobacteria phage EcoDS1	Bacteria	Escherichia coli	[35237] dsDNA viruses, no RNA stage	[28883] Caudovirales ; Tailed phages	[10744] Podoviridae ; phages with short tails	[542835] Autographivirinae	[110456] "T7-like viruses" ; Podovirus ; T7 phage group ; T7-like phages ; T7-like viruses	[329157] unclassified T7-like viruses	[532075] Enterobacteria phage EcoDS1		39252	54	4	0.0740741	41	0.759259	3	1	38	12	0.0555556	0.0185185	0.703704	0.222222	1
CP002495	Enterococcus phage EF62phi	Bacteria	Enterococcus faecalis 62	[12333] unclassified bacteriophages ; unclassified phages	[977801] Enterococcus phage EF62phi							30505	55	4	0.0727273	23	0.418182	1	3	22	29	0.0181818	0.0545455	0.4	0.527273	1
FQ482084	Erwinia phage phiEa1H	Bacteria	information not provided	[35237] dsDNA viruses, no RNA stage	[28883] Caudovirales ; Tailed phages	[10744] Podoviridae ; phages with short tails	[542835] Autographivirinae	[542837] "SP6-like viruses" ; SP6-like phages ; SP6-like viruses	[979725] unclassified SP6-like viruses	[925985] Erwinia amylovora phage phiEa1H ; Erwinia phage phiEa1H		45522	55	4	0.0727273	40	0.727273	3	1	37	14	0.0545455	0.0181818	0.672727	0.254545	1
FQ482086	Erwinia phage phiEa100	Bacteria	information not provided	[35237] dsDNA viruses, no RNA stage	[28883] Caudovirales ; Tailed phages	[10744] Podoviridae ; phages with short tails	[542835] Autographivirinae	[542837] "SP6-like viruses" ; SP6-like phages ; SP6-like viruses	[979725] unclassified SP6-like viruses	[925983] Erwinia amylovora phage phiEa100 ; Erwinia phage phiEa100		45554	55	4	0.0727273	40	0.727273	3	1	37	14	0.0545455	0.0181818	0.672727	0.254545	1
HQ728265	Erwinia phage vB_EamP-L1	Bacteria	Erwinia amylovora	[35237] dsDNA viruses, no RNA stage	[28883] Caudovirales ; Tailed phages	[10744] Podoviridae ; phages with short tails	[542835] Autographivirinae	[110456] "T7-like viruses" ; Podovirus ; T7 phage group ; T7-like phages ; T7-like viruses	[329157] unclassified T7-like viruses	[1051673] Erwinia amylovora Bacteriophage L1 ; Erwinia phage L1 ; Erwinia phage vB_EamP-L1		39282	55	4	0.0727273	47	0.854545	3	1	44	7	0.0545455	0.0181818	0.8	0.127273	1
NC_005887	Burkholderia phage BcepC6B	Bacteria	Burkholderia cepacia	[35237] dsDNA viruses, no RNA stage	[28883] Caudovirales ; Tailed phages	[10744] Podoviridae ; phages with short tails	[542959] "BPP-1-like viruses" ; BPP-1-like phages ; Bpp-1-like viruses	[279280] Burkholderia cepacia complex phage BcepC6B ; Burkholderia phage BcepC6B				42415	55	4	0.0727273	29	0.527273	1	3	28	23	0.0181818	0.0545455	0.509091	0.418182	1
NC_013645	Streptococcus phage Abc2	Bacteria	Streptococcus thermophilus	[35237] dsDNA viruses, no RNA stage	[28883] Caudovirales ; Tailed phages	[10699] Siphoviridae ; Styloviridae ; phages with long non-contractile tails	[196894] unclassified Siphoviridae	[633135] Streptococcus phage Abc2 ; Streptococcus thermophilus phage Abc2				34882	55	4	0.0727273	50	0.909091	4	0	46	5	0.0727273	0	0.836364	0.0909091	1
NC_009014	Enterobacteria phage Era103	Bacteria	Erwinia amylovora NCPPB 595	[35237] dsDNA viruses, no RNA stage	[28883] Caudovirales ; Tailed phages	[10744] Podoviridae ; phages with short tails	[542835] Autographivirinae	[542837] "SP6-like viruses" ; SP6-like phages ; SP6-like viruses	[418443] Enterobacteria phage Era103 ; Erwinia amylovora phage Era103 ; Erwinia phage Era103			45445	56	4	0.0714286	39	0.696429	3	1	36	16	0.0535714	0.0178571	0.642857	0.285714	1
NC_004086	Sulfolobus islandicus rod-shaped virus 2	Archaea	Sulfolobus islandicus	[35237] dsDNA viruses, no RNA stage	[157897] Rudiviridae	[187213] Rudivirus	[157899] Sulfolobus islandicus rod-shaped virus 2 ; Sulfolobus virus SIRV-2					35450	57	4	0.0701754	29	0.508772	3	1	26	27	0.0526316	0.0175439	0.45614	0.473684	1
NC_010807	Salmonella phage phiSG-JL2	Bacteria	Salmonella enterica subsp. enterica serovar Gallinarum	[35237] dsDNA viruses, no RNA stage	[28883] Caudovirales ; Tailed phages	[10744] Podoviridae ; phages with short tails	[542835] Autographivirinae	[110456] "T7-like viruses" ; Podovirus ; T7 phage group ; T7-like phages ; T7-like viruses	[529929] Salmonella phage phiSG-JL2			38815	57	4	0.0701754	52	0.912281	3	1	49	4	0.0526316	0.0175439	0.859649	0.0701754	1
NC_001978	Streptomyces phage phiC31	Bacteria	Streptomyces	[35237] dsDNA viruses, no RNA stage	[28883] Caudovirales ; Tailed phages	[10699] Siphoviridae ; Styloviridae ; phages with long non-contractile tails	[308912] "PhiC31-like viruses" ; PhiC31-like viruses	[10719] Actinophage phiC31 ; Bacteriophage phi-C31 ; Bacteriophage phiC31 ; Streptomyces phage phiC31 ; actinophage phi C31 ; bacteriophage phi C31 ; phage phi-C31				41491	58	4	0.0689655	25	0.431034	1	3	24	30	0.0172414	0.0517241	0.413793	0.517241	1
DQ394809	Lactococcus phage ul36.t1k1	Bacteria	Lactococcus lactis SMQ-86	[35237] dsDNA viruses, no RNA stage	[28883] Caudovirales ; Tailed phages	[10699] Siphoviridae ; Styloviridae ; phages with long non-contractile tails	[196894] unclassified Siphoviridae	[114416] Lactococcus lactis bacteriophage ul36 ; Lactococcus phage ul36	[374529] Lactococcus phage ul36.t1k1			34897	59	4	0.0677966	59	1	4	0	55	0	0.0677966	0	0.932203	0	1
JF270478	Psychrobacter phage Psymv2	Bacteria	Psychrobacter sp. MV2	[12333] unclassified bacteriophages ; unclassified phages	[1071177] Psychrobacter bacteriophage Psymv2 ; Psychrobacter phage Psymv2							35725	59	4	0.0677966	29	0.491525	2	2	27	28	0.0338983	0.0338983	0.457627	0.474576	1
NC_011046	Lactococcus phage bIBB29	Bacteria	Lactococcus lactis	[35237] dsDNA viruses, no RNA stage	[28883] Caudovirales ; Tailed phages	[10699] Siphoviridae ; Styloviridae ; phages with long non-contractile tails	[196894] unclassified Siphoviridae	[354259] 936 ; 936 group of lactococcal phages ; Lactococcus phage 936 sensu lato	[494269] Lactococcus phage bIBB29			29305	59	4	0.0677966	51	0.864407	3	1	48	7	0.0508475	0.0169492	0.813559	0.118644	1
DQ113772	Streptococcus phage MM1 1998	Bacteria	Streptococcus pneumoniae strain DCC 1808	[35237] dsDNA viruses, no RNA stage	[28883] Caudovirales ; Tailed phages	[10699] Siphoviridae ; Styloviridae ; phages with long non-contractile tails	[196894] unclassified Siphoviridae	[120574] Streptococcus phage MM1 ; Streptococcus pneumoniae bacteriophage MM1	[341698] Streptococcus phage MM1 1998 ; Streptococcus pneumoniae bacteriophage MM1 1998			38893	60	4	0.0666667	43	0.716667	3	1	40	16	0.05	0.0166667	0.666667	0.266667	1
HM624080	Pseudomonas phage PA1/KOR/2010	Bacteria	Pseudomonas aeruginosa	[35237] dsDNA viruses, no RNA stage	[28883] Caudovirales ; Tailed phages	[10699] Siphoviridae ; Styloviridae ; phages with long non-contractile tails	[196894] unclassified Siphoviridae	[937835] Pseudomonas phage PA1/KOR/2010				34553	60	4	0.0666667	45	0.75	4	0	41	15	0.0666667	0	0.683333	0.25	1
NC_003050	Streptococcus phage MM1	Bacteria	Streptococcus pneumoniae	[35237] dsDNA viruses, no RNA stage	[28883] Caudovirales ; Tailed phages	[10699] Siphoviridae ; Styloviridae ; phages with long non-contractile tails	[196894] unclassified Siphoviridae	[120574] Streptococcus phage MM1 ; Streptococcus pneumoniae bacteriophage MM1				40248	60	4	0.0666667	43	0.716667	3	1	40	16	0.05	0.0166667	0.666667	0.266667	1
NC_008152	Enterobacteria phage K1-5	Bacteria	Escherichia coli	[35237] dsDNA viruses, no RNA stage	[28883] Caudovirales ; Tailed phages	[10744] Podoviridae ; phages with short tails	[542835] Autographivirinae	[542837] "SP6-like viruses" ; SP6-like phages ; SP6-like viruses	[187764] Bacteriophage k1-5 ; Coliphage K1-5 ; Enterobacteria phage K1-5			44385	60	4	0.0666667	49	0.816667	2	2	47	9	0.0333333	0.0333333	0.783333	0.15	1
DQ394807	Lactococcus phage ul36.k1t1	Bacteria	Lactococcus lactis SMQ-86	[35237] dsDNA viruses, no RNA stage	[28883] Caudovirales ; Tailed phages	[10699] Siphoviridae ; Styloviridae ; phages with long non-contractile tails	[196894] unclassified Siphoviridae	[114416] Lactococcus lactis bacteriophage ul36 ; Lactococcus phage ul36	[374526] Lactococcus phage ul36.k1t1			35594	62	4	0.0645161	62	1	4	0	58	0	0.0645161	0	0.935484	0	1
NC_008717	Pseudomonas phage DMS3	Bacteria	Pseudomonas aeruginosa	[35237] dsDNA viruses, no RNA stage	[28883] Caudovirales ; Tailed phages	[10699] Siphoviridae ; Styloviridae ; phages with long non-contractile tails	[186765] "Lambda-like viruses" ; Lambda phage group ; Lambda-like viruses	[335795] unclassified Lambda-like viruses	[389469] Bacteriophage DMS3 ; Pseudomonas phage DMS3			36415	62	4	0.0645161	24	0.387097	0	4	24	34	0	0.0645161	0.387097	0.548387	1
DQ289556	Bacillus phage Gamma isolate d'Herelle	Bacteria	information not provided	[35237] dsDNA viruses, no RNA stage	[28883] Caudovirales ; Tailed phages	[10699] Siphoviridae ; Styloviridae ; phages with long non-contractile tails	[196894] unclassified Siphoviridae	[347962] Bacillus anthracis phage Gamma ; Bacillus phage Gamma ; Bacteriophage gamma	[359962] Bacillus anthracis phage Gamma isolate d'Herelle ; Bacillus phage Gamma isolate d'Herelle			37373	63	4	0.0634921	36	0.571429	1	3	35	24	0.015873	0.047619	0.555556	0.380952	1
JF832915	Haemophilus phage SuMu	Bacteria	Haemophilus parasuis 34086b	[35237] dsDNA viruses, no RNA stage	[28883] Caudovirales ; Tailed phages	[10662] Myoviridae ; phages with contractile tails	[186777] "Mu-like viruses" ; Mu-like viruses	[483265] unclassified Mu-like viruses	[483266] Bacteriophage SuMu ; Haemophilus phage SuMu			37151	63	4	0.0634921	31	0.492063	0	4	31	28	0	0.0634921	0.492063	0.444444	1
NC_006953	Listonella phage phiHSIC	Bacteria	Listonella pelagia	[35237] dsDNA viruses, no RNA stage	[28883] Caudovirales ; Tailed phages	[10699] Siphoviridae ; Styloviridae ; phages with long non-contractile tails	[196894] unclassified Siphoviridae	[310539] Listonella pelagia phage phiHSIC ; Listonella phage phiHSIC				37966	63	4	0.0634921	21	0.333333	1	3	20	39	0.015873	0.047619	0.31746	0.619048	1
NC_011613	Pseudomonas phage MP29	Bacteria	Pseudomonas aeruginosa PA14	[35237] dsDNA viruses, no RNA stage	[28883] Caudovirales ; Tailed phages	[10699] Siphoviridae ; Styloviridae ; phages with long non-contractile tails	[196894] unclassified Siphoviridae	[505291] Bacteriophage MP29 ; Pseudomonas phage MP29				36632	63	4	0.0634921	38	0.603175	4	0	34	25	0.0634921	0	0.539683	0.396825	1
NC_007967	Streptomyces phage mu1/6	Bacteria	Streptomyces aureofaciens	[35237] dsDNA viruses, no RNA stage	[28883] Caudovirales ; Tailed phages	[10699] Siphoviridae ; Styloviridae ; phages with long non-contractile tails	[196894] unclassified Siphoviridae	[370623] Bacteriophage mu1/6 ; Streptomyces aureofaciens bacteriophage m1/6 ; Streptomyces phage mu1/6				38194	64	4	0.0625	17	0.265625	1	3	16	44	0.015625	0.046875	0.25	0.6875	1
NC_011104	Lactobacillus phage Lrm1	Bacteria	Lactobacillus rhamnosus	[35237] dsDNA viruses, no RNA stage	[28883] Caudovirales ; Tailed phages	[10699] Siphoviridae ; Styloviridae ; phages with long non-contractile tails	[196894] unclassified Siphoviridae	[496874] Lactobacillus phage Lrm1 ; Lactobacillus rhamnosus prophage Lrm1				39989	65	4	0.0615385	48	0.738462	2	2	46	15	0.0307692	0.0307692	0.707692	0.230769	1
NC_007924	Lactobacillus phage KC5a	Bacteria	Lactobacillus gasseri	[35237] dsDNA viruses, no RNA stage	[28883] Caudovirales ; Tailed phages	[10662] Myoviridae ; phages with contractile tails	[196896] unclassified Myoviridae	[363555] Lactobacillus gasseri KC5a prophage ; Lactobacillus gasseri bacteriophage KC5a ; Lactobacillus gasseri phage KC5a ; Lactobacillus phage KC5a				38239	66	4	0.0606061	41	0.621212	3	1	38	24	0.0454545	0.0151515	0.575758	0.363636	1
CP002889	Streptococcus phage YMC-2011	Bacteria	Streptococcus salivarius 57.I	[12333] unclassified bacteriophages ; unclassified phages	[1051631] Streptococcus phage YMC-2011							40758	68	4	0.0588235	51	0.75	3	1	48	16	0.0441176	0.0147059	0.705882	0.235294	1
NC_006548	Pseudomonas phage B3	Bacteria	Pseudomonas aeruginosa PAO1 (ATCC 15692)	[35237] dsDNA viruses, no RNA stage	[28883] Caudovirales ; Tailed phages	[10699] Siphoviridae ; Styloviridae ; phages with long non-contractile tails	[196894] unclassified Siphoviridae	[151599] Bacteriophage B3 ; Pseudomonas phage B3				38439	69	4	0.057971	46	0.666667	3	1	43	22	0.0434783	0.0144928	0.623188	0.318841	1
NC_001901	Enterobacteria phage N15	Bacteria	Escherichia coli	[35237] dsDNA viruses, no RNA stage	[28883] Caudovirales ; Tailed phages	[10699] Siphoviridae ; Styloviridae ; phages with long non-contractile tails	[308911] "N15-like viruses" ; N15-like viruses	[40631] Bacteriophage N15 ; Enterobacteria phage N15 ; phage N15				46375	70	4	0.0571429	54	0.771429	3	1	51	15	0.0428571	0.0142857	0.728571	0.214286	1
NC_004902	Xanthomonas phage Xp10	Bacteria	Xanthomonas oryzae	[35237] dsDNA viruses, no RNA stage	[28883] Caudovirales ; Tailed phages	[10699] Siphoviridae ; Styloviridae ; phages with long non-contractile tails	[196894] unclassified Siphoviridae	[232237] Xanthomonas campestris phage Xp10 ; Xanthomonas oryzae bacteriophage Xp10 ; Xanthomonas phage Xp10				44373	71	4	0.056338	56	0.788732	3	1	53	14	0.0422535	0.0140845	0.746479	0.197183	1
NC_002166	Enterobacteria phage HK022	Bacteria	Escherichia coli	[35237] dsDNA viruses, no RNA stage	[28883] Caudovirales ; Tailed phages	[10699] Siphoviridae ; Styloviridae ; phages with long non-contractile tails	[186765] "Lambda-like viruses" ; Lambda phage group ; Lambda-like viruses	[10742] Bacteriophage HK022 ; Enterobacteria phage HK022 ; HK022 ; coliphage HK022 ; phage HK022				40751	73	4	0.0547945	60	0.821918	3	1	57	12	0.0410959	0.0136986	0.780822	0.164384	1
NC_007062	Staphylococcus phage 52A	Bacteria	Staphylococcus aureus	[35237] dsDNA viruses, no RNA stage	[28883] Caudovirales ; Tailed phages	[10699] Siphoviridae ; Styloviridae ; phages with long non-contractile tails	[196894] unclassified Siphoviridae	[386445] Bacteriophage 53 sensu lato ; Staphylococcus phage 53 sensu lato	[320847] Bacteriophage 52A ; Staphylococcus phage 52A			41690	73	4	0.0547945	68	0.931507	4	0	64	5	0.0547945	0	0.876712	0.0684932	1
NC_007709	Xanthomonas phage OP1	Bacteria	Xanthomonas oryzae	[35237] dsDNA viruses, no RNA stage	[28883] Caudovirales ; Tailed phages	[10699] Siphoviridae ; Styloviridae ; phages with long non-contractile tails	[196894] unclassified Siphoviridae	[329254] Xanthomonas oryzae bacteriophage OP1 ; Xanthomonas oryzae phage OP1 ; Xanthomonas phage OP1				43785	73	4	0.0547945	59	0.808219	2	2	57	12	0.0273973	0.0273973	0.780822	0.164384	1
NC_008617	Staphylococcus phage phiNM3	Bacteria	information not provided	[35237] dsDNA viruses, no RNA stage	[28883] Caudovirales ; Tailed phages	[10699] Siphoviridae ; Styloviridae ; phages with long non-contractile tails	[196894] unclassified Siphoviridae	[387909] Staphylococcus aureus phage phiNM3 ; Staphylococcus phage phiNM3				44061	73	4	0.0547945	70	0.958904	4	0	66	3	0.0547945	0	0.90411	0.0410959	1
NC_012742	Xanthomonas phage phiL7	Bacteria	Xanthomonas campestris pv. campestris	[35237] dsDNA viruses, no RNA stage	[28883] Caudovirales ; Tailed phages	[10699] Siphoviridae ; Styloviridae ; phages with long non-contractile tails	[196894] unclassified Siphoviridae	[538979] Xanthomonas campestris pv. campestris phage phiL7 ; Xanthomonas phage phiL7				44080	73	4	0.0547945	43	0.589041	1	3	42	27	0.0136986	0.0410959	0.575342	0.369863	1
NC_003907	Vibrio phage VpV262	Bacteria	Vibrio parahaemolyticus	[35237] dsDNA viruses, no RNA stage	[28883] Caudovirales ; Tailed phages	[10744] Podoviridae ; phages with short tails	[686602] unassigned Podoviridae	[194802] Vibrio phage VpV262 ; Vibriophage VpV262				46012	74	4	0.0540541	18	0.243243	0	4	18	52	0	0.0540541	0.243243	0.702703	1
NC_009514	Enterobacteria phage cdtI	Bacteria	Escherichia coli	[35237] dsDNA viruses, no RNA stage	[28883] Caudovirales ; Tailed phages	[10699] Siphoviridae ; Styloviridae ; phages with long non-contractile tails	[186765] "Lambda-like viruses" ; Lambda phage group ; Lambda-like viruses	[335795] unclassified Lambda-like viruses	[414970] Bacteriophage cdtI ; Enterobacteria phage cdtI ; Phage cdtI			47021	74	4	0.0540541	56	0.756757	2	2	54	16	0.027027	0.027027	0.72973	0.216216	1
NC_007808	Pseudomonas phage PA11	Bacteria	Pseudomonas aeruginosa	[35237] dsDNA viruses, no RNA stage	[79205] unclassified dsDNA phages	[347327] Bacteriophage PA11 ; Pseudomonas phage PA11						49639	75	4	0.0533333	31	0.413333	1	3	30	41	0.0133333	0.04	0.4	0.546667	1
NC_004333	Burkholderia phage Bcep781	Bacteria	Burkholderia cepacia	[35237] dsDNA viruses, no RNA stage	[28883] Caudovirales ; Tailed phages	[10662] Myoviridae ; phages with contractile tails	[686598] unassigned Myoviridae	[1198138] Bcep781likevirus	[209052] Bcep781 ; Burkholderia cepacia bacteriophage Bcep781 ; Burkholderia cepacia phage Bcep781 ; Burkholderia phage Bcep781			48247	76	4	0.0526316	41	0.539474	1	3	40	32	0.0131579	0.0394737	0.526316	0.421053	1
DQ530360	Staphylococcus aureus phage phiNM2	Bacteria	information not provided	[35237] dsDNA viruses, no RNA stage	[28883] Caudovirales ; Tailed phages	[10699] Siphoviridae ; Styloviridae ; phages with long non-contractile tails	[196894] unclassified Siphoviridae	[387905] Staphylococcus aureus phage phiNM ; Staphylococcus phage phiNM	[387908] Staphylococcus aureus phage phiNM2			43145	78	4	0.0512821	78	1	4	0	74	0	0.0512821	0	0.948718	0	1
NC_008689	Staphylococcus phage phiPVL108	Bacteria	Staphylococcus aureus	[35237] dsDNA viruses, no RNA stage	[28883] Caudovirales ; Tailed phages	[10699] Siphoviridae ; Styloviridae ; phages with long non-contractile tails	[196894] unclassified Siphoviridae	[360398] Staphylococcus aureus bacteriophage phiPVL(108) ; Staphylococcus aureus bacteriophage phiPVL108 ; Staphylococcus phage phiPVL108				44857	78	4	0.0512821	69	0.884615	2	2	67	7	0.025641	0.025641	0.858974	0.0897436	1
NC_005345	Streptomyces phage VWB	Bacteria	Streptomyces venezuelae	[35237] dsDNA viruses, no RNA stage	[28883] Caudovirales ; Tailed phages	[10699] Siphoviridae ; Styloviridae ; phages with long non-contractile tails	[186765] "Lambda-like viruses" ; Lambda phage group ; Lambda-like viruses	[335795] unclassified Lambda-like viruses	[10702] Actinophage VWB ; Bacteriophage VWB ; Streptomyces phage VWB			49220	79	4	0.0506329	18	0.227848	0	4	18	57	0	0.0506329	0.227848	0.721519	1
NC_006552	Pseudomonas phage F116	Bacteria	Pseudomonas aeruginosa	[35237] dsDNA viruses, no RNA stage	[28883] Caudovirales ; Tailed phages	[10744] Podoviridae ; phages with short tails	[686602] unassigned Podoviridae	[280701] Pseudomonas aeruginosa bacteriophage F116 ; Pseudomonas aeruginosa phage F116 ; Pseudomonas phage F116				65195	79	4	0.0506329	30	0.379747	0	4	30	45	0	0.0506329	0.379747	0.56962	1
NC_013195	Staphylococcus phage P954	Bacteria	Staphylococcus aureus	[35237] dsDNA viruses, no RNA stage	[79205] unclassified dsDNA phages	[668618] Staphylococcus phage P954						40761	79	4	0.0506329	72	0.911392	4	0	68	7	0.0506329	0	0.860759	0.0886076	1
NC_005091	Burkholderia phage BcepNazgul	Bacteria	Burkholderia cepacia	[35237] dsDNA viruses, no RNA stage	[28883] Caudovirales ; Tailed phages	[10699] Siphoviridae ; Styloviridae ; phages with long non-contractile tails	[196894] unclassified Siphoviridae	[242861] Burkholderia cepacia phage BcepNazgul ; Burkholderia cepecia phage BcepNazgul ; Burkholderia phage BcepNazgul				57455	80	4	0.05	23	0.2875	0	4	23	53	0	0.05	0.2875	0.6625	1
NC_005263	Burkholderia phage Bcep1	Bacteria	Burkholderia cenocepacia	[35237] dsDNA viruses, no RNA stage	[28883] Caudovirales ; Tailed phages	[10662] Myoviridae ; phages with contractile tails	[686598] unassigned Myoviridae	[1198138] Bcep781likevirus	[244310] Burkholderia cenocepacia phage Bcep1 ; Burkholderia cepacia phage Bcep1 ; Burkholderia phage Bcep1			48177	80	4	0.05	40	0.5	1	3	39	37	0.0125	0.0375	0.4875	0.4625	1
NC_005356	Staphylococcus phage 77	Bacteria	Staphylococcus aureus	[35237] dsDNA viruses, no RNA stage	[28883] Caudovirales ; Tailed phages	[10699] Siphoviridae ; Styloviridae ; phages with long non-contractile tails	[196894] unclassified Siphoviridae	[259901] Bacteriophage 77 ; Staphylococcus phage 77				41708	80	4	0.05	79	0.9875	4	0	75	1	0.05	0	0.9375	0.0125	1
NC_008799	Staphylococcus phage phiETA3	Bacteria	Staphylococcus aureus	[35237] dsDNA viruses, no RNA stage	[28883] Caudovirales ; Tailed phages	[10699] Siphoviridae ; Styloviridae ; phages with long non-contractile tails	[196894] unclassified Siphoviridae	[326037] Bacteriophage phi ETA3 ; Staphylococcus phage phiETA3				43282	80	4	0.05	79	0.9875	3	1	76	0	0.0375	0.0125	0.95	0	1
NC_007603	Enterobacteria phage RTP	Bacteria	Escherichia coli	[35237] dsDNA viruses, no RNA stage	[28883] Caudovirales ; Tailed phages	[10699] Siphoviridae ; Styloviridae ; phages with long non-contractile tails	[187217] "T1-like viruses" ; T1-like viruses	[355245] unclassified T1-like viruses	[355246] Bacteriophage RTP ; Enterobacteria phage RTP			46219	81	4	0.0493827	60	0.740741	4	0	56	21	0.0493827	0	0.691358	0.259259	1
DQ530362	Staphylococcus aureus phage phiNM4	Bacteria	information not provided	[35237] dsDNA viruses, no RNA stage	[28883] Caudovirales ; Tailed phages	[10699] Siphoviridae ; Styloviridae ; phages with long non-contractile tails	[196894] unclassified Siphoviridae	[387905] Staphylococcus aureus phage phiNM ; Staphylococcus phage phiNM	[387910] Staphylococcus aureus phage phiNM4			43189	82	4	0.0487805	82	1	4	0	78	0	0.0487805	0	0.95122	0	1
NC_011291	Mycobacterium phage Brujita	Bacteria	information not provided	[35237] dsDNA viruses, no RNA stage	[28883] Caudovirales ; Tailed phages	[10699] Siphoviridae ; Styloviridae ; phages with long non-contractile tails	[196894] unclassified Siphoviridae	[561996] Mycobacteriophage Brujita ; Mycobacterium phage Brujita				47057	83	4	0.0481928	70	0.843373	2	2	68	11	0.0240964	0.0240964	0.819277	0.13253	1
NC_007048	Staphylococcus phage 69	Bacteria	Staphylococcus aureus	[35237] dsDNA viruses, no RNA stage	[28883] Caudovirales ; Tailed phages	[10699] Siphoviridae ; Styloviridae ; phages with long non-contractile tails	[196894] unclassified Siphoviridae	[386445] Bacteriophage 53 sensu lato ; Staphylococcus phage 53 sensu lato	[320834] Bacteriophage 69 ; Staphylococcus phage 69			42732	84	4	0.047619	81	0.964286	4	0	77	3	0.047619	0	0.916667	0.0357143	1
JF770475	Escherichia phage phiEB49	Bacteria	information not provided	[12333] unclassified bacteriophages ; unclassified phages	[1048207] Escherichia phage phiEB49							47180	86	4	0.0465116	63	0.732558	3	1	60	22	0.0348837	0.0116279	0.697674	0.255814	1
NC_007058	Staphylococcus phage ROSA	Bacteria	Staphylococcus aureus	[35237] dsDNA viruses, no RNA stage	[79205] unclassified dsDNA phages	[320843] Bacteriophage ROSA ; Staphylococcus phage ROSA						43155	86	4	0.0465116	82	0.953488	4	0	78	4	0.0465116	0	0.906977	0.0465116	1
NC_010116	Pseudomonas phage YuA	Bacteria	Pseudomonas aeruginosa	[35237] dsDNA viruses, no RNA stage	[28883] Caudovirales ; Tailed phages	[10699] Siphoviridae ; Styloviridae ; phages with long non-contractile tails	[196894] unclassified Siphoviridae	[462590] Pseudomonas aeruginosa bacteriophage YuA ; Pseudomonas aeruginosa phage YuA ; Pseudomonas phage YuA				58663	86	4	0.0465116	54	0.627907	2	2	52	30	0.0232558	0.0232558	0.604651	0.348837	1
HM152765	Mycobacterium phage island3	Bacteria	information not provided	[35237] dsDNA viruses, no RNA stage	[28883] Caudovirales ; Tailed phages	[10699] Siphoviridae ; Styloviridae ; phages with long non-contractile tails	[196894] unclassified Siphoviridae	[561996] Mycobacteriophage Brujita ; Mycobacterium phage Brujita	[861048] Mycobacteriophage island3 ; Mycobacterium phage island3			47287	88	4	0.0454545	68	0.772727	2	2	66	18	0.0227273	0.0227273	0.75	0.204545	1
NC_008198	Mycobacterium phage PBI1	Bacteria	Mycobacterium	[35237] dsDNA viruses, no RNA stage	[28883] Caudovirales ; Tailed phages	[10699] Siphoviridae ; Styloviridae ; phages with long non-contractile tails	[196894] unclassified Siphoviridae	[373410] Mycobacteriophage PBI1 ; Mycobacterium phage PBI1				64494	94	4	0.0425532	48	0.510638	0	4	48	42	0	0.0425532	0.510638	0.446809	1
NC_008464	Stx2-converting phage 86	Bacteria	Escherichia coli	[35237] dsDNA viruses, no RNA stage	[28883] Caudovirales ; Tailed phages	[10699] Siphoviridae ; Styloviridae ; phages with long non-contractile tails	[186765] "Lambda-like viruses" ; Lambda phage group ; Lambda-like viruses	[335795] unclassified Lambda-like viruses	[379329] Stx2-converting bacteriophage 86 ; Stx2-converting phage 86			60238	96	4	0.0416667	87	0.90625	4	0	83	9	0.0416667	0	0.864583	0.09375	1
NC_009993	Mycobacterium phage Giles	Bacteria	Mycobacterium smegmatis	[35237] dsDNA viruses, no RNA stage	[28883] Caudovirales ; Tailed phages	[10699] Siphoviridae ; Styloviridae ; phages with long non-contractile tails	[196894] unclassified Siphoviridae	[480808] Mycobacteriophage Giles ; Mycobacterium phage Giles				54512	96	4	0.0416667	37	0.385417	3	1	34	58	0.03125	0.0104167	0.354167	0.604167	1
NC_000924	Enterobacteria phage 933W	Bacteria	Escherichia coli O157:H7 EDL933	[35237] dsDNA viruses, no RNA stage	[28883] Caudovirales ; Tailed phages	[10744] Podoviridae ; phages with short tails	[196895] unclassified Podoviridae	[374810] Bacteriophage 933W sensu lato ; Enterobacteria phage 933W sensu lato	[10730] Bacteriophage 933W ; Enterobacteria phage 933W ; phage 933W			61670	97	4	0.0412371	96	0.989691	4	0	92	1	0.0412371	0	0.948454	0.0103093	1
NC_007809	Pseudomonas phage M6	Bacteria	Pseudomonas aeruginosa	[35237] dsDNA viruses, no RNA stage	[28883] Caudovirales ; Tailed phages	[10699] Siphoviridae ; Styloviridae ; phages with long non-contractile tails	[196894] unclassified Siphoviridae	[347328] Bacteriophage M6 ; Pseudomonas phage M6				59446	97	4	0.0412371	51	0.525773	1	3	50	43	0.0103093	0.0309278	0.515464	0.443299	1
NC_010763	Mycobacterium phage Adjutor	Bacteria	Mycobacterium smegmatis	[35237] dsDNA viruses, no RNA stage	[28883] Caudovirales ; Tailed phages	[10699] Siphoviridae ; Styloviridae ; phages with long non-contractile tails	[196894] unclassified Siphoviridae	[528321] Mycobacteriophage Adjutor ; Mycobacterium phage Adjutor				64511	98	4	0.0408163	50	0.510204	0	4	50	44	0	0.0408163	0.510204	0.44898	1
NC_011286	Mycobacterium phage Butterscotch	Bacteria	information not provided	[35237] dsDNA viruses, no RNA stage	[28883] Caudovirales ; Tailed phages	[10699] Siphoviridae ; Styloviridae ; phages with long non-contractile tails	[196894] unclassified Siphoviridae	[561997] Mycobacteriophage Butterscotch ; Mycobacterium phage Butterscotch				64562	98	4	0.0408163	50	0.510204	0	4	50	44	0	0.0408163	0.510204	0.44898	1
NC_011290	Mycobacterium phage Gumball	Bacteria	information not provided	[35237] dsDNA viruses, no RNA stage	[28883] Caudovirales ; Tailed phages	[10699] Siphoviridae ; Styloviridae ; phages with long non-contractile tails	[196894] unclassified Siphoviridae	[561998] Mycobacteriophage Gumball ; Mycobacterium phage Gumball				64807	99	4	0.040404	48	0.484848	0	4	48	47	0	0.040404	0.484848	0.474747	1
HQ728264	Erwinia phage vB_EamM-Y2	Bacteria	Erwinia amylovora	[35237] dsDNA viruses, no RNA stage	[28883] Caudovirales ; Tailed phages	[10662] Myoviridae ; phages with contractile tails	[196896] unclassified Myoviridae	[1051676] Erwinia amylovora Bacteriophage Y2 ; Erwinia phage Y2 ; Erwinia phage vB_EamM-Y2				56621	100	4	0.04	30	0.3	1	3	29	67	0.01	0.03	0.29	0.67	1
NC_011285	Mycobacterium phage Troll4	Bacteria	information not provided	[35237] dsDNA viruses, no RNA stage	[28883] Caudovirales ; Tailed phages	[10699] Siphoviridae ; Styloviridae ; phages with long non-contractile tails	[196894] unclassified Siphoviridae	[561999] Mycobacteriophage Troll4 ; Mycobacterium phage Troll4				64618	100	4	0.04	51	0.51	0	4	51	45	0	0.04	0.51	0.45	1
GU339467	Mycobacterium phage RedRock	Bacteria	information not provided	[35237] dsDNA viruses, no RNA stage	[28883] Caudovirales ; Tailed phages	[10699] Siphoviridae ; Styloviridae ; phages with long non-contractile tails	[196894] unclassified Siphoviridae	[711470] Mycobacteriophage RedRock ; Mycobacterium phage RedRock				53332	101	4	0.039604	87	0.861386	3	1	84	13	0.029703	0.00990099	0.831683	0.128713	1
JF937107	Mycobacterium phage SirHarley	Bacteria	information not provided	[12333] unclassified bacteriophages ; unclassified phages	[1034117] Mycobacteriophage SirHarley ; Mycobacterium phage SirHarley							64791	102	4	0.0392157	49	0.480392	0	4	49	49	0	0.0392157	0.480392	0.480392	1
NC_008200	Mycobacterium phage PLot	Bacteria	Mycobacterium	[35237] dsDNA viruses, no RNA stage	[28883] Caudovirales ; Tailed phages	[10699] Siphoviridae ; Styloviridae ; phages with long non-contractile tails	[196894] unclassified Siphoviridae	[373411] Mycobacteriophage PLot ; Mycobacterium phage PLot				64787	102	4	0.0392157	51	0.5	0	4	51	47	0	0.0392157	0.5	0.460784	1
GU229986	Bacillus phage 250	Bacteria	Bacillus cereus	[12333] unclassified bacteriophages ; unclassified phages	[701257] Bacillus phage 250							56505	103	4	0.038835	51	0.495146	3	1	48	51	0.0291262	0.00970874	0.466019	0.495146	1
JN643714	Mycobacterium phage BarrelRoll	Bacteria	information not provided	[35237] dsDNA viruses, no RNA stage	[28883] Caudovirales ; Tailed phages	[10699] Siphoviridae ; Styloviridae ; phages with long non-contractile tails	[196894] unclassified Siphoviridae	[1084722] Mycobacterium phage BarrelRoll ; Mycobacterophage BarrelRoll				59672	107	4	0.0373832	72	0.672897	2	2	70	33	0.0186916	0.0186916	0.654206	0.308411	1
JN185608	Mycobacterium phage JAWS	Bacteria	information not provided	[35237] dsDNA viruses, no RNA stage	[28883] Caudovirales ; Tailed phages	[10699] Siphoviridae ; Styloviridae ; phages with long non-contractile tails	[196894] unclassified Siphoviridae	[1051143] Mycobacteriophage JAWS ; Mycobacterium phage JAWS				59749	108	4	0.037037	73	0.675926	2	2	71	33	0.0185185	0.0185185	0.657407	0.305556	1
NC_008196	Mycobacterium phage Llij	Bacteria	Mycobacterium	[35237] dsDNA viruses, no RNA stage	[28883] Caudovirales ; Tailed phages	[10699] Siphoviridae ; Styloviridae ; phages with long non-contractile tails	[196894] unclassified Siphoviridae	[373408] Mycobacteriophage Llij ; Mycobacterium phage Llij				56852	110	4	0.0363636	106	0.963636	4	0	102	4	0.0363636	0	0.927273	0.0363636	1
JN542517	Mycobacterium phage Drago	Bacteria	information not provided	[35237] dsDNA viruses, no RNA stage	[28883] Caudovirales ; Tailed phages	[10699] Siphoviridae ; Styloviridae ; phages with long non-contractile tails	[196894] unclassified Siphoviridae	[1074303] Mycobacteriophage Drago ; Mycobacterium phage Drago				54411	112	4	0.0357143	110	0.982143	4	0	106	2	0.0357143	0	0.946429	0.0178571	1
JN698996	Mycobacterium phage DeadP	Bacteria	information not provided	[35237] dsDNA viruses, no RNA stage	[28883] Caudovirales ; Tailed phages	[10699] Siphoviridae ; Styloviridae ; phages with long non-contractile tails	[196894] unclassified Siphoviridae	[1089120] Mycobacteriophage DeadP ; Mycobacterium phage DeadP				56461	113	4	0.0353982	107	0.946903	4	0	103	6	0.0353982	0	0.911504	0.0530973	1
NC_014901	Mycobacterium phage Wee	Bacteria	information not provided	[35237] dsDNA viruses, no RNA stage	[28883] Caudovirales ; Tailed phages	[10699] Siphoviridae ; Styloviridae ; phages with long non-contractile tails	[196894] unclassified Siphoviridae	[938131] Mycobacteriophage Wee ; Mycobacterium phage Wee				59230	114	4	0.0350877	108	0.947368	4	0	104	6	0.0350877	0	0.912281	0.0526316	1
JN020142	Mycobacterium phage Mutaforma13	Bacteria	information not provided	[35237] dsDNA viruses, no RNA stage	[28883] Caudovirales ; Tailed phages	[10699] Siphoviridae ; Styloviridae ; phages with long non-contractile tails	[196894] unclassified Siphoviridae	[1036614] Mycobacteriophage Mutaforma13 ; Mycobacterium phage Mutaforma13				57701	115	4	0.0347826	108	0.93913	4	0	104	7	0.0347826	0	0.904348	0.0608696	1
HQ377372	Liberibacter phage SC1	Bacteria	Candidatus Liberibacter asiaticus UF506	[35237] dsDNA viruses, no RNA stage	[28883] Caudovirales ; Tailed phages	[10744] Podoviridae ; phages with short tails	[196895] unclassified Podoviridae	[941969] Candidatus Liberibacter phage SC1 ; Liberibacter phage SC1				40048	44	5	0.113636	17	0.386364	1	4	16	23	0.0227273	0.0909091	0.363636	0.522727	1
HQ333270	Yersinia phage Yep-phi	Bacteria	Yersinia pestis	[35237] dsDNA viruses, no RNA stage	[28883] Caudovirales ; Tailed phages	[10744] Podoviridae ; phages with short tails	[542835] Autographivirinae	[110456] "T7-like viruses" ; Podovirus ; T7 phage group ; T7-like phages ; T7-like viruses	[329157] unclassified T7-like viruses	[928293] Yersinia pestis phage Yep-phi ; Yersinia phage Yep-phi		38616	46	5	0.108696	42	0.913043	2	3	40	1	0.0434783	0.0652174	0.869565	0.0217391	1
GQ979703	Lactococcus lactis phage p2	Bacteria	Lactococcus lactis subsp. cremoris MG1363	[35237] dsDNA viruses, no RNA stage	[28883] Caudovirales ; Tailed phages	[10699] Siphoviridae ; Styloviridae ; phages with long non-contractile tails	[196894] unclassified Siphoviridae	[354259] 936 ; 936 group of lactococcal phages ; Lactococcus phage 936 sensu lato	[100641] Lactococcus lactis bacteriophage p2 ; Lactococcus lactis phage p2			27595	50	5	0.1	38	0.76	4	1	34	11	0.08	0.02	0.68	0.22	1
NC_004777	Yersinia pestis phage phiA1122	Bacteria	Yersinia pestis	[35237] dsDNA viruses, no RNA stage	[28883] Caudovirales ; Tailed phages	[10744] Podoviridae ; phages with short tails	[542835] Autographivirinae	[110456] "T7-like viruses" ; Podovirus ; T7 phage group ; T7-like phages ; T7-like viruses	[227720] Yersinia pestis bacteriophage phiA1122 ; Yersinia pestis phage phiA1122 ; Yersinia phage phiA1122 ; phage phiA1122			37555	50	5	0.1	50	1	5	0	45	0	0.1	0	0.9	0	1
NC_011551	Bacteriophage APSE-2	Bacteria	Candidatus Hamiltonella defensa	[35237] dsDNA viruses, no RNA stage	[28883] Caudovirales ; Tailed phages	[10744] Podoviridae ; phages with short tails	[196895] unclassified Podoviridae	[340054] APSE-2 ; Acyrthosiphon pisum bacteriophage APSE-2 ; Acyrthosiphon pisum secondary endosymbiont phage 2 ; Bacteriophage APSE-2				39867	50	5	0.1	37	0.74	2	3	35	10	0.04	0.06	0.7	0.2	1
NC_002185	Streptococcus phage 7201	Bacteria	Streptococcus thermophilus	[35237] dsDNA viruses, no RNA stage	[28883] Caudovirales ; Tailed phages	[10699] Siphoviridae ; Styloviridae ; phages with long non-contractile tails	[196894] unclassified Siphoviridae	[112023] Streptococcus phage 7201 ; Streptococcus thermophilus bacteriophage 7201				35466	52	5	0.0961538	50	0.961538	5	0	45	2	0.0961538	0	0.865385	0.0384615	1
NC_009234	Burkholderia phage phiE202	Bacteria	Burkholderia thailandensis	[35237] dsDNA viruses, no RNA stage	[28883] Caudovirales ; Tailed phages	[10662] Myoviridae ; phages with contractile tails	[857479] Peduovirinae	[140410] "P2-like viruses" ; P2-like viruses	[431893] Burkholderia phage phiE202			35741	52	5	0.0961538	46	0.884615	4	1	42	5	0.0769231	0.0192308	0.807692	0.0961538	1
NC_010463	Enterobacteria phage Fels-2	Bacteria	Salmonella typhimurium LT2	[35237] dsDNA viruses, no RNA stage	[28883] Caudovirales ; Tailed phages	[10662] Myoviridae ; phages with contractile tails	[857479] Peduovirinae	[140410] "P2-like viruses" ; P2-like viruses	[194701] Enterobacteria phage Fels-2 ; Phage Fels-2 ; Salmonella phage Fels-2			33693	52	5	0.0961538	43	0.826923	1	4	42	5	0.0192308	0.0769231	0.807692	0.0961538	1
NC_009990	Thalassomonas phage BA3	Bacteria	Thalassomonas loyana LMG 22536	[35237] dsDNA viruses, no RNA stage	[28883] Caudovirales ; Tailed phages	[10744] Podoviridae ; phages with short tails	[196895] unclassified Podoviridae	[469660] Thalassomonas loyaeana phage BA3 ; Thalassomonas loyana phage BA3 ; Thalassomonas phage BA3				37313	53	5	0.0943396	19	0.358491	2	3	17	31	0.0377358	0.0566038	0.320755	0.584906	1
NC_013638	Pseudomonas phage phi-2	Bacteria	Pseudomonas fluorescens SBW25	[35237] dsDNA viruses, no RNA stage	[28883] Caudovirales ; Tailed phages	[10744] Podoviridae ; phages with short tails	[542835] Autographivirinae	[477967] "PhiKMV-like viruses" ; phiKMV-like phages ; phiKMV-like viruses	[627479] unclassified phiKMV-like phages	[693582] Pseudomonas phage phi-2		43144	54	5	0.0925926	28	0.518519	2	3	26	23	0.037037	0.0555556	0.481481	0.425926	1
NC_011105	Pseudomonas phage PT5	Bacteria	Pseudomonas aeruginosa	[35237] dsDNA viruses, no RNA stage	[28883] Caudovirales ; Tailed phages	[10744] Podoviridae ; phages with short tails	[542835] Autographivirinae	[477967] "PhiKMV-like viruses" ; phiKMV-like phages ; phiKMV-like viruses	[476523] Pseudomonas aeruginosa bacteriophage PT5 ; Pseudomonas phage PT5			42954	55	5	0.0909091	27	0.490909	0	5	27	23	0	0.0909091	0.490909	0.418182	1
NC_011107	Pseudomonas phage PT2	Bacteria	Pseudomonas aeruginosa	[35237] dsDNA viruses, no RNA stage	[28883] Caudovirales ; Tailed phages	[10744] Podoviridae ; phages with short tails	[542835] Autographivirinae	[477967] "PhiKMV-like viruses" ; phiKMV-like phages ; phiKMV-like viruses	[496396] Pseudomonas aeruginosa bacteriophage PT2 ; Pseudomonas phage PT2			42961	55	5	0.0909091	27	0.490909	0	5	27	23	0	0.0909091	0.490909	0.418182	1
NC_015271	Salmonella phage Vi06	Bacteria	Salmonella enterica subsp. enterica serovar Typhi	[35237] dsDNA viruses, no RNA stage	[28883] Caudovirales ; Tailed phages	[10744] Podoviridae ; phages with short tails	[542835] Autographivirinae	[110456] "T7-like viruses" ; Podovirus ; T7 phage group ; T7-like phages ; T7-like viruses	[329157] unclassified T7-like viruses	[866889] Salmonella phage Vi06		38368	55	5	0.0909091	47	0.854545	3	2	44	6	0.0545455	0.0363636	0.8	0.109091	1
NC_009935	Pseudomonas phage LKD16	Bacteria	Pseudomonas aeruginosa	[35237] dsDNA viruses, no RNA stage	[28883] Caudovirales ; Tailed phages	[10744] Podoviridae ; phages with short tails	[542835] Autographivirinae	[477967] "PhiKMV-like viruses" ; phiKMV-like phages ; phiKMV-like viruses	[386792] Bacteriophage LKD16 ; Pseudomonas aeruginosa phages LKD16 ; Pseudomonas phage LKD16			43200	56	5	0.0892857	28	0.5	0	5	28	23	0	0.0892857	0.5	0.410714	1
NC_012418	Pseudomonas phage phikF77	Bacteria	Pseudomonas aeruginosa	[35237] dsDNA viruses, no RNA stage	[28883] Caudovirales ; Tailed phages	[10744] Podoviridae ; phages with short tails	[542835] Autographivirinae	[477967] "PhiKMV-like viruses" ; phiKMV-like phages ; phiKMV-like viruses	[627479] unclassified phiKMV-like phages	[627480] Pseudomonas aeruginosa bacteriophage phikF77 ; Pseudomonas phage phikF77		43152	56	5	0.0892857	27	0.482143	0	5	27	24	0	0.0892857	0.482143	0.428571	1
NC_015264	Pseudomonas phage phiIBB-PF7A	Bacteria	Pseudomonas fluorescens	[35237] dsDNA viruses, no RNA stage	[28883] Caudovirales ; Tailed phages	[10744] Podoviridae ; phages with short tails	[542835] Autographivirinae	[110456] "T7-like viruses" ; Podovirus ; T7 phage group ; T7-like phages ; T7-like viruses	[329157] unclassified T7-like viruses	[942165] Pseudomonas fluorescens bacteriophage phiIBB-PF7A ; Pseudomonas phage phiIBB-PF7A		40973	56	5	0.0892857	35	0.625	3	2	32	19	0.0535714	0.0357143	0.571429	0.339286	1
AY739900	Lactobacillus phage LL-Ku	Bacteria	information not provided	[35237] dsDNA viruses, no RNA stage	[28883] Caudovirales ; Tailed phages	[10699] Siphoviridae ; Styloviridae ; phages with long non-contractile tails	[196894] unclassified Siphoviridae	[297254] Lactobacillus delbrueckii bacteriophage LL-Ku ; Lactobacillus phage LL-Ku				31080	57	5	0.0877193	32	0.561404	3	2	29	23	0.0526316	0.0350877	0.508772	0.403509	1
NC_004302	Lactococcus phage r1t	Bacteria	Lactococcus lactis	[35237] dsDNA viruses, no RNA stage	[28883] Caudovirales ; Tailed phages	[10699] Siphoviridae ; Styloviridae ; phages with long non-contractile tails	[196894] unclassified Siphoviridae	[43685] Bacteriophage r1t ; Lactococcus phage r1t				33350	57	5	0.0877193	49	0.859649	4	1	45	7	0.0701754	0.0175439	0.789474	0.122807	1
NC_006882	Prochlorococcus phage P-SSP7	Bacteria	information not provided	[35237] dsDNA viruses, no RNA stage	[28883] Caudovirales ; Tailed phages	[10744] Podoviridae ; phages with short tails	[542835] Autographivirinae	[542838] unassigned Autographivirinae	[268748] Cyanophage P-SSP7 ; Prochlorococcus phage P-SSP7			44970	57	5	0.0877193	36	0.631579	5	0	31	21	0.0877193	0	0.54386	0.368421	1
NC_010326	Pseudomonas phage LUZ19	Bacteria	Pseudomonas aeruginosa PAO1	[35237] dsDNA viruses, no RNA stage	[28883] Caudovirales ; Tailed phages	[10744] Podoviridae ; phages with short tails	[542835] Autographivirinae	[477967] "PhiKMV-like viruses" ; phiKMV-like phages ; phiKMV-like viruses	[627479] unclassified phiKMV-like phages	[484896] Pseudomonas phage LUZ19		43548	57	5	0.0877193	26	0.45614	0	5	26	26	0	0.0877193	0.45614	0.45614	1
NC_011045	Enterobacteria phage 13a	Bacteria	Escherichia coli	[35237] dsDNA viruses, no RNA stage	[28883] Caudovirales ; Tailed phages	[10744] Podoviridae ; phages with short tails	[542835] Autographivirinae	[110456] "T7-like viruses" ; Podovirus ; T7 phage group ; T7-like phages ; T7-like viruses	[329157] unclassified T7-like viruses	[532076] Enterobacteria phage 13a		38841	57	5	0.0877193	53	0.929825	4	1	49	3	0.0701754	0.0175439	0.859649	0.0526316	1
NC_013649	Klebsiella phage KP34	Bacteria	Klebsiella pneumoniae	[35237] dsDNA viruses, no RNA stage	[28883] Caudovirales ; Tailed phages	[10744] Podoviridae ; phages with short tails	[196895] unclassified Podoviridae	[674081] Klebsiella phage KP34				43809	58	5	0.0862069	29	0.5	3	2	26	27	0.0517241	0.0344828	0.448276	0.465517	1
NC_015265	Burkholderia phage KS5	Bacteria	Burkholderia cenocepacia strain C6433	[35237] dsDNA viruses, no RNA stage	[28883] Caudovirales ; Tailed phages	[10662] Myoviridae ; phages with contractile tails	[857479] Peduovirinae	[140410] "P2-like viruses" ; P2-like viruses	[329161] unclassified P2-like viruses	[910473] Burkholderia phage KS5		37236	58	5	0.0862069	45	0.775862	4	1	41	12	0.0689655	0.0172414	0.706897	0.206897	1
NC_003444	Enterobacteria phage SfV	Bacteria	Shigella flexneri	[35237] dsDNA viruses, no RNA stage	[28883] Caudovirales ; Tailed phages	[10662] Myoviridae ; phages with contractile tails	[196896] unclassified Myoviridae	[55884] Bacteriophage V ; Enterobacteria phage SfV ; Shigella flexneri bacteriophage SfV ; Shigella flexneri bacteriophage V ; Shigella phage SfV				37074	59	5	0.0847458	51	0.864407	4	1	47	7	0.0677966	0.0169492	0.79661	0.118644	1
NC_009382	Ralstonia phage phiRSA1	Bacteria	Ralstonia solanacearum	[35237] dsDNA viruses, no RNA stage	[28883] Caudovirales ; Tailed phages	[10662] Myoviridae ; phages with contractile tails	[857479] Peduovirinae	[140410] "P2-like viruses" ; P2-like viruses	[406340] Ralstonia phage RSA1 ; Ralstonia phage phiRSA1 ; Ralstonia solanacearum phage RSA1			38760	59	5	0.0847458	36	0.610169	3	2	33	21	0.0508475	0.0338983	0.559322	0.355932	1
NC_013644	Enterococcus phage phiFL4A	Bacteria	Enterococcus faecalis	[35237] dsDNA viruses, no RNA stage	[28883] Caudovirales ; Tailed phages	[10699] Siphoviridae ; Styloviridae ; phages with long non-contractile tails	[196894] unclassified Siphoviridae	[673839] Enterococcus faecalis phage phiFL4A ; Enterococcus phage phiFL4A				37856	59	5	0.0847458	37	0.627119	4	1	33	21	0.0677966	0.0169492	0.559322	0.355932	1
NC_015568	Clostridium phage phiCD38-2	Bacteria	Clostridium difficile	[35237] dsDNA viruses, no RNA stage	[28883] Caudovirales ; Tailed phages	[10699] Siphoviridae ; Styloviridae ; phages with long non-contractile tails	[196894] unclassified Siphoviridae	[1032362] Clostridium phage phiCD38-2				41090	59	5	0.0847458	23	0.389831	2	3	21	33	0.0338983	0.0508475	0.355932	0.559322	1
NC_005884	Pseudomonas phage PaP2	Bacteria	Pseudomonas aeruginosa	[35237] dsDNA viruses, no RNA stage	[28883] Caudovirales ; Tailed phages	[10744] Podoviridae ; phages with short tails	[196895] unclassified Podoviridae	[270673] Pseudomonas aeruginosa bacteriophage PaP2 ; Pseudomonas phage PaP2				43783	60	5	0.0833333	8	0.133333	0	5	8	47	0	0.0833333	0.133333	0.783333	1
GU323708	Lactobacillus phage phiPYB5	Bacteria	Lactobacillus fermentum strain YB5	[35237] dsDNA viruses, no RNA stage	[28883] Caudovirales ; Tailed phages	[10699] Siphoviridae ; Styloviridae ; phages with long non-contractile tails	[196894] unclassified Siphoviridae	[438780] Lactobacillus phage YB5 ; Lactobacillus phage phiPYB5				32847	61	5	0.0819672	33	0.540984	2	3	31	25	0.0327869	0.0491803	0.508197	0.409836	1
NC_002519	Roseobacter phage SIO1	Bacteria	Roseobacter	[35237] dsDNA viruses, no RNA stage	[28883] Caudovirales ; Tailed phages	[10744] Podoviridae ; phages with short tails	[686602] unassigned Podoviridae	[136084] Roseobacter phage SIO1 ; Roseophage SIO1				39898	61	5	0.0819672	16	0.262295	1	4	15	41	0.0163934	0.0655738	0.245902	0.672131	1
NC_007457	Bacillus phage Cherry	Bacteria	Bacillus anthracis str. Vollum	[35237] dsDNA viruses, no RNA stage	[28883] Caudovirales ; Tailed phages	[10699] Siphoviridae ; Styloviridae ; phages with long non-contractile tails	[196894] unclassified Siphoviridae	[347966] Bacillus anthracis phage Cherry ; Bacillus phage Cherry				36615	61	5	0.0819672	36	0.590164	1	4	35	21	0.0163934	0.0655738	0.57377	0.344262	1
NC_008265	Clostridium phage phiSM101	Bacteria	Clostridium perfringens SM101	[35237] dsDNA viruses, no RNA stage	[79205] unclassified dsDNA phages	[396359] Clostridium perfringens phage phiSM101 ; Clostridium phage phiSM101						38092	61	5	0.0819672	23	0.377049	1	4	22	34	0.0163934	0.0655738	0.360656	0.557377	1
NC_009237	Burkholderia phage phiE255	Bacteria	Burkholderia thailandensis	[35237] dsDNA viruses, no RNA stage	[28883] Caudovirales ; Tailed phages	[10662] Myoviridae ; phages with contractile tails	[686598] unassigned Myoviridae	[1198139] Bcepmulikevirus	[431894] Burkholderia phage phiE255			37446	61	5	0.0819672	43	0.704918	3	2	40	16	0.0491803	0.0327869	0.655738	0.262295	1
NC_010342	Halomonas phage phiHAP-1	Bacteria	Halomonas aquamarina	[35237] dsDNA viruses, no RNA stage	[28883] Caudovirales ; Tailed phages	[10662] Myoviridae ; phages with contractile tails	[686598] unassigned Myoviridae	[1198976] Hap1likevirus	[499235] Halomonas aquamarina phage phiHAP-1 ; Halomonas phage phiHAP-1			39245	61	5	0.0819672	35	0.57377	2	3	33	23	0.0327869	0.0491803	0.540984	0.377049	1
GU071107	Cyanophage P-SSP2	Bacteria	information not provided	[35237] dsDNA viruses, no RNA stage	[28883] Caudovirales ; Tailed phages	[102294] unclassified Caudovirales ; unclassified tailed phages	[444876] Cyanophage P-SSP2 ; Cyanophage Syn26					45890	62	5	0.0806452	35	0.564516	3	2	32	25	0.0483871	0.0322581	0.516129	0.403226	1
NC_005178	Pseudomonas phage D3112	Bacteria	Pseudomonas aeruginosa	[35237] dsDNA viruses, no RNA stage	[28883] Caudovirales ; Tailed phages	[10699] Siphoviridae ; Styloviridae ; phages with long non-contractile tails	[196894] unclassified Siphoviridae	[10708] Bacteriophage D3112 ; Pseudomonas phage D3112 ; phage D3112				37611	62	5	0.0806452	18	0.290323	2	3	16	41	0.0322581	0.0483871	0.258065	0.66129	1
NC_007806	Pseudomonas phage 73	Bacteria	Pseudomonas aeruginosa	[35237] dsDNA viruses, no RNA stage	[28883] Caudovirales ; Tailed phages	[10699] Siphoviridae ; Styloviridae ; phages with long non-contractile tails	[196894] unclassified Siphoviridae	[347325] Bacteriophage PA73 ; Pseudomonas phage 73 ; Pseudomonas phage PA73				42999	62	5	0.0806452	30	0.483871	1	4	29	28	0.016129	0.0645161	0.467742	0.451613	1
NC_004303	Streptococcus phage O1205	Bacteria	Streptococcus thermophilus	[35237] dsDNA viruses, no RNA stage	[28883] Caudovirales ; Tailed phages	[10699] Siphoviridae ; Styloviridae ; phages with long non-contractile tails	[196894] unclassified Siphoviridae	[85154] Streptococcus phage O1205 ; Streptococcus phage phi-O1205 ; Streptococcus thermophilus temperate bacteriophage O1205				43075	63	5	0.0793651	58	0.920635	5	0	53	5	0.0793651	0	0.84127	0.0793651	1
NC_007051	Staphylococcus phage 2638A	Bacteria	Staphylococcus aureus	[35237] dsDNA viruses, no RNA stage	[28883] Caudovirales ; Tailed phages	[10699] Siphoviridae ; Styloviridae ; phages with long non-contractile tails	[196894] unclassified Siphoviridae	[320836] Bacteriophage 2638A ; Staphylococcus phage 2638A				41318	63	5	0.0793651	45	0.714286	3	2	42	16	0.047619	0.031746	0.666667	0.253968	1
HM173637	Escherichia phage HK75	Bacteria	Escherichia coli K-12	[35237] dsDNA viruses, no RNA stage	[28883] Caudovirales ; Tailed phages	[10699] Siphoviridae ; Styloviridae ; phages with long non-contractile tails	[186765] "Lambda-like viruses" ; Lambda phage group ; Lambda-like viruses	[335795] unclassified Lambda-like viruses	[906668] Bacteriophage HK75 ; Escherichia phage HK75 ; Phage HK75			36661	64	5	0.078125	59	0.921875	3	2	56	3	0.046875	0.03125	0.875	0.046875	1
NC_003524	Clostridium phage phi3626	Bacteria	Clostridium perfringens	[35237] dsDNA viruses, no RNA stage	[28883] Caudovirales ; Tailed phages	[10699] Siphoviridae ; Styloviridae ; phages with long non-contractile tails	[196894] unclassified Siphoviridae	[190478] Bacteriophage phi3626 ; Clostridium phage phi3626				33507	64	5	0.078125	30	0.46875	2	3	28	31	0.03125	0.046875	0.4375	0.484375	1
NC_007458	Bacillus phage Gamma	Bacteria	Bacillus cereus	[35237] dsDNA viruses, no RNA stage	[28883] Caudovirales ; Tailed phages	[10699] Siphoviridae ; Styloviridae ; phages with long non-contractile tails	[196894] unclassified Siphoviridae	[347962] Bacillus anthracis phage Gamma ; Bacillus phage Gamma ; Bacteriophage gamma				37253	64	5	0.078125	37	0.578125	1	4	36	23	0.015625	0.0625	0.5625	0.359375	1
NC_004996	Streptococcus phage SM1	Bacteria	Streptococcus mitis SF100	[35237] dsDNA viruses, no RNA stage	[28883] Caudovirales ; Tailed phages	[10699] Siphoviridae ; Styloviridae ; phages with long non-contractile tails	[196894] unclassified Siphoviridae	[157924] Streptococcus mitis phage BBA2001 ; Streptococcus mitis phage SM1 ; Streptococcus phage SM1				34692	65	5	0.0769231	41	0.630769	2	3	39	21	0.0307692	0.0461538	0.6	0.323077	1
NC_009232	Salmonella phage SETP3	Bacteria	Salmonella enteritidis	[35237] dsDNA viruses, no RNA stage	[28883] Caudovirales ; Tailed phages	[10699] Siphoviridae ; Styloviridae ; phages with long non-contractile tails	[196894] unclassified Siphoviridae	[424944] Salmonella phage SETP3				42572	65	5	0.0769231	52	0.8	3	2	49	11	0.0461538	0.0307692	0.753846	0.169231	1
NC_010945	Streptococcus phage PH15	Bacteria	Streptococcus gordonii	[35237] dsDNA viruses, no RNA stage	[28883] Caudovirales ; Tailed phages	[10699] Siphoviridae ; Styloviridae ; phages with long non-contractile tails	[196894] unclassified Siphoviridae	[537874] Streptococcus phage PH15				39136	65	5	0.0769231	35	0.538462	3	2	32	28	0.0461538	0.0307692	0.492308	0.430769	1
NC_011222	Bacteroides phage B40-8	Bacteria	Bacteroides fragilis HSP40 (ATCC 51477)	[35237] dsDNA viruses, no RNA stage	[28883] Caudovirales ; Tailed phages	[10699] Siphoviridae ; Styloviridae ; phages with long non-contractile tails	[196894] unclassified Siphoviridae	[99179] Bacteriophage B40-8 ; Bacteroides phage B40-8				44929	65	5	0.0769231	14	0.215385	0	5	14	46	0	0.0769231	0.215385	0.707692	1
HQ141410	Lactobacillus phage LF1	Bacteria	Lactobacillus sp.	[35237] dsDNA viruses, no RNA stage	[28883] Caudovirales ; Tailed phages	[10699] Siphoviridae ; Styloviridae ; phages with long non-contractile tails	[196894] unclassified Siphoviridae	[947980] Lactobacillus phage LF1				42606	67	5	0.0746269	39	0.58209	2	3	37	25	0.0298507	0.0447761	0.552239	0.373134	1
GU903191	Escherichia phage vB_EcoM_ECO1230-10	Bacteria	Escherichia coli	[35237] dsDNA viruses, no RNA stage	[28883] Caudovirales ; Tailed phages	[10662] Myoviridae ; phages with contractile tails	[196896] unclassified Myoviridae	[669875] Enterobacteria phage Eco1230-10 ; Escherichia phage vB_EcoM_ECO1230-10				41666	68	5	0.0735294	37	0.544118	2	3	35	28	0.0294118	0.0441176	0.514706	0.411765	1
JN699002	Mycobacterium phage Avrafan	Bacteria	information not provided	[35237] dsDNA viruses, no RNA stage	[28883] Caudovirales ; Tailed phages	[10699] Siphoviridae ; Styloviridae ; phages with long non-contractile tails	[196894] unclassified Siphoviridae	[1089114] Mycobacteriophage Avrafan ; Mycobacterium phage Avrafan				41901	68	5	0.0735294	40	0.588235	4	1	36	27	0.0588235	0.0147059	0.529412	0.397059	1
GQ478085	Enterococcus phage phiFL2B	Bacteria	Enterococcus faecalis	[35237] dsDNA viruses, no RNA stage	[28883] Caudovirales ; Tailed phages	[10699] Siphoviridae ; Styloviridae ; phages with long non-contractile tails	[196894] unclassified Siphoviridae	[673835] Enterococcus faecalis phage phiFL2A ; Enterococcus phage phiFL2A	[673836] Enterococcus faecalis phage phiFL2B ; Enterococcus phage phiFL2B			36826	69	5	0.0724638	64	0.927536	5	0	59	5	0.0724638	0	0.855072	0.0724638	1
JN412593	Mycobacterium phage Liefie	Bacteria	information not provided	[35237] dsDNA viruses, no RNA stage	[28883] Caudovirales ; Tailed phages	[10699] Siphoviridae ; Styloviridae ; phages with long non-contractile tails	[196894] unclassified Siphoviridae	[1074304] Mycoabcteriophage Liefie ; Mycobacterium phage Liefie				41650	69	5	0.0724638	41	0.594203	4	1	37	27	0.057971	0.0144928	0.536232	0.391304	1
NC_002666	Lactococcus phage bIL285	Bacteria	Lactococcus lactis subsp. lactis IL1403	[35237] dsDNA viruses, no RNA stage	[28883] Caudovirales ; Tailed phages	[10699] Siphoviridae ; Styloviridae ; phages with long non-contractile tails	[196894] unclassified Siphoviridae	[151535] Bacteriophage bIL285 ; Lactococcus phage bIL285 ; Streptococcus phage bIL285				35538	70	5	0.0714286	55	0.785714	3	2	52	13	0.0428571	0.0285714	0.742857	0.185714	1
NC_003157	Temperate phage phiNIH1.1	Bacteria	Streptococcus pyogenes	[35237] dsDNA viruses, no RNA stage	[28883] Caudovirales ; Tailed phages	[10699] Siphoviridae ; Styloviridae ; phages with long non-contractile tails	[196894] unclassified Siphoviridae	[173707] Temperate phage phiNIH1.1				41796	70	5	0.0714286	51	0.728571	1	4	50	15	0.0142857	0.0571429	0.714286	0.214286	1
NC_004588	Streptococcus pyogenes phage 315.5	Bacteria	Streptococcus pyogenes MGAS315	[12333] unclassified bacteriophages ; unclassified phages	[198542] Streptococcus pyogenes phage 315.5 ; bacteriophage 315.5							38206	70	5	0.0714286	48	0.685714	4	1	44	21	0.0571429	0.0142857	0.628571	0.3	1
NC_011645	Bacillus phage TP21-L	Bacteria	information not provided	[35237] dsDNA viruses, no RNA stage	[28883] Caudovirales ; Tailed phages	[10699] Siphoviridae ; Styloviridae ; phages with long non-contractile tails	[196894] unclassified Siphoviridae	[565140] Bacillus phage TP21-L ; NOT Bacillus phage TP21				37456	70	5	0.0714286	31	0.442857	1	4	30	35	0.0142857	0.0571429	0.428571	0.5	1
NC_013643	Enterococcus phage phiFL2A	Bacteria	Enterococcus faecalis	[35237] dsDNA viruses, no RNA stage	[28883] Caudovirales ; Tailed phages	[10699] Siphoviridae ; Styloviridae ; phages with long non-contractile tails	[196894] unclassified Siphoviridae	[673835] Enterococcus faecalis phage phiFL2A ; Enterococcus phage phiFL2A				36270	70	5	0.0714286	61	0.871429	5	0	56	9	0.0714286	0	0.8	0.128571	1
GQ303261	Mycobacterium phage Hope	Bacteria	information not provided	[35237] dsDNA viruses, no RNA stage	[28883] Caudovirales ; Tailed phages	[10699] Siphoviridae ; Styloviridae ; phages with long non-contractile tails	[196894] unclassified Siphoviridae	[701770] Angel-like phages	[649688] Mycobacterium phage Angel	[663555] Mycobacteriophage Hope ; Mycobacterium phage Hope		41901	71	5	0.0704225	40	0.56338	4	1	36	30	0.056338	0.0140845	0.507042	0.422535	1
NC_003356	Enterobacteria phage phiP27	Bacteria	Escherichia coli	[35237] dsDNA viruses, no RNA stage	[28883] Caudovirales ; Tailed phages	[10662] Myoviridae ; phages with contractile tails	[196896] unclassified Myoviridae	[103807] Bacteriophage P27 ; Enterobacteria phage phiP27				42575	71	5	0.0704225	48	0.676056	3	2	45	21	0.0422535	0.028169	0.633803	0.295775	1
NC_004617	Staphylococcus phage phi13	Bacteria	Staphylococcus aureus subsp. aureus NCTC 8325	[35237] dsDNA viruses, no RNA stage	[28883] Caudovirales ; Tailed phages	[10699] Siphoviridae ; Styloviridae ; phages with long non-contractile tails	[196894] unclassified Siphoviridae	[186153] Bacteriophage phi-13 ; Staphylococcus aureus phage phi 13 ; Staphylococcus aureus phage phi-13 ; Staphylococcus phage phi 13 ; Staphylococcus phage phi13 ; phage phi-13				42722	71	5	0.0704225	71	1	5	0	66	0	0.0704225	0	0.929577	0	1
NC_007805	Pseudomonas phage F10	Bacteria	Pseudomonas aeruginosa	[35237] dsDNA viruses, no RNA stage	[28883] Caudovirales ; Tailed phages	[10699] Siphoviridae ; Styloviridae ; phages with long non-contractile tails	[196894] unclassified Siphoviridae	[347324] Bacteriophage F10 ; Pseudomonas phage F10				39199	71	5	0.0704225	27	0.380282	1	4	26	40	0.0140845	0.056338	0.366197	0.56338	1
NC_001909	Lactococcus phage bIL170	Bacteria	Lactococcus lactis	[35237] dsDNA viruses, no RNA stage	[28883] Caudovirales ; Tailed phages	[10699] Siphoviridae ; Styloviridae ; phages with long non-contractile tails	[196894] unclassified Siphoviridae	[354259] 936 ; 936 group of lactococcal phages ; Lactococcus phage 936 sensu lato	[63118] Bacteriophage bIL170 ; Lactococcus lactis bacteriophage BIL170 ; Lactococcus phage bIL170			31754	72	5	0.0694444	61	0.847222	5	0	56	11	0.0694444	0	0.777778	0.152778	1
NC_010179	Lactobacillus johnsonii prophage Lj771	Bacteria	Lactobacillus johnsonii	[12333] unclassified bacteriophages ; unclassified phages	[139871] Lactobacillus johnsonii prophage Lj771							40881	72	5	0.0694444	44	0.611111	5	0	39	28	0.0694444	0	0.541667	0.388889	1
NC_010325	Pseudomonas phage LUZ24	Bacteria	Pseudomonas aeruginosa	[35237] dsDNA viruses, no RNA stage	[28883] Caudovirales ; Tailed phages	[10744] Podoviridae ; phages with short tails	[545932] "LUZ24-like viruses" ; LUZ24-like viruses	[484895] Pseudomonas phage LUZ24				45625	72	5	0.0694444	28	0.388889	2	3	26	41	0.0277778	0.0416667	0.361111	0.569444	1
NC_002167	Enterobacteria phage HK97	Bacteria	Escherichia coli	[35237] dsDNA viruses, no RNA stage	[28883] Caudovirales ; Tailed phages	[10699] Siphoviridae ; Styloviridae ; phages with long non-contractile tails	[186765] "Lambda-like viruses" ; Lambda phage group ; Lambda-like viruses	[37554] Bacteriophage HK97 ; Enterobacteria phage HK97 ; phage HK97				39732	73	5	0.0684932	64	0.876712	2	3	62	6	0.0273973	0.0410959	0.849315	0.0821918	1
JN256079	Mycobacterium phage Charlie	Bacteria	information not provided	[35237] dsDNA viruses, no RNA stage	[28883] Caudovirales ; Tailed phages	[10699] Siphoviridae ; Styloviridae ; phages with long non-contractile tails	[196894] unclassified Siphoviridae	[1056830] Mycobacteriophage Charlie ; Mycobacterium phage Charlie				43036	74	5	0.0675676	57	0.77027	4	1	53	16	0.0540541	0.0135135	0.716216	0.216216	1
NC_013059	Salmonella phage g341c	Bacteria	Salmonella enterica subsp. enterica serovar Anatum	[35237] dsDNA viruses, no RNA stage	[28883] Caudovirales ; Tailed phages	[10744] Podoviridae ; phages with short tails	[686602] unassigned Podoviridae	[186794] "P22-like viruses" ; P22-like viruses	[329158] unclassified P22-like viruses	[590739] Salmonella enterica subsp. enterica serovar Newington phage c341 ; Salmonella phage c341 ; Salmonella phage g341c		40975	74	5	0.0675676	62	0.837838	3	2	59	10	0.0405405	0.027027	0.797297	0.135135	1
NC_004587	Streptococcus pyogenes phage 315.4	Bacteria	Streptococcus pyogenes MGAS315	[12333] unclassified bacteriophages ; unclassified phages	[198541] Streptococcus pyogenes phage 315.4 ; bacteriophage 315.4							41796	75	5	0.0666667	51	0.68	1	4	50	20	0.0133333	0.0533333	0.666667	0.266667	1
NC_004456	Vibrio phage VHML	Bacteria	Vibrio harveyi	[35237] dsDNA viruses, no RNA stage	[28883] Caudovirales ; Tailed phages	[10662] Myoviridae ; phages with contractile tails	[196896] unclassified Myoviridae	[756954] VHML-like phages	[207597] Vibrio harveyi bacteriophage VHML ; Vibrio phage VHML			43198	76	5	0.0657895	41	0.539474	2	3	39	32	0.0263158	0.0394737	0.513158	0.421053	1
NC_011614	Staphylococcus phage phiSauS-IPLA88	Bacteria	Staphylococcus aureus	[35237] dsDNA viruses, no RNA stage	[28883] Caudovirales ; Tailed phages	[10699] Siphoviridae ; Styloviridae ; phages with long non-contractile tails	[196894] unclassified Siphoviridae	[575608] Staphylococcus phage phiSauS-IPLA88				42526	76	5	0.0657895	74	0.973684	5	0	69	2	0.0657895	0	0.907895	0.0263158	1
JN624851	Mycobacterium phage Redi	Bacteria	information not provided	[35237] dsDNA viruses, no RNA stage	[28883] Caudovirales ; Tailed phages	[10699] Siphoviridae ; Styloviridae ; phages with long non-contractile tails	[196894] unclassified Siphoviridae	[1079894] Mycobacteriophage Redi ; Mycobacterium phage Redi				42594	77	5	0.0649351	54	0.701299	5	0	49	23	0.0649351	0	0.636364	0.298701	1
NC_007064	Staphylococcus phage 92	Bacteria	Staphylococcus aureus	[35237] dsDNA viruses, no RNA stage	[28883] Caudovirales ; Tailed phages	[10699] Siphoviridae ; Styloviridae ; phages with long non-contractile tails	[196894] unclassified Siphoviridae	[386445] Bacteriophage 53 sensu lato ; Staphylococcus phage 53 sensu lato	[320849] Bacteriophage 92 ; Staphylococcus phage 92			42431	77	5	0.0649351	77	1	5	0	72	0	0.0649351	0	0.935065	0	1
NC_009763	Staphylococcus phage tp310-3	Bacteria	Staphylococcus aureus	[12333] unclassified bacteriophages ; unclassified phages	[445517] Staphylococcus phage tp310-3							41966	78	5	0.0641026	74	0.948718	3	2	71	2	0.0384615	0.025641	0.910256	0.025641	1
NC_010495	Salmonella phage Vi II-E1	Bacteria	Salmonella enterica	[35237] dsDNA viruses, no RNA stage	[28883] Caudovirales ; Tailed phages	[10699] Siphoviridae ; Styloviridae ; phages with long non-contractile tails	[196894] unclassified Siphoviridae	[424716] Salmonella phage E1 ; Salmonella phage Vi II-E1				45051	78	5	0.0641026	40	0.512821	0	5	40	33	0	0.0641026	0.512821	0.423077	1
AP011955	Staphylococcus phage phi5967PVL	Bacteria	information not provided	[12333] unclassified bacteriophages ; unclassified phages	[874267] Staphylococcus phage phi5967PVL							42461	79	5	0.0632911	33	0.417722	1	4	32	42	0.0126582	0.0506329	0.405063	0.531646	1
AP011956	Staphylococcus phage phi7247PVL	Bacteria	information not provided	[12333] unclassified bacteriophages ; unclassified phages	[874268] Staphylococcus phage phi7247PVL							42481	79	5	0.0632911	79	1	5	0	74	0	0.0632911	0	0.936709	0	1
NC_011344	Staphylococcus phage phi2958PVL	Bacteria	Staphylococcus aureus	[12333] unclassified bacteriophages ; unclassified phages	[430796] Staphylococcus aureus bacteriophage phi2958PVL ; Staphylococcus phage phi2958PVL							47342	79	5	0.0632911	76	0.962025	4	1	72	2	0.0506329	0.0126582	0.911392	0.0253165	1
NC_002661	Staphylococcus phage phiSLT	Bacteria	Staphylococcus aureus	[35237] dsDNA viruses, no RNA stage	[28883] Caudovirales ; Tailed phages	[10699] Siphoviridae ; Styloviridae ; phages with long non-contractile tails	[196894] unclassified Siphoviridae	[130478] Staphylococcus aureus temperate phage phiSLT ; Staphylococcus phage phiSLT				42942	80	5	0.0625	77	0.9625	5	0	72	3	0.0625	0	0.9	0.0375	1
NC_007061	Staphylococcus phage 29	Bacteria	Staphylococcus aureus	[35237] dsDNA viruses, no RNA stage	[28883] Caudovirales ; Tailed phages	[10699] Siphoviridae ; Styloviridae ; phages with long non-contractile tails	[196894] unclassified Siphoviridae	[386445] Bacteriophage 53 sensu lato ; Staphylococcus phage 53 sensu lato	[320846] Bacteriophage 29 ; Staphylococcus phage 29			42802	80	5	0.0625	76	0.95	4	1	72	3	0.05	0.0125	0.9	0.0375	1
NC_008720	Enterobacteria phage N4	Bacteria	Escherichia coli	[35237] dsDNA viruses, no RNA stage	[28883] Caudovirales ; Tailed phages	[10744] Podoviridae ; phages with short tails	[371730] "N4-like viruses" ; N4-like viruses	[10752] Bacteriophage N4 ; Coliphage N4 ; Enterobacteria phage N4 ; Escherichia phage N4 ; phage N4				70153	81	5	0.0617284	45	0.555556	3	2	42	34	0.037037	0.0246914	0.518519	0.419753	1
NC_005069	Yersinia phage PY54	Bacteria	Yersinia enterocolitica	[35237] dsDNA viruses, no RNA stage	[28883] Caudovirales ; Tailed phages	[10699] Siphoviridae ; Styloviridae ; phages with long non-contractile tails	[196894] unclassified Siphoviridae	[172667] Bacteriophage PY54 ; Yersinia phage PY54				46339	82	5	0.0609756	38	0.463415	2	3	36	41	0.0243902	0.0365854	0.439024	0.5	1
NC_010147	Staphylococcus phage phiMR11	Bacteria	Staphylococcus aureus	[35237] dsDNA viruses, no RNA stage	[28883] Caudovirales ; Tailed phages	[10699] Siphoviridae ; Styloviridae ; phages with long non-contractile tails	[196894] unclassified Siphoviridae	[379501] Bacteriophage phiMR11 ; Staphylococcus aureus phage phiMR11 ; Staphylococcus phage phiMR11				43011	82	5	0.0609756	81	0.987805	5	0	76	1	0.0609756	0	0.926829	0.0121951	1
NC_001900	Mycobacterium phage D29	Bacteria	Mycobacterium tuberculosis	[35237] dsDNA viruses, no RNA stage	[28883] Caudovirales ; Tailed phages	[10699] Siphoviridae ; Styloviridae ; phages with long non-contractile tails	[1201938] unassigned Siphoviridae	[186764] "L5-like viruses" ; L5-like viruses	[28369] Mycobacteria phage D29 ; Mycobacteriophage D29 ; Mycobacterium phage D29			49136	83	5	0.060241	75	0.903614	4	1	71	7	0.0481928	0.0120482	0.855422	0.0843373	1
NC_015295	Erwinia phage phiEt88	Bacteria	information not provided	[35237] dsDNA viruses, no RNA stage	[28883] Caudovirales ; Tailed phages	[10662] Myoviridae ; phages with contractile tails	[196896] unclassified Myoviridae	[925984] Erwinia phage phiEt88 ; Erwinia tasmaniensis phage phiEt88				47279	83	5	0.060241	51	0.614458	2	3	49	29	0.0240964	0.0361446	0.590361	0.349398	1
NC_009447	Burkholderia phage BcepGomr	Bacteria	Burkholderia cepacia	[35237] dsDNA viruses, no RNA stage	[28883] Caudovirales ; Tailed phages	[10699] Siphoviridae ; Styloviridae ; phages with long non-contractile tails	[196894] unclassified Siphoviridae	[437329] Burkholderia phage BcepGomr ; Burkholderia phage Gomr				52414	84	5	0.0595238	30	0.357143	0	5	30	49	0	0.0595238	0.357143	0.583333	1
NC_008798	Staphylococcus phage phiETA2	Bacteria	Staphylococcus aureus	[35237] dsDNA viruses, no RNA stage	[28883] Caudovirales ; Tailed phages	[10699] Siphoviridae ; Styloviridae ; phages with long non-contractile tails	[196894] unclassified Siphoviridae	[326036] Bacteriophage phi ETA2 ; Staphylococcus phage phiETA2				43265	85	5	0.0588235	84	0.988235	4	1	80	0	0.0470588	0.0117647	0.941176	0	1
JN572061	Mycobacterium phage Jebeks	Bacteria	information not provided	[35237] dsDNA viruses, no RNA stage	[28883] Caudovirales ; Tailed phages	[10699] Siphoviridae ; Styloviridae ; phages with long non-contractile tails	[196894] unclassified Siphoviridae	[1076631] Mycobacterium phage Jebeks				45580	87	5	0.0574713	65	0.747126	5	0	60	22	0.0574713	0	0.689655	0.252874	1
NC_008722	Staphylococcus phage CNPH82	Bacteria	Staphylococcus epidermidis	[35237] dsDNA viruses, no RNA stage	[28883] Caudovirales ; Tailed phages	[10699] Siphoviridae ; Styloviridae ; phages with long non-contractile tails	[196894] unclassified Siphoviridae	[398839] Staphylococcus epidermidis bacteriophage CNPH82 ; Staphylococcus phage CNPH82 ; Staphylococcusphage CNPH82				43420	87	5	0.0574713	73	0.83908	3	2	70	12	0.0344828	0.0229885	0.804598	0.137931	1
NC_009526	Staphylococcus phage 80alpha	Bacteria	information not provided	[35237] dsDNA viruses, no RNA stage	[28883] Caudovirales ; Tailed phages	[10699] Siphoviridae ; Styloviridae ; phages with long non-contractile tails	[196894] unclassified Siphoviridae	[53369] Bacteriophage 80 alpha ; Staphylococcus aureus bacteriophage 80alpha ; Staphylococcus phage 80alpha				43864	87	5	0.0574713	83	0.954023	5	0	78	4	0.0574713	0	0.896552	0.045977	1
NC_011373	Pseudomonas phage PAJU2	Bacteria	Pseudomonas aeruginosa	[35237] dsDNA viruses, no RNA stage	[28883] Caudovirales ; Tailed phages	[10699] Siphoviridae ; Styloviridae ; phages with long non-contractile tails	[196894] unclassified Siphoviridae	[504346] Pseudomonas phage PAJU2				46872	88	5	0.0568182	42	0.477273	0	5	42	41	0	0.0568182	0.477273	0.465909	1
JF704107	Mycobacterium phage George	Bacteria	information not provided	[35237] dsDNA viruses, no RNA stage	[28883] Caudovirales ; Tailed phages	[10699] Siphoviridae ; Styloviridae ; phages with long non-contractile tails	[196894] unclassified Siphoviridae	[1034133] Mycobacteriophage George ; Mycobacterium phage George				51578	89	5	0.0561798	65	0.730337	3	2	62	22	0.0337079	0.0224719	0.696629	0.247191	1
JN408459	Mycobacterium phage Cuco	Bacteria	information not provided	[35237] dsDNA viruses, no RNA stage	[28883] Caudovirales ; Tailed phages	[102294] unclassified Caudovirales ; unclassified tailed phages	[1071502] Mycobacteriophage Cuco ; Mycobacterium phage Cuco					50965	89	5	0.0561798	69	0.775281	3	2	66	18	0.0337079	0.0224719	0.741573	0.202247	1
NC_003309	Burkholderia phage phiE125	Bacteria	Burkholderia thailandensis	[35237] dsDNA viruses, no RNA stage	[28883] Caudovirales ; Tailed phages	[10699] Siphoviridae ; Styloviridae ; phages with long non-contractile tails	[186765] "Lambda-like viruses" ; Lambda phage group ; Lambda-like viruses	[335795] unclassified Lambda-like viruses	[180504] Bacteriophage phiE125 ; Burkholderia phage phiE125			53373	89	5	0.0561798	67	0.752809	2	3	65	19	0.0224719	0.0337079	0.730337	0.213483	1
NC_015456	Shigella phage Shfl1	Bacteria	Shigella flexneri	[35237] dsDNA viruses, no RNA stage	[28883] Caudovirales ; Tailed phages	[10699] Siphoviridae ; Styloviridae ; phages with long non-contractile tails	[187217] "T1-like viruses" ; T1-like viruses	[355245] unclassified T1-like viruses	[1002724] Shigella phage Shfl1			50661	89	5	0.0561798	64	0.719101	3	2	61	23	0.0337079	0.0224719	0.685393	0.258427	1
JN699001	Mycobacterium phage Babsiella	Bacteria	information not provided	[35237] dsDNA viruses, no RNA stage	[28883] Caudovirales ; Tailed phages	[10699] Siphoviridae ; Styloviridae ; phages with long non-contractile tails	[196894] unclassified Siphoviridae	[1089115] Mycobacteriophage Babsiella ; Mycobacterium phage Babsiella				48420	92	5	0.0543478	79	0.858696	4	1	75	12	0.0434783	0.0108696	0.815217	0.130435	1
JN699019	Mycobacterium phage Jeffabunny	Bacteria	information not provided	[35237] dsDNA viruses, no RNA stage	[28883] Caudovirales ; Tailed phages	[10699] Siphoviridae ; Styloviridae ; phages with long non-contractile tails	[196894] unclassified Siphoviridae	[1089125] Mycobacteriophage Jeffabunny ; Mycobacterium phage Jeffabunny				48963	94	5	0.0531915	84	0.893617	4	1	80	9	0.0425532	0.0106383	0.851064	0.0957447	1
NC_011023	Mycobacterium phage Pukovnik	Bacteria	information not provided	[35237] dsDNA viruses, no RNA stage	[28883] Caudovirales ; Tailed phages	[10699] Siphoviridae ; Styloviridae ; phages with long non-contractile tails	[196894] unclassified Siphoviridae	[540068] Mycobacteriophage Pukovnik ; Mycobacterium phage Pukovnik				52892	95	5	0.0526316	89	0.936842	5	0	84	6	0.0526316	0	0.884211	0.0631579	1
HQ424691	Enterobacteria phage VT2phi_272	Bacteria	Escherichia coli O157:H7 strain 71074	[35237] dsDNA viruses, no RNA stage	[28883] Caudovirales ; Tailed phages	[10744] Podoviridae ; phages with short tails	[196895] unclassified Podoviridae	[374810] Bacteriophage 933W sensu lato ; Enterobacteria phage 933W sensu lato	[936054] Enterobacteria phage VT2phi_272			65955	96	5	0.0520833	71	0.739583	4	1	67	24	0.0416667	0.0104167	0.697917	0.25	1
NC_011022	Mycobacterium phage DD5	Bacteria	information not provided	[35237] dsDNA viruses, no RNA stage	[28883] Caudovirales ; Tailed phages	[10699] Siphoviridae ; Styloviridae ; phages with long non-contractile tails	[196894] unclassified Siphoviridae	[540064] Mycobacteriophage DD5 ; Mycobacterium phage DD5				51621	97	5	0.0515464	84	0.865979	4	1	80	12	0.0412371	0.0103093	0.824742	0.123711	1
JN408460	Mycobacterium phage Turbido	Bacteria	information not provided	[35237] dsDNA viruses, no RNA stage	[28883] Caudovirales ; Tailed phages	[10699] Siphoviridae ; Styloviridae ; phages with long non-contractile tails	[196894] unclassified Siphoviridae	[1071504] Mycobacteriophage Turbido ; Mycobacterium phage Turbido				53169	98	5	0.0510204	89	0.908163	4	1	85	8	0.0408163	0.0102041	0.867347	0.0816327	1
JF937092	Mycobacterium phage DaVinci	Bacteria	information not provided	[12333] unclassified bacteriophages ; unclassified phages	[1034102] Mycobacteriophage DaVinci ; Mycobacterium phage DaVinci							51547	99	5	0.0505051	64	0.646465	3	2	61	33	0.030303	0.020202	0.616162	0.333333	1
JN408461	Mycobacterium phage Trixie	Bacteria	information not provided	[35237] dsDNA viruses, no RNA stage	[28883] Caudovirales ; Tailed phages	[10699] Siphoviridae ; Styloviridae ; phages with long non-contractile tails	[196894] unclassified Siphoviridae	[1071503] Mycobacteriophage Trixie ; Mycobacterium phage Trixie				53526	99	5	0.0505051	92	0.929293	4	1	88	6	0.040404	0.010101	0.888889	0.0606061	1
JN049605	Mycobacterium phage EricB	Bacteria	information not provided	[35237] dsDNA viruses, no RNA stage	[28883] Caudovirales ; Tailed phages	[10699] Siphoviridae ; Styloviridae ; phages with long non-contractile tails	[196894] unclassified Siphoviridae	[1041406] Mycobacteriophage EricB ; Mycobacterium phage EricB				51702	100	5	0.05	74	0.74	4	1	70	25	0.04	0.01	0.7	0.25	1
JN699005	Mycobacterium phage Alma	Bacteria	information not provided	[35237] dsDNA viruses, no RNA stage	[28883] Caudovirales ; Tailed phages	[10699] Siphoviridae ; Styloviridae ; phages with long non-contractile tails	[196894] unclassified Siphoviridae	[1089111] Mycobacteriophage Alma ; Mycobacterium phage Alma				53177	100	5	0.05	86	0.86	4	1	82	13	0.04	0.01	0.82	0.13	1
HM208303	Stx2 converting phage vB_EcoP_24B	Bacteria	Escherichia coli O157:H7	[35237] dsDNA viruses, no RNA stage	[28883] Caudovirales ; Tailed phages	[10699] Siphoviridae ; Styloviridae ; phages with long non-contractile tails	[186765] "Lambda-like viruses" ; Lambda phage group ; Lambda-like viruses	[335795] unclassified Lambda-like viruses	[866553] Stx2 converting bacteriophage vB_EcoP_24B ; Stx2 converting phage vB_EcoP_24B			57677	101	5	0.049505	84	0.831683	4	1	80	16	0.039604	0.00990099	0.792079	0.158416	1
NC_004084	Natrialba phage PhiCh1	Archaea	Natrialba magadii	[35237] dsDNA viruses, no RNA stage	[28883] Caudovirales ; Tailed phages	[10662] Myoviridae ; phages with contractile tails	[196896] unclassified Myoviridae	[114777] Bacteriophage Phi-Ch1 ; Bacteriophage PhiCh1 ; Natrialba phage PhiCh1 ; Virus PhiCh1				58498	104	5	0.0480769	14	0.134615	0	5	14	85	0	0.0480769	0.134615	0.817308	1
NC_014458	Mycobacterium phage Angelica	Bacteria	information not provided	[35237] dsDNA viruses, no RNA stage	[28883] Caudovirales ; Tailed phages	[10699] Siphoviridae ; Styloviridae ; phages with long non-contractile tails	[196894] unclassified Siphoviridae	[861044] Mycobacteriophage Angelica ; Mycobacterium phage Angelica				59598	106	5	0.0471698	69	0.650943	3	2	66	35	0.0283019	0.0188679	0.622642	0.330189	1
NC_014459	Mycobacterium phage CrimD	Bacteria	information not provided	[35237] dsDNA viruses, no RNA stage	[28883] Caudovirales ; Tailed phages	[10699] Siphoviridae ; Styloviridae ; phages with long non-contractile tails	[196894] unclassified Siphoviridae	[861045] Mycobacteriophage CrimD ; Mycobacterium phage CrimD				59798	109	5	0.0458716	73	0.669725	3	2	70	34	0.0275229	0.0183486	0.642202	0.311927	1
NC_009231	Clostridium phage phiC2	Bacteria	Clostridium difficile	[35237] dsDNA viruses, no RNA stage	[28883] Caudovirales ; Tailed phages	[10662] Myoviridae ; phages with contractile tails	[686598] unassigned Myoviridae	[1198989] PhiCD119likevirus	[262071] Clostridium difficile phage phiC2 ; Clostridium phage phiC2			56538	110	5	0.0454545	64	0.581818	3	2	61	44	0.0272727	0.0181818	0.554545	0.4	1
JN699012	Mycobacterium phage SG4	Bacteria	information not provided	[35237] dsDNA viruses, no RNA stage	[28883] Caudovirales ; Tailed phages	[10699] Siphoviridae ; Styloviridae ; phages with long non-contractile tails	[196894] unclassified Siphoviridae	[1089132] Mycobacteriophage SG4 ; Mycobacterium phage SG4				59016	111	5	0.045045	105	0.945946	5	0	100	6	0.045045	0	0.900901	0.0540541	1
NC_007917	Clostridium phage phi CD119	Bacteria	Clostridium difficile	[35237] dsDNA viruses, no RNA stage	[28883] Caudovirales ; Tailed phages	[10662] Myoviridae ; phages with contractile tails	[686598] unassigned Myoviridae	[1198989] PhiCD119likevirus	[320122] Bacteriophage phiCD119 ; Clostridium difficile bacteriophage phi CD119 ; Clostridium phage phi CD119 ; Clostridium phage phiCD119			53325	111	5	0.045045	50	0.45045	2	3	48	58	0.018018	0.027027	0.432432	0.522523	1
JF937098	Mycobacterium phage Ibhubesi	Bacteria	information not provided	[35237] dsDNA viruses, no RNA stage	[28883] Caudovirales ; Tailed phages	[10699] Siphoviridae ; Styloviridae ; phages with long non-contractile tails	[196894] unclassified Siphoviridae	[1034107] Mycobacteriophage Ibhubesi ; Mycobacterium phage Ibhubesi				55600	112	5	0.0446429	107	0.955357	5	0	102	5	0.0446429	0	0.910714	0.0446429	1
JF937093	Mycobacterium phage DLane	Bacteria	information not provided	[12333] unclassified bacteriophages ; unclassified phages	[1034101] Mycobacteriophage DLane ; Mycobacterium phage DLane							58899	113	5	0.0442478	109	0.964602	5	0	104	4	0.0442478	0	0.920354	0.0353982	1
NC_008205	Mycobacterium phage PMC	Bacteria	Mycobacterium	[35237] dsDNA viruses, no RNA stage	[28883] Caudovirales ; Tailed phages	[10699] Siphoviridae ; Styloviridae ; phages with long non-contractile tails	[196894] unclassified Siphoviridae	[373412] Mycobacteriophage PMC ; Mycobacterium phage PMC				56692	115	5	0.0434783	111	0.965217	4	1	107	3	0.0347826	0.00869565	0.930435	0.026087	1
JN020141	Mycobacterium phage Shauna1	Bacteria	information not provided	[35237] dsDNA viruses, no RNA stage	[28883] Caudovirales ; Tailed phages	[10699] Siphoviridae ; Styloviridae ; phages with long non-contractile tails	[196894] unclassified Siphoviridae	[1036615] Mycobacteriophage Shauna1 ; Mycobacterium phage Shauna1				59314	118	5	0.0423729	111	0.940678	4	1	107	6	0.0338983	0.00847458	0.90678	0.0508475	1
NC_004686	Mycobacterium phage Che9d	Bacteria	Mycobacterium	[35237] dsDNA viruses, no RNA stage	[28883] Caudovirales ; Tailed phages	[10699] Siphoviridae ; Styloviridae ; phages with long non-contractile tails	[196894] unclassified Siphoviridae	[205876] Mycobacteriophage Che9d ; Mycobacterium phage Che9d				56276	121	5	0.0413223	95	0.785124	2	3	93	23	0.0165289	0.0247934	0.768595	0.190083	1
NC_004927	Halovirus HF1	Archaea	Haloferax lucentense	[35237] dsDNA viruses, no RNA stage	[51368] unclassified dsDNA viruses	[717048] unclassified archaeal dsDNA viruses	[128706] Haloviruses	[222645] Halovirus HF1				75898	121	5	0.0413223	13	0.107438	0	5	13	103	0	0.0413223	0.107438	0.85124	1
NC_003345	Halorubrum phage HF2	Archaea	Halorubrum coriense	[35237] dsDNA viruses, no RNA stage	[51368] unclassified dsDNA viruses	[717048] unclassified archaeal dsDNA viruses	[128706] Haloviruses	[33771] Bacteriophage HF2 ; Halophage HF2 ; Halorubrum phage HF2 ; Halovirus HF2				77670	124	5	0.0403226	13	0.104839	0	5	13	106	0	0.0403226	0.104839	0.854839	1
NC_001447	Acholeplasma phage L2	Bacteria	Acholeplasma laidlawii	[35237] dsDNA viruses, no RNA stage	[10472] Plasmaviridae	[10473] Plasmavirus	[46014] Acholeplasma laidlawii phage L2 ; Acholeplasma phage L2 ; Bacteriophage L2					11965	15	6	0.4	2	0.133333	0	6	2	7	0	0.4	0.133333	0.466667	1
NC_015270	Enterococcus phage EFRM31	Bacteria	Enterococcus faecalis	[35237] dsDNA viruses, no RNA stage	[28883] Caudovirales ; Tailed phages	[10699] Siphoviridae ; Styloviridae ; phages with long non-contractile tails	[196894] unclassified Siphoviridae	[767806] Enterococcus faecalis bacteriophage EFRM31 ; Enterococcus phage EFRM31				16945	35	6	0.171429	15	0.428571	1	5	14	15	0.0285714	0.142857	0.4	0.428571	1
NC_011038	Yersinia phage Yepe2	Bacteria	Yersinia pestis	[35237] dsDNA viruses, no RNA stage	[28883] Caudovirales ; Tailed phages	[10744] Podoviridae ; phages with short tails	[542835] Autographivirinae	[110456] "T7-like viruses" ; Podovirus ; T7 phage group ; T7-like phages ; T7-like viruses	[329157] unclassified T7-like viruses	[532078] Yersinia phage Yepe2		38677	47	6	0.12766	42	0.893617	3	3	39	2	0.0638298	0.0638298	0.829787	0.0425532	1
NC_015249	Enterobacteria phage 285P	Bacteria	Escherichia coli	[35237] dsDNA viruses, no RNA stage	[28883] Caudovirales ; Tailed phages	[10744] Podoviridae ; phages with short tails	[542835] Autographivirinae	[110456] "T7-like viruses" ; Podovirus ; T7 phage group ; T7-like phages ; T7-like viruses	[329157] unclassified T7-like viruses	[669008] Enterobacteria phage 285P		39270	49	6	0.122449	44	0.897959	3	3	41	2	0.0612245	0.0612245	0.836735	0.0408163	1
NC_013647	Klebsiella phage KP32	Bacteria	Klebsiella pneumoniae	[35237] dsDNA viruses, no RNA stage	[28883] Caudovirales ; Tailed phages	[10744] Podoviridae ; phages with short tails	[542835] Autographivirinae	[110456] "T7-like viruses" ; Podovirus ; T7 phage group ; T7-like phages ; T7-like viruses	[329157] unclassified T7-like viruses	[674082] Klebsiella phage KP32		41119	51	6	0.117647	46	0.901961	6	0	40	5	0.117647	0	0.784314	0.0980392	1
NC_012662	Vibrio phage VP93	Bacteria	Vibrio parahaemolyticus PMC57.5	[35237] dsDNA viruses, no RNA stage	[28883] Caudovirales ; Tailed phages	[10744] Podoviridae ; phages with short tails	[542835] Autographivirinae	[477967] "PhiKMV-like viruses" ; phiKMV-like phages ; phiKMV-like viruses	[641832] Vibrio phage VP93			43931	52	6	0.115385	27	0.519231	2	4	25	21	0.0384615	0.0769231	0.480769	0.403846	1
NC_014229	Streptomyces phage phiSASD1	Bacteria	Streptomyces avermitilis	[35237] dsDNA viruses, no RNA stage	[28883] Caudovirales ; Tailed phages	[10699] Siphoviridae ; Styloviridae ; phages with long non-contractile tails	[308912] "PhiC31-like viruses" ; PhiC31-like viruses	[373371] unclassified phiC31-like viruses	[747763] Streptomyces phage phiSA1 ; Streptomyces phage phiSASD1			37068	52	6	0.115385	21	0.403846	3	3	18	28	0.0576923	0.0576923	0.346154	0.538462	1
NC_011040	Enterobacteria phage BA14	Bacteria	Escherichia coli	[35237] dsDNA viruses, no RNA stage	[28883] Caudovirales ; Tailed phages	[10744] Podoviridae ; phages with short tails	[542835] Autographivirinae	[110456] "T7-like viruses" ; Podovirus ; T7 phage group ; T7-like phages ; T7-like viruses	[329157] unclassified T7-like viruses	[532074] Enterobacteria phage BA14		39816	54	6	0.111111	47	0.87037	3	3	44	4	0.0555556	0.0555556	0.814815	0.0740741	1
NC_015719	Enterobacteria phage K30	Bacteria	information not provided	[35237] dsDNA viruses, no RNA stage	[28883] Caudovirales ; Tailed phages	[10744] Podoviridae ; phages with short tails	[542835] Autographivirinae	[110456] "T7-like viruses" ; Podovirus ; T7 phage group ; T7-like phages ; T7-like viruses	[1041524] Enterobacteria phage K30 ; Escherichia coli bacteriophage K30			40940	54	6	0.111111	44	0.814815	5	1	39	9	0.0925926	0.0185185	0.722222	0.166667	1
NC_007501	Lactobacillus phage Lc-Nu	Bacteria	Lactobacillus rhamnosus	[35237] dsDNA viruses, no RNA stage	[28883] Caudovirales ; Tailed phages	[10699] Siphoviridae ; Styloviridae ; phages with long non-contractile tails	[196894] unclassified Siphoviridae	[146269] Bacteriophage Lc-Nu ; Lactobacillus phage Lc-Nu				36466	55	6	0.109091	45	0.818182	2	4	43	6	0.0363636	0.0727273	0.781818	0.109091	1
NC_011201	Ralstonia phage RSB1	Bacteria	Ralstonia solanacearum	[35237] dsDNA viruses, no RNA stage	[28883] Caudovirales ; Tailed phages	[10744] Podoviridae ; phages with short tails	[542835] Autographivirinae	[477967] "PhiKMV-like viruses" ; phiKMV-like phages ; phiKMV-like viruses	[627479] unclassified phiKMV-like phages	[551790] Ralstonia phage RSB1		43079	55	6	0.109091	23	0.418182	2	4	21	28	0.0363636	0.0727273	0.381818	0.509091	1
NC_015293	Pseudoalteromonas phage H105/1	Bacteria	Pseudoalteromonas sp. H105	[35237] dsDNA viruses, no RNA stage	[28883] Caudovirales ; Tailed phages	[10699] Siphoviridae ; Styloviridae ; phages with long non-contractile tails	[196894] unclassified Siphoviridae	[877240] Pseudoalteromonas phage H105/1				30651	55	6	0.109091	18	0.327273	0	6	18	31	0	0.109091	0.327273	0.563636	1
NC_003298	Enterobacteria phage T3	Bacteria	Escherichia coli	[35237] dsDNA viruses, no RNA stage	[28883] Caudovirales ; Tailed phages	[10744] Podoviridae ; phages with short tails	[542835] Autographivirinae	[110456] "T7-like viruses" ; Podovirus ; T7 phage group ; T7-like phages ; T7-like viruses	[10759] Bacteriophage T3 ; Enterobacteria phage T3 ; phage T3			38208	56	6	0.107143	53	0.946429	6	0	47	3	0.107143	0	0.839286	0.0535714	1
NC_005822	Lactococcus phage phiLC3	Bacteria	Lactococcus lactis subsp. cremoris	[35237] dsDNA viruses, no RNA stage	[28883] Caudovirales ; Tailed phages	[10699] Siphoviridae ; Styloviridae ; phages with long non-contractile tails	[196894] unclassified Siphoviridae	[12390] Bacteriophage phi LC3 ; Bacteriophage phi-LC3 ; Lactococcus phage phiLC3 ; bacteriophage phiLC3 ; phage phi LC3				32172	57	6	0.105263	49	0.859649	4	2	45	6	0.0701754	0.0350877	0.789474	0.105263	1
FJ848881	Lactococcus phage SL4	Bacteria	Lactococcus lactis SMQ-404	[35237] dsDNA viruses, no RNA stage	[28883] Caudovirales ; Tailed phages	[10699] Siphoviridae ; Styloviridae ; phages with long non-contractile tails	[196894] unclassified Siphoviridae	[354259] 936 ; 936 group of lactococcal phages ; Lactococcus phage 936 sensu lato	[287412] Lactococcus bacteriophage SL4 ; Lactococcus phage SL4			28144	58	6	0.103448	36	0.62069	3	3	33	19	0.0517241	0.0517241	0.568966	0.327586	1
NC_004589	Streptococcus pyogenes phage 315.6	Bacteria	Streptococcus pyogenes MGAS315	[12333] unclassified bacteriophages ; unclassified phages	[198543] Streptococcus pyogenes phage 315.6 ; bacteriophage 315.6							40014	58	6	0.103448	45	0.775862	5	1	40	12	0.0862069	0.0172414	0.689655	0.206897	1
NC_008376	Geobacillus phage GBSV1	Bacteria	Geobacillus sp. 6k51	[35237] dsDNA viruses, no RNA stage	[28883] Caudovirales ; Tailed phages	[102294] unclassified Caudovirales ; unclassified tailed phages	[365048] Bacteriophage GBSV1 ; Geobacillus phage GBSV1					34683	59	6	0.101695	39	0.661017	4	2	35	18	0.0677966	0.0338983	0.59322	0.305085	1
NC_001835	Lactococcus phage sk1	Bacteria	Lactococcus lactis	[35237] dsDNA viruses, no RNA stage	[28883] Caudovirales ; Tailed phages	[10699] Siphoviridae ; Styloviridae ; phages with long non-contractile tails	[196894] unclassified Siphoviridae	[354259] 936 ; 936 group of lactococcal phages ; Lactococcus phage 936 sensu lato	[31532] Bacteriophage sk1 ; Lactococcus phage sk1			28451	60	6	0.1	54	0.9	5	1	49	5	0.0833333	0.0166667	0.816667	0.0833333	1
NC_005882	Burkholderia phage BcepMu	Bacteria	Burkholderia cenocepacia	[35237] dsDNA viruses, no RNA stage	[28883] Caudovirales ; Tailed phages	[10662] Myoviridae ; phages with contractile tails	[686598] unassigned Myoviridae	[1198139] Bcepmulikevirus	[264729] Burkholderia cenocepacia phage BcepMu ; Burkholderia phage BcepMu			36748	60	6	0.1	43	0.716667	4	2	39	15	0.0666667	0.0333333	0.65	0.25	1
FJ848882	Lactococcus phage CB13	Bacteria	Lactococcus lactis SMQ-404	[35237] dsDNA viruses, no RNA stage	[28883] Caudovirales ; Tailed phages	[10699] Siphoviridae ; Styloviridae ; phages with long non-contractile tails	[196894] unclassified Siphoviridae	[354259] 936 ; 936 group of lactococcal phages ; Lactococcus phage 936 sensu lato	[665883] Lactococcus lactis phage CB13 ; Lactococcus phage CB13			32182	61	6	0.0983607	38	0.622951	3	3	35	20	0.0491803	0.0491803	0.57377	0.327869	1
NC_001271	Yersinia phage phiYeO3-12	Bacteria	Yersinia enterocolitica (type O:3)	[35237] dsDNA viruses, no RNA stage	[28883] Caudovirales ; Tailed phages	[10744] Podoviridae ; phages with short tails	[542835] Autographivirinae	[110456] "T7-like viruses" ; Podovirus ; T7 phage group ; T7-like phages ; T7-like viruses	[110457] Bacteriophage phi-YeO3-12 ; Bacteriophage phiYeO3-12 ; Yersinia phage phiYeO3-12			39600	63	6	0.0952381	58	0.920635	6	0	52	5	0.0952381	0	0.825397	0.0793651	1
NC_008363	Lactococcus phage P008	Bacteria	Lactococcus lactis subsp. lactis Il1403	[35237] dsDNA viruses, no RNA stage	[28883] Caudovirales ; Tailed phages	[10699] Siphoviridae ; Styloviridae ; phages with long non-contractile tails	[196894] unclassified Siphoviridae	[354259] 936 ; 936 group of lactococcal phages ; Lactococcus phage 936 sensu lato	[83129] Lactococcus lactis bacteriophage P008 ; Lactococcus lactis phage P008 ; Lactococcus phage P008 ; bacteriophage P008			28538	63	6	0.0952381	52	0.825397	4	2	48	9	0.0634921	0.031746	0.761905	0.142857	1
NC_008370	Lactococcus phage 712	Bacteria	Lactococcus lactis	[35237] dsDNA viruses, no RNA stage	[28883] Caudovirales ; Tailed phages	[10699] Siphoviridae ; Styloviridae ; phages with long non-contractile tails	[196894] unclassified Siphoviridae	[354259] 936 ; 936 group of lactococcal phages ; Lactococcus phage 936 sensu lato	[213769] Bacteriophage 712 ; Lactococcus bacteriophage 712 ; Lactococcus phage 712			30510	63	6	0.0952381	57	0.904762	5	1	52	5	0.0793651	0.015873	0.825397	0.0793651	1
NC_008721	Streptococcus phage SMP	Bacteria	Streptococcus suis capsular serotype 2	[35237] dsDNA viruses, no RNA stage	[28883] Caudovirales ; Tailed phages	[10699] Siphoviridae ; Styloviridae ; phages with long non-contractile tails	[196894] unclassified Siphoviridae	[413066] Streptococcus phage SMP ; Streptococcus suis phage SMP				36216	63	6	0.0952381	43	0.68254	3	3	40	17	0.047619	0.047619	0.634921	0.269841	1
NC_010154	Acidianus filamentous virus 8	Archaea	Acidianus convivator	[35237] dsDNA viruses, no RNA stage	[10477] Lipothrixviridae	[341940] Betalipothrixvirus	[346884] Acidianus filamentous virus 8					38179	63	6	0.0952381	38	0.603175	4	2	34	23	0.0634921	0.031746	0.539683	0.365079	1
NC_011611	Pseudomonas phage MP38	Bacteria	Pseudomonas aeruginosa PA14	[35237] dsDNA viruses, no RNA stage	[28883] Caudovirales ; Tailed phages	[10699] Siphoviridae ; Styloviridae ; phages with long non-contractile tails	[186765] "Lambda-like viruses" ; Lambda phage group ; Lambda-like viruses	[335795] unclassified Lambda-like viruses	[505292] Bacteriophage MP38 ; Pseudomonas phage MP38			36885	63	6	0.0952381	31	0.492063	2	4	29	28	0.031746	0.0634921	0.460317	0.444444	1
HQ110084	Cronobacter phage ENT90	Bacteria	Cronobacter sakazakii	[12333] unclassified bacteriophages ; unclassified phages	[947843] Cronobacter phage ENT90 ; Erwinia phage ENT90 ; Phage ENT90							29564	64	6	0.09375	39	0.609375	2	4	37	21	0.03125	0.0625	0.578125	0.328125	1
NC_010391	Salmonella phage Fels-1	Bacteria	Salmonella typhimurium LT2	[12333] unclassified bacteriophages ; unclassified phages	[128975] Phage Fels-1 ; Salmonella phage Fels-1 ; bacteriophage Fels-1							42723	64	6	0.09375	38	0.59375	2	4	36	22	0.03125	0.0625	0.5625	0.34375	1
NC_009818	Pseudomonas phage MP22	Bacteria	Pseudomonas aeruginosa UCBPP-PA14	[35237] dsDNA viruses, no RNA stage	[28883] Caudovirales ; Tailed phages	[10699] Siphoviridae ; Styloviridae ; phages with long non-contractile tails	[186765] "Lambda-like viruses" ; Lambda phage group ; Lambda-like viruses	[335795] unclassified Lambda-like viruses	[397353] Bacteriophage MP22 ; Phage MP22 ; Pseudomonas phage MP22			36409	65	6	0.0923077	47	0.723077	5	1	42	17	0.0769231	0.0153846	0.646154	0.261538	1
NC_013600	Sodalis phage SO-1	Bacteria	Sodalis glossinidius	[35237] dsDNA viruses, no RNA stage	[28883] Caudovirales ; Tailed phages	[10699] Siphoviridae ; Styloviridae ; phages with long non-contractile tails	[196894] unclassified Siphoviridae	[673375] Bacteriophage SO-1 ; Sodalis phage SO-1				45169	65	6	0.0923077	46	0.707692	5	1	41	18	0.0769231	0.0153846	0.630769	0.276923	1
NC_002668	Lactococcus phage bIL309	Bacteria	Lactococcus lactis subsp. lactis Il1403	[35237] dsDNA viruses, no RNA stage	[28883] Caudovirales ; Tailed phages	[10699] Siphoviridae ; Styloviridae ; phages with long non-contractile tails	[196894] unclassified Siphoviridae	[151537] Bacteriophage bIL309 ; Lactococcus phage bIL309 ; Streptococcus phage bIL309				36949	66	6	0.0909091	48	0.727273	2	4	46	14	0.030303	0.0606061	0.69697	0.212121	1
NC_004313	Salmonella phage ST64B	Bacteria	Salmonella enterica subsp. enterica serovar Typhimurium	[35237] dsDNA viruses, no RNA stage	[28883] Caudovirales ; Tailed phages	[102294] unclassified Caudovirales ; unclassified tailed phages	[175950] Enterobacteria phage ST64B ; Salmonella phage ST64B ; Salmonella typhimurium phage ST64B					40149	66	6	0.0909091	48	0.727273	3	3	45	15	0.0454545	0.0454545	0.681818	0.227273	1
NC_012788	Mycobacterium phage Angel	Bacteria	information not provided	[35237] dsDNA viruses, no RNA stage	[28883] Caudovirales ; Tailed phages	[10699] Siphoviridae ; Styloviridae ; phages with long non-contractile tails	[196894] unclassified Siphoviridae	[701770] Angel-like phages	[649688] Mycobacterium phage Angel			41441	67	6	0.0895522	39	0.58209	5	1	34	27	0.0746269	0.0149254	0.507463	0.402985	1
NC_002730	Salmonella phage HK620	Bacteria	Escherichia coli	[35237] dsDNA viruses, no RNA stage	[28883] Caudovirales ; Tailed phages	[10744] Podoviridae ; phages with short tails	[686602] unassigned Podoviridae	[186794] "P22-like viruses" ; P22-like viruses	[155148] Bacteriophage HK620 ; Enterobacteria phage HK620 ; Phage HK620 ; Salmonella phage HK620			38297	68	6	0.0882353	60	0.882353	3	3	57	5	0.0441176	0.0441176	0.838235	0.0735294	1
NC_004584	Streptococcus pyogenes phage 315.1	Bacteria	Streptococcus pyogenes MGAS315	[12333] unclassified bacteriophages ; unclassified phages	[198538] Streptococcus pyogenes phage 315.1 ; bacteriophage 315.1							39538	69	6	0.0869565	53	0.768116	5	1	48	15	0.0724638	0.0144928	0.695652	0.217391	1
NC_008202	Mycobacterium phage Halo	Bacteria	Mycobacterium	[35237] dsDNA viruses, no RNA stage	[28883] Caudovirales ; Tailed phages	[10699] Siphoviridae ; Styloviridae ; phages with long non-contractile tails	[196894] unclassified Siphoviridae	[701770] Angel-like phages	[373407] Mycobacteriophage Halo ; Mycobacterium phage Halo			42289	69	6	0.0869565	38	0.550725	5	1	33	30	0.0724638	0.0144928	0.478261	0.434783	1
NC_010762	Mycobacterium phage BPs	Bacteria	Mycobacterium smegmatis	[35237] dsDNA viruses, no RNA stage	[28883] Caudovirales ; Tailed phages	[10699] Siphoviridae ; Styloviridae ; phages with long non-contractile tails	[196894] unclassified Siphoviridae	[701770] Angel-like phages	[515982] Mycobacteriophage BPs ; Mycobacterium phage BPs			41901	69	6	0.0869565	41	0.594203	5	1	36	27	0.0724638	0.0144928	0.521739	0.391304	1
FN297812	Vibrio phage VP58.5	Bacteria	Vibrio parahaemolyticus	[35237] dsDNA viruses, no RNA stage	[28883] Caudovirales ; Tailed phages	[10662] Myoviridae ; phages with contractile tails	[196896] unclassified Myoviridae	[756954] VHML-like phages	[631719] Vibrio phage VP58.5			42612	70	6	0.0857143	44	0.628571	3	3	41	23	0.0428571	0.0428571	0.585714	0.328571	1
NC_007902	Sodalis phage phiSG1	Bacteria	Sodalis glossinidius str. 'morsitans'	[12333] unclassified bacteriophages ; unclassified phages	[373126] Sodalis phage phiSG1							52162	70	6	0.0857143	29	0.414286	2	4	27	37	0.0285714	0.0571429	0.385714	0.528571	1
NC_007637	Enterobacteria phage K1E	Bacteria	Escherichia coli	[35237] dsDNA viruses, no RNA stage	[28883] Caudovirales ; Tailed phages	[10744] Podoviridae ; phages with short tails	[542835] Autographivirinae	[542837] "SP6-like viruses" ; SP6-like phages ; SP6-like viruses	[344022] Bacteriophage K1E ; Coliphage K1E ; Enterobacteria phage K1E			45251	71	6	0.084507	47	0.661972	2	4	45	20	0.028169	0.056338	0.633803	0.28169	1
NC_009543	Xanthomonas phage Xop411	Bacteria	Xanthomonas oryzae	[35237] dsDNA viruses, no RNA stage	[28883] Caudovirales ; Tailed phages	[10699] Siphoviridae ; Styloviridae ; phages with long non-contractile tails	[196894] unclassified Siphoviridae	[470314] Xanthomonas oryzae phage phiXo411 ; Xanthomonas phage Xop411 ; Xanthomonas phage phiXo411				44520	71	6	0.084507	56	0.788732	3	3	53	12	0.0422535	0.0422535	0.746479	0.169014	1
NC_009761	Staphylococcus phage tp310-1	Bacteria	Staphylococcus aureus	[12333] unclassified bacteriophages ; unclassified phages	[445515] Staphylococcus phage tp310-1							41407	71	6	0.084507	66	0.929577	6	0	60	5	0.084507	0	0.84507	0.0704225	1
NC_009810	Listeria phage A500	Bacteria	Listeria monocytogenes	[35237] dsDNA viruses, no RNA stage	[28883] Caudovirales ; Tailed phages	[10699] Siphoviridae ; Styloviridae ; phages with long non-contractile tails	[196894] unclassified Siphoviridae	[40522] Bacteriophage A500 ; Listeria bacteriophage A500 ; Listeria phage A500 ; phage A500				38867	71	6	0.084507	50	0.704225	4	2	46	19	0.056338	0.028169	0.647887	0.267606	1
NC_011318	Clostridium phage 39-O	Bacteria	Clostridium perfringens	[35237] dsDNA viruses, no RNA stage	[28883] Caudovirales ; Tailed phages	[10699] Siphoviridae ; Styloviridae ; phages with long non-contractile tails	[196894] unclassified Siphoviridae	[541865] Clostridium perfringens bacteriophage 39-O ; Clostridium phage 39-O ; Clostridium phage phiCP39-O ; phiCP39-O				38753	71	6	0.084507	52	0.732394	5	1	47	18	0.0704225	0.0140845	0.661972	0.253521	1
NC_014900	Salmonella phage ST160	Bacteria	Salmonella enterica serovar Typhimurium	[35237] dsDNA viruses, no RNA stage	[28883] Caudovirales ; Tailed phages	[10744] Podoviridae ; phages with short tails	[686602] unassigned Podoviridae	[186794] "P22-like viruses" ; P22-like viruses	[329158] unclassified P22-like viruses	[714583] Bacteriophage ST160 ; Salmonella phage ST160 ; Salmonella typhimurium bacteriophage ST160		40986	71	6	0.084507	67	0.943662	6	0	61	4	0.084507	0	0.859155	0.056338	1
JF767209	Clostridium phage phi34O	Bacteria	Clostridium perfringens	[35237] dsDNA viruses, no RNA stage	[28883] Caudovirales ; Tailed phages	[10699] Siphoviridae ; Styloviridae ; phages with long non-contractile tails	[196894] unclassified Siphoviridae	[1042123] Clostridium phage phi34O ; Clostridium phage phiCP34O ; PhiCP34O				38309	72	6	0.0833333	61	0.847222	5	1	56	10	0.0694444	0.0138889	0.777778	0.138889	1
JF767208	Clostridium phage phi13O	Bacteria	Clostridium perfringens	[35237] dsDNA viruses, no RNA stage	[28883] Caudovirales ; Tailed phages	[10699] Siphoviridae ; Styloviridae ; phages with long non-contractile tails	[196894] unclassified Siphoviridae	[1042122] Clostridium phage phi13O ; Clostridium phage phiCP13O ; phiCP13O				38329	75	6	0.08	62	0.826667	5	1	57	12	0.0666667	0.0133333	0.76	0.16	1
NC_004348	Salmonella phage ST64T	Bacteria	Salmonella enterica subsp. enterica serovar Typhimurium	[35237] dsDNA viruses, no RNA stage	[28883] Caudovirales ; Tailed phages	[10744] Podoviridae ; phages with short tails	[686602] unassigned Podoviridae	[186794] "P22-like viruses" ; P22-like viruses	[173443] Enterobacteria phage ST64T ; Salmonella phage ST64T ; Salmonella typhimurium bacteriophage ST64T			40679	75	6	0.08	68	0.906667	6	0	62	7	0.08	0	0.826667	0.0933333	1
NC_004466	Pseudomonas phage PaP3	Bacteria	Pseudomonas aeruginosa	[35237] dsDNA viruses, no RNA stage	[28883] Caudovirales ; Tailed phages	[10744] Podoviridae ; phages with short tails	[545932] "LUZ24-like viruses" ; LUZ24-like viruses	[188350] Pseudomonas aeruginosa phage PaP3 ; Pseudomonas phage PaP3				45503	75	6	0.08	23	0.306667	1	5	22	47	0.0133333	0.0666667	0.293333	0.626667	1
NC_013696	Enterococcus phage phiEf11	Bacteria	Enterococcus faecalis	[35237] dsDNA viruses, no RNA stage	[28883] Caudovirales ; Tailed phages	[10699] Siphoviridae ; Styloviridae ; phages with long non-contractile tails	[196894] unclassified Siphoviridae	[663241] Enterococcus faecalis phage phiEf11 ; Enterococcus phage phiEf11				42822	75	6	0.08	51	0.68	2	4	49	20	0.0266667	0.0533333	0.653333	0.266667	1
NC_005344	Shigella phage Sf6	Bacteria	Shigella flexneri	[35237] dsDNA viruses, no RNA stage	[28883] Caudovirales ; Tailed phages	[10744] Podoviridae ; phages with short tails	[686602] unassigned Podoviridae	[186794] "P22-like viruses" ; P22-like viruses	[10761] Bacteriophage SfVI ; Enterobacteria phage Sf6 ; Shigella flexneri bacteriophage Sf6 ; Shigella flexneri bacteriophage VI ; Shigella phage Sf6 ; enterobacterial phage SF6 ; this_is_not_bacteriophage_sf6			39043	76	6	0.0789474	63	0.828947	4	2	59	11	0.0526316	0.0263158	0.776316	0.144737	1
NC_005857	Klebsiella phage phiKO2	Bacteria	Klebsiella oxytoca	[35237] dsDNA viruses, no RNA stage	[28883] Caudovirales ; Tailed phages	[10699] Siphoviridae ; Styloviridae ; phages with long non-contractile tails	[196894] unclassified Siphoviridae	[255431] Bacteriophage phiKO2 ; Klebsiella phage phiKO2				51601	76	6	0.0789474	42	0.552632	3	3	39	31	0.0394737	0.0394737	0.513158	0.407895	1
NC_011612	Staphylococcus phage phiSauS-IPLA35	Bacteria	Staphylococcus aureus	[35237] dsDNA viruses, no RNA stage	[28883] Caudovirales ; Tailed phages	[10699] Siphoviridae ; Styloviridae ; phages with long non-contractile tails	[196894] unclassified Siphoviridae	[575610] Staphylococcus phage phiSauS-IPLA35				45344	76	6	0.0789474	72	0.947368	6	0	66	4	0.0789474	0	0.868421	0.0526316	1
NC_004740	Staphylococcus phage phiN315	Bacteria	Staphylococcus aureus subsp. aureus N315	[35237] dsDNA viruses, no RNA stage	[28883] Caudovirales ; Tailed phages	[10699] Siphoviridae ; Styloviridae ; phages with long non-contractile tails	[196894] unclassified Siphoviridae	[225979] Phage phiN315 ; Staphylococcus phage phiN315				44082	77	6	0.0779221	70	0.909091	4	2	66	5	0.0519481	0.025974	0.857143	0.0649351	1
NC_013597	Aggregatibacter phage S1249	Bacteria	Aggregatibacter actinomycetemcomitans D11S-1	[35237] dsDNA viruses, no RNA stage	[28883] Caudovirales ; Tailed phages	[10662] Myoviridae ; phages with contractile tails	[196896] unclassified Myoviridae	[683735] Aggregatibacter phage S1249				43970	77	6	0.0779221	38	0.493506	0	6	38	33	0	0.0779221	0.493506	0.428571	1
GQ478087	Enterococcus phage phiFL3B	Bacteria	Enterococcus faecalis	[35237] dsDNA viruses, no RNA stage	[28883] Caudovirales ; Tailed phages	[10699] Siphoviridae ; Styloviridae ; phages with long non-contractile tails	[196894] unclassified Siphoviridae	[673837] Enterococcus faecalis phage phiFL3A ; Enterococcus phage phiFL3A	[673838] Enterococcus faecalis phage phiFL3B ; Enterococcus phage phiFL3B			40275	78	6	0.0769231	45	0.576923	3	3	42	30	0.0384615	0.0384615	0.538462	0.384615	1
NC_015254	Brochothrix phage BL3	Bacteria	Brochothrix thermosphacta	[35237] dsDNA viruses, no RNA stage	[28883] Caudovirales ; Tailed phages	[10699] Siphoviridae ; Styloviridae ; phages with long non-contractile tails	[196894] unclassified Siphoviridae	[764562] Brochothrix phage BL3 ; Brochothrix thermosphacta bacteriophage BL3				41518	78	6	0.0769231	47	0.602564	1	5	46	26	0.0128205	0.0641026	0.589744	0.333333	1
NC_004112	Lactobacillus phage A2	Bacteria	Lactobacillus casei	[35237] dsDNA viruses, no RNA stage	[28883] Caudovirales ; Tailed phages	[10699] Siphoviridae ; Styloviridae ; phages with long non-contractile tails	[196894] unclassified Siphoviridae	[51369] Lactobacillus casei bacteriophage A2 ; Lactobacillus phage A2 ; bacteriophage A2				43411	79	6	0.0759494	48	0.607595	2	4	46	27	0.0253165	0.0506329	0.582278	0.341772	1
NC_007053	Staphylococcus phage 3A	Bacteria	Staphylococcus aureus	[35237] dsDNA viruses, no RNA stage	[28883] Caudovirales ; Tailed phages	[10699] Siphoviridae ; Styloviridae ; phages with long non-contractile tails	[196894] unclassified Siphoviridae	[215167] 3A ; Bacteriophage 3A ; Staphylococcus phage 3A				43095	79	6	0.0759494	72	0.911392	5	1	67	6	0.0632911	0.0126582	0.848101	0.0759494	1
NC_007054	Staphylococcus phage 47	Bacteria	Staphylococcus aureus	[35237] dsDNA viruses, no RNA stage	[28883] Caudovirales ; Tailed phages	[10699] Siphoviridae ; Styloviridae ; phages with long non-contractile tails	[196894] unclassified Siphoviridae	[386445] Bacteriophage 53 sensu lato ; Staphylococcus phage 53 sensu lato	[320839] Bacteriophage 47 ; Staphylococcus phage 47			44777	79	6	0.0759494	74	0.936709	5	1	69	4	0.0632911	0.0126582	0.873418	0.0506329	1
NC_007063	Staphylococcus phage 88	Bacteria	Staphylococcus aureus	[35237] dsDNA viruses, no RNA stage	[28883] Caudovirales ; Tailed phages	[10699] Siphoviridae ; Styloviridae ; phages with long non-contractile tails	[196894] unclassified Siphoviridae	[386445] Bacteriophage 53 sensu lato ; Staphylococcus phage 53 sensu lato	[320848] Bacteriophage 88 ; Staphylococcus phage 88			43231	79	6	0.0759494	78	0.987342	6	0	72	1	0.0759494	0	0.911392	0.0126582	1
NC_005886	Burkholderia phage BcepB1A	Bacteria	Burkholderia cenocepacia	[35237] dsDNA viruses, no RNA stage	[28883] Caudovirales ; Tailed phages	[10662] Myoviridae ; phages with contractile tails	[196896] unclassified Myoviridae	[279530] Burkholderia cenocepacia phage BcepB1A ; Burkholderia phage BcepB1A				47399	80	6	0.075	30	0.375	1	5	29	45	0.0125	0.0625	0.3625	0.5625	1
NC_011976	Salmonella phage epsilon34	Bacteria	Salmonella enterica subsp. enterica serovar Anatum	[35237] dsDNA viruses, no RNA stage	[28883] Caudovirales ; Tailed phages	[10744] Podoviridae ; phages with short tails	[686602] unassigned Podoviridae	[186794] "P22-like viruses" ; P22-like viruses	[329158] unclassified P22-like viruses	[348058] Bacteriophage e34 ; Salmonella phage e34 ; Salmonella phage epsilon 34 ; Salmonella phage epsilon34		43016	80	6	0.075	69	0.8625	5	1	64	10	0.0625	0.0125	0.8	0.125	1
NC_009235	Burkholderia phage phi644-2	Bacteria	Burkholderia pseudomallei	[35237] dsDNA viruses, no RNA stage	[28883] Caudovirales ; Tailed phages	[10699] Siphoviridae ; Styloviridae ; phages with long non-contractile tails	[186765] "Lambda-like viruses" ; Lambda phage group ; Lambda-like viruses	[335795] unclassified Lambda-like viruses	[431891] Burkholderia phage phi644-2			48674	81	6	0.0740741	58	0.716049	4	2	54	21	0.0493827	0.0246914	0.666667	0.259259	1
NC_015274	Streptococcus phage Dp-1	Bacteria	Streptococcus pneumoniae strain R6	[35237] dsDNA viruses, no RNA stage	[28883] Caudovirales ; Tailed phages	[10699] Siphoviridae ; Styloviridae ; phages with long non-contractile tails	[196894] unclassified Siphoviridae	[59241] Bacteriophage Dp-1 ; Pneumococcus phage Dp-1 ; Streptococcus bacteriophage Dp-1 ; Streptococcus phage Dp-1				56506	81	6	0.0740741	24	0.296296	1	5	23	52	0.0123457	0.0617284	0.283951	0.641975	1
NC_002486	Staphylococcus prophage phiPV83	Bacteria	Staphylococcus aureus	[35237] dsDNA viruses, no RNA stage	[28883] Caudovirales ; Tailed phages	[10699] Siphoviridae ; Styloviridae ; phages with long non-contractile tails	[196894] unclassified Siphoviridae	[129009] Staphylococcus aureus prophage phiPV83 ; Staphylococcus prophage phiPV83				45636	82	6	0.0731707	75	0.914634	6	0	69	7	0.0731707	0	0.841463	0.0853659	1
HM208537	Escherichia phage HK639	Bacteria	Escherichia coli	[35237] dsDNA viruses, no RNA stage	[28883] Caudovirales ; Tailed phages	[10699] Siphoviridae ; Styloviridae ; phages with long non-contractile tails	[186765] "Lambda-like viruses" ; Lambda phage group ; Lambda-like viruses	[335795] unclassified Lambda-like viruses	[906669] Bacteriophage HK639 ; Escherichia phage HK639 ; Phage HK639			49576	83	6	0.0722892	43	0.518072	3	3	40	37	0.0361446	0.0361446	0.481928	0.445783	1
NC_001416	Enterobacteria phage lambda	Bacteria	Escherichia coli	[35237] dsDNA viruses, no RNA stage	[28883] Caudovirales ; Tailed phages	[10699] Siphoviridae ; Styloviridae ; phages with long non-contractile tails	[186765] "Lambda-like viruses" ; Lambda phage group ; Lambda-like viruses	[10710] Bacteriophage lambda ; Coliphage lambda ; Enterobacteria phage lambda ; Lambda phage ; bacteriaphage lambda ; phage lambda				48502	83	6	0.0722892	66	0.795181	3	3	63	14	0.0361446	0.0361446	0.759036	0.168675	1
NC_009762	Staphylococcus phage tp310-2	Bacteria	Staphylococcus aureus	[12333] unclassified bacteriophages ; unclassified phages	[445516] Staphylococcus phage tp310-2							45710	83	6	0.0722892	77	0.927711	5	1	72	5	0.060241	0.0120482	0.86747	0.060241	1
JF704111	Mycobacterium phage Rockstar	Bacteria	information not provided	[12333] unclassified bacteriophages ; unclassified phages	[1034144] Mycobacteriophage Rockstar ; Mycobacterium phage Rockstar							47780	84	6	0.0714286	76	0.904762	5	1	71	7	0.0595238	0.0119048	0.845238	0.0833333	1
NC_010808	Staphylococcus phage phiMR25	Bacteria	Staphylococcus aureus	[35237] dsDNA viruses, no RNA stage	[28883] Caudovirales ; Tailed phages	[10699] Siphoviridae ; Styloviridae ; phages with long non-contractile tails	[196894] unclassified Siphoviridae	[487152] Staphylococcus phage phiMR25				44342	84	6	0.0714286	80	0.952381	4	2	76	2	0.047619	0.0238095	0.904762	0.0238095	1
NC_007049	Staphylococcus phage 53	Bacteria	Staphylococcus aureus	[35237] dsDNA viruses, no RNA stage	[28883] Caudovirales ; Tailed phages	[10699] Siphoviridae ; Styloviridae ; phages with long non-contractile tails	[196894] unclassified Siphoviridae	[386445] Bacteriophage 53 sensu lato ; Staphylococcus phage 53 sensu lato	[320835] Bacteriophage 53 ; Staphylococcus phage 53			43883	85	6	0.0705882	81	0.952941	5	1	76	3	0.0588235	0.0117647	0.894118	0.0352941	1
HM755814	Mycobacterium phage Wonder	Bacteria	information not provided	[35237] dsDNA viruses, no RNA stage	[28883] Caudovirales ; Tailed phages	[10699] Siphoviridae ; Styloviridae ; phages with long non-contractile tails	[196894] unclassified Siphoviridae	[927988] Mycobacterium phage Wonder				48491	87	6	0.0689655	74	0.850575	5	1	69	12	0.0574713	0.0114943	0.793103	0.137931	1
HQ225832	Tetrasphaera phage TJE1	Bacteria	Tetrasphaera jenkinsii	[12333] unclassified bacteriophages ; unclassified phages	[981335] Bacteriophage TJE1 ; Tetrasphaera phage TJE1							49219	87	6	0.0689655	18	0.206897	0	6	18	63	0	0.0689655	0.206897	0.724138	1
NC_012784	Staphylococcus phage phiPVL-CN125	Bacteria	Staphylococcus aureus CN125	[35237] dsDNA viruses, no RNA stage	[79205] unclassified dsDNA phages	[648017] Staphylococcus phage phiPVL-CN125						44492	88	6	0.0681818	80	0.909091	5	1	75	7	0.0568182	0.0113636	0.852273	0.0795455	1
JN153085	Mycobacterium phage Doom	Bacteria	information not provided	[35237] dsDNA viruses, no RNA stage	[28883] Caudovirales ; Tailed phages	[10699] Siphoviridae ; Styloviridae ; phages with long non-contractile tails	[196894] unclassified Siphoviridae	[1051138] Mycobacteriophage Doom ; Mycobacterium phage Doom				51421	89	6	0.0674157	84	0.94382	6	0	78	5	0.0674157	0	0.876404	0.0561798	1
NC_007065	Staphylococcus phage X2	Bacteria	Staphylococcus aureus	[35237] dsDNA viruses, no RNA stage	[28883] Caudovirales ; Tailed phages	[10699] Siphoviridae ; Styloviridae ; phages with long non-contractile tails	[196894] unclassified Siphoviridae	[386445] Bacteriophage 53 sensu lato ; Staphylococcus phage 53 sensu lato	[320850] Bacteriophage X2 ; Staphylococcus phage X2			43440	89	6	0.0674157	76	0.853933	4	2	72	11	0.0449438	0.0224719	0.808989	0.123596	1
NC_011398	Clostridium phage phiCD27	Bacteria	Clostridium difficile	[35237] dsDNA viruses, no RNA stage	[28883] Caudovirales ; Tailed phages	[10662] Myoviridae ; phages with contractile tails	[686598] unassigned Myoviridae	[1198989] PhiCD119likevirus	[559189] Clostridium bacteriophage phiCD27 ; Clostridium phage phiCD27			50930	89	6	0.0674157	48	0.539326	3	3	45	38	0.0337079	0.0337079	0.505618	0.426966	1
HQ396194	Riemerella phage RAP44	Bacteria	Riemerella anatipestifer	[35237] dsDNA viruses, no RNA stage	[28883] Caudovirales ; Tailed phages	[10699] Siphoviridae ; Styloviridae ; phages with long non-contractile tails	[196894] unclassified Siphoviridae	[936152] Bacteriophage RAP44 ; Riemerella phage RAP44				49329	90	6	0.0666667	20	0.222222	0	6	20	64	0	0.0666667	0.222222	0.711111	1
NC_009813	Listeria phage B054	Bacteria	Listeria monocytogenes	[35237] dsDNA viruses, no RNA stage	[28883] Caudovirales ; Tailed phages	[10699] Siphoviridae ; Styloviridae ; phages with long non-contractile tails	[196894] unclassified Siphoviridae	[330397] Listeria bacteriophage B054 ; Listeria phage B054				48172	92	6	0.0652174	55	0.597826	4	2	51	35	0.0434783	0.0217391	0.554348	0.380435	1
NC_005262	Burkholderia phage Bcep22	Bacteria	Burkholderia cepacia	[35237] dsDNA viruses, no RNA stage	[28883] Caudovirales ; Tailed phages	[10744] Podoviridae ; phages with short tails	[196895] unclassified Podoviridae	[242527] Burkholderia cepacia phage Bcep22 ; Burkholderia phage Bcep22				63879	93	6	0.0645161	40	0.430108	2	4	38	49	0.0215054	0.0430108	0.408602	0.526882	1
NC_005284	Burkholderia phage phi1026b	Bacteria	Burkholderia pseudomallei	[35237] dsDNA viruses, no RNA stage	[28883] Caudovirales ; Tailed phages	[10699] Siphoviridae ; Styloviridae ; phages with long non-contractile tails	[186765] "Lambda-like viruses" ; Lambda phage group ; Lambda-like viruses	[335795] unclassified Lambda-like viruses	[255131] Bacteriophage phi1026b ; Burkholderia phage phi1026b			54865	93	6	0.0645161	64	0.688172	4	2	60	27	0.0430108	0.0215054	0.645161	0.290323	1
JF704101	Mycobacterium phage Microwolf	Bacteria	information not provided	[12333] unclassified bacteriophages ; unclassified phages	[1034140] Mycobacteriophage Microwolf ; Mycobacterium phage Microwolf							50864	94	6	0.0638298	74	0.787234	4	2	70	18	0.0425532	0.0212766	0.744681	0.191489	1
JN687951	Mycobacterium phage Violet	Bacteria	information not provided	[35237] dsDNA viruses, no RNA stage	[28883] Caudovirales ; Tailed phages	[10699] Siphoviridae ; Styloviridae ; phages with long non-contractile tails	[196894] unclassified Siphoviridae	[1086800] Mycobacteriophage Violet ; Mycobacterium phage Violet				52481	94	6	0.0638298	87	0.925532	6	0	81	7	0.0638298	0	0.861702	0.0744681	1
NC_009877	Mycobacterium phage U2	Bacteria	information not provided	[35237] dsDNA viruses, no RNA stage	[28883] Caudovirales ; Tailed phages	[10699] Siphoviridae ; Styloviridae ; phages with long non-contractile tails	[196894] unclassified Siphoviridae	[260120] Mycobacteriophage U2 ; Mycobacterium phage U2				51277	94	6	0.0638298	93	0.989362	6	0	87	1	0.0638298	0	0.925532	0.0106383	1
NC_011356	Enterobacteria phage YYZ-2008	Bacteria	Escherichia coli O157:H7	[12333] unclassified bacteriophages ; unclassified phages	[564886] Enterobacteria phage YYZ-2008							54896	94	6	0.0638298	85	0.904255	6	0	79	9	0.0638298	0	0.840426	0.0957447	1
NC_012697	Silicibacter phage DSS3phi2	Bacteria	Ruegeria pomeroyi DSS-3	[35237] dsDNA viruses, no RNA stage	[28883] Caudovirales ; Tailed phages	[10744] Podoviridae ; phages with short tails	[371730] "N4-like viruses" ; N4-like viruses	[481851] unclassified N4-like viruses	[490912] Roseophage DSS3P2 ; Silicibacter phage DSS3phi2 ; Silicibacter pomeroyi phage DSS3phi2			74611	94	6	0.0638298	44	0.468085	2	4	42	46	0.0212766	0.0425532	0.446809	0.489362	1
NC_011019	Mycobacterium phage KBG	Bacteria	information not provided	[35237] dsDNA viruses, no RNA stage	[28883] Caudovirales ; Tailed phages	[10699] Siphoviridae ; Styloviridae ; phages with long non-contractile tails	[196894] unclassified Siphoviridae	[540066] Mycobacteriophage KBG ; Mycobacterium phage KBG				53572	95	6	0.0631579	92	0.968421	6	0	86	3	0.0631579	0	0.905263	0.0315789	1
NC_011167	Bacillus phage IEBH	Bacteria	Bacillus thuringiensis	[35237] dsDNA viruses, no RNA stage	[28883] Caudovirales ; Tailed phages	[10699] Siphoviridae ; Styloviridae ; phages with long non-contractile tails	[196894] unclassified Siphoviridae	[552525] Bacillus phage IEBH ; Bacteriophage IEBH				53104	95	6	0.0631579	50	0.526316	3	3	47	42	0.0315789	0.0315789	0.494737	0.442105	1
NC_001335	Mycobacterium phage L5	Bacteria	Mycobacterium tuberculosis	[35237] dsDNA viruses, no RNA stage	[28883] Caudovirales ; Tailed phages	[10699] Siphoviridae ; Styloviridae ; phages with long non-contractile tails	[1201938] unassigned Siphoviridae	[186764] "L5-like viruses" ; L5-like viruses	[31757] Bacteriophage L5 ; Mycobacteriophage l5 ; Mycobacterium phage L5			52297	96	6	0.0625	82	0.854167	4	2	78	12	0.0416667	0.0208333	0.8125	0.125	1
JF704110	Mycobacterium phage PackMan	Bacteria	information not provided	[35237] dsDNA viruses, no RNA stage	[28883] Caudovirales ; Tailed phages	[10699] Siphoviridae ; Styloviridae ; phages with long non-contractile tails	[196894] unclassified Siphoviridae	[1034142] Mycobacteriophage PackMan ; Mycobacterium phage PackMan				51339	97	6	0.0618557	84	0.865979	5	1	79	12	0.0515464	0.0103093	0.814433	0.123711	1
JN831653	Mycobacterium phage Fionnbharth	Bacteria	information not provided	[35237] dsDNA viruses, no RNA stage	[28883] Caudovirales ; Tailed phages	[10699] Siphoviridae ; Styloviridae ; phages with long non-contractile tails	[196894] unclassified Siphoviridae	[1097753] Mycobacteriophage Fionnbharth ; Mycobacterium phage Fionnbharth				58076	98	6	0.0612245	69	0.704082	4	2	65	27	0.0408163	0.0204082	0.663265	0.27551	1
NC_006938	Phage phiJL001	Bacteria	alpha proteobacterium JL001	[35237] dsDNA viruses, no RNA stage	[28883] Caudovirales ; Tailed phages	[10699] Siphoviridae ; Styloviridae ; phages with long non-contractile tails	[196894] unclassified Siphoviridae	[279383] Bacteriophage phi JL001 ; Phage phiJL001				63649	98	6	0.0612245	34	0.346939	1	5	33	59	0.0102041	0.0510204	0.336735	0.602041	1
JN398369	Mycobacterium phage RidgeCB	Bacteria	information not provided	[35237] dsDNA viruses, no RNA stage	[28883] Caudovirales ; Tailed phages	[102294] unclassified Caudovirales ; unclassified tailed phages	[1071506] Mycobacteriophage RidgeCB ; Mycobacterium phage RidgeCB					50844	99	6	0.0606061	91	0.919192	6	0	85	8	0.0606061	0	0.858586	0.0808081	1
JN572689	Mycobacterium phage Perseus	Bacteria	information not provided	[35237] dsDNA viruses, no RNA stage	[28883] Caudovirales ; Tailed phages	[10699] Siphoviridae ; Styloviridae ; phages with long non-contractile tails	[196894] unclassified Siphoviridae	[1076136] Mycobacteriophage Perseus ; Mycobacterium phage Perseus				53142	99	6	0.0606061	89	0.89899	6	0	83	10	0.0606061	0	0.838384	0.10101	1
NC_007810	Pseudomonas phage F8	Bacteria	Pseudomonas aeruginosa	[35237] dsDNA viruses, no RNA stage	[28883] Caudovirales ; Tailed phages	[10662] Myoviridae ; phages with contractile tails	[686598] unassigned Myoviridae	[1198980] PB1likevirus	[347329] Bacteriophage F8 ; Pseudomonas phage F8			66015	100	6	0.06	36	0.36	1	5	35	59	0.01	0.05	0.35	0.59	1
NC_011703	Pseudomonas phage 14-1	Bacteria	information not provided	[35237] dsDNA viruses, no RNA stage	[28883] Caudovirales ; Tailed phages	[10662] Myoviridae ; phages with contractile tails	[686598] unassigned Myoviridae	[1198980] PB1likevirus	[581037] Pseudomonas phage 14-1			66235	103	6	0.0582524	34	0.330097	1	5	33	64	0.00970874	0.0485437	0.320388	0.621359	1
GU815091	Pseudomonas phage JG024	Bacteria	Pseudomonas aeruginosa	[35237] dsDNA viruses, no RNA stage	[28883] Caudovirales ; Tailed phages	[10662] Myoviridae ; phages with contractile tails	[196896] unclassified Myoviridae	[749447] Pseudomonas phage JG024				66275	104	6	0.0576923	34	0.326923	1	5	33	65	0.00961538	0.0480769	0.317308	0.625	1
JN698991	Mycobacterium phage Hedgerow	Bacteria	information not provided	[35237] dsDNA viruses, no RNA stage	[28883] Caudovirales ; Tailed phages	[10699] Siphoviridae ; Styloviridae ; phages with long non-contractile tails	[196894] unclassified Siphoviridae	[1089123] Mycobacteriophage Hedgerow ; Mycobacterium phage Hedgerow				67451	104	6	0.0576923	73	0.701923	3	3	70	28	0.0288462	0.0288462	0.673077	0.269231	1
JN572060	Mycobacterium phage AnnaL29	Bacteria	information not provided	[35237] dsDNA viruses, no RNA stage	[28883] Caudovirales ; Tailed phages	[10699] Siphoviridae ; Styloviridae ; phages with long non-contractile tails	[196894] unclassified Siphoviridae	[1076630] Mycobacteriophage AnnaL29 ; Mycobacterium phage AnnaL29				67324	105	6	0.0571429	73	0.695238	4	2	69	30	0.0380952	0.0190476	0.657143	0.285714	1
NC_011810	Pseudomonas phage PB1	Bacteria	Pseudomonas aeruginosa	[35237] dsDNA viruses, no RNA stage	[28883] Caudovirales ; Tailed phages	[10662] Myoviridae ; phages with contractile tails	[686598] unassigned Myoviridae	[1198980] PB1likevirus	[538398] Pseudomonas aeruginosa bacteriophage PB1 ; Pseudomonas phage PB1			65764	105	6	0.0571429	36	0.342857	2	4	34	65	0.0190476	0.0380952	0.32381	0.619048	1
NC_015466	Roseobacter phage RDJL Phi 1	Bacteria	Roseobacter denitrificans OCh114	[35237] dsDNA viruses, no RNA stage	[28883] Caudovirales ; Tailed phages	[10699] Siphoviridae ; Styloviridae ; phages with long non-contractile tails	[196894] unclassified Siphoviridae	[562742] Roseobacter phage RDJL Phi 1 ; Roseophage RDJL Phi 1				62668	106	6	0.0566038	29	0.273585	1	5	28	72	0.00943396	0.0471698	0.264151	0.679245	1
JN859129	Mycobacterium phage DotProduct	Bacteria	information not provided	[35237] dsDNA viruses, no RNA stage	[28883] Caudovirales ; Tailed phages	[10699] Siphoviridae ; Styloviridae ; phages with long non-contractile tails	[196894] unclassified Siphoviridae	[1097752] Mycobacteriophage DotProduct ; Mycobacterium phage DotProduct				55363	107	6	0.0560748	104	0.971963	6	0	98	3	0.0560748	0	0.915888	0.0280374	1
NC_004684	Mycobacterium phage Rosebush	Bacteria	Mycobacterium	[35237] dsDNA viruses, no RNA stage	[28883] Caudovirales ; Tailed phages	[10699] Siphoviridae ; Styloviridae ; phages with long non-contractile tails	[196894] unclassified Siphoviridae	[205874] Mycobacteriophage Rosebush ; Mycobacterium phage Rosebush				67480	107	6	0.0560748	75	0.700935	3	3	72	29	0.0280374	0.0280374	0.672897	0.271028	1
JN699007	Mycobacterium phage Acadian	Bacteria	information not provided	[35237] dsDNA viruses, no RNA stage	[28883] Caudovirales ; Tailed phages	[10699] Siphoviridae ; Styloviridae ; phages with long non-contractile tails	[196894] unclassified Siphoviridae	[1089109] Mycobacteriophage Acadian ; Mycobacterium phage Acadian				69864	108	6	0.0555556	82	0.759259	3	3	79	23	0.0277778	0.0277778	0.731481	0.212963	1
NC_011287	Mycobacterium phage Pacc40	Bacteria	information not provided	[35237] dsDNA viruses, no RNA stage	[28883] Caudovirales ; Tailed phages	[10699] Siphoviridae ; Styloviridae ; phages with long non-contractile tails	[196894] unclassified Siphoviridae	[563122] Mycobacteriophage Pacc40 ; Mycobacterium phage Pacc40				58554	110	6	0.0545455	105	0.954545	6	0	99	5	0.0545455	0	0.9	0.0454545	1
NC_011289	Mycobacterium phage Ramsey	Bacteria	information not provided	[35237] dsDNA viruses, no RNA stage	[28883] Caudovirales ; Tailed phages	[10699] Siphoviridae ; Styloviridae ; phages with long non-contractile tails	[196894] unclassified Siphoviridae	[563123] Mycobacteriophage Ramsey ; Mycobacterium phage Ramsey				58578	116	6	0.0517241	113	0.974138	6	0	107	3	0.0517241	0	0.922414	0.0258621	1
NC_009820	Mycobacterium phage Tweety	Bacteria	Mycobacterium smegmatis	[35237] dsDNA viruses, no RNA stage	[28883] Caudovirales ; Tailed phages	[10699] Siphoviridae ; Styloviridae ; phages with long non-contractile tails	[196894] unclassified Siphoviridae	[439809] Mycobacteriophage Tweety ; Mycobacterium phage Tweety				58692	119	6	0.0504202	112	0.941176	5	1	107	6	0.0420168	0.00840336	0.89916	0.0504202	1
NC_009803	Thermus phage P23-45	Bacteria	Thermus thermophilus	[35237] dsDNA viruses, no RNA stage	[28883] Caudovirales ; Tailed phages	[10699] Siphoviridae ; Styloviridae ; phages with long non-contractile tails	[196894] unclassified Siphoviridae	[466051] Thermus phage P23-45 ; Thermus thermophilus phage P23-45				84201	120	6	0.05	15	0.125	0	6	15	99	0	0.05	0.125	0.825	1
NC_004680	Mycobacterium phage Che8	Bacteria	Mycobacterium	[35237] dsDNA viruses, no RNA stage	[28883] Caudovirales ; Tailed phages	[10699] Siphoviridae ; Styloviridae ; phages with long non-contractile tails	[196894] unclassified Siphoviridae	[205868] Mycobacteriophage Che8 ; Mycobacterium phage Che8				59471	121	6	0.0495868	109	0.900826	5	1	104	11	0.0413223	0.00826446	0.859504	0.0909091	1
NC_011054	Mycobacterium phage Boomer	Bacteria	information not provided	[35237] dsDNA viruses, no RNA stage	[28883] Caudovirales ; Tailed phages	[10699] Siphoviridae ; Styloviridae ; phages with long non-contractile tails	[196894] unclassified Siphoviridae	[546182] Mycobacteriophage Boomer ; Mycobacterium phage Boomer				58037	121	6	0.0495868	113	0.933884	5	1	108	7	0.0413223	0.00826446	0.892562	0.0578512	1
NC_013021	Cyanophage PSS2	Bacteria	Prochlorococcus marinus str. MIT 9313	[35237] dsDNA viruses, no RNA stage	[28883] Caudovirales ; Tailed phages	[10699] Siphoviridae ; Styloviridae ; phages with long non-contractile tails	[196894] unclassified Siphoviridae	[658401] Cyanophage PSS2 ; Marine cyanobacterial siphovirus PSS2				107530	153	6	0.0392157	22	0.143791	1	5	21	126	0.00653595	0.0326797	0.137255	0.823529	1
NC_000867	Pseudoalteromonas phage PM2	Bacteria	Pseudoalteromonas	[35237] dsDNA viruses, no RNA stage	[10659] Corticoviridae	[10660] Corticovirus	[10661] Alteromonas phage PM2 ; Bacteriophage pm2 ; Pseudoalteromonas phage PM2					10079	24	7	0.291667	7	0.291667	0	7	7	10	0	0.291667	0.291667	0.416667	1
NC_002649	Bacillus phage GA-1	Bacteria	Bacillus sp.	[35237] dsDNA viruses, no RNA stage	[28883] Caudovirales ; Tailed phages	[10744] Podoviridae ; phages with short tails	[542836] Nanovirinae ; Picovirinae	[186846] "Phi29-like viruses" ; Phi29-like viruses ; phi-29-like viruses	[12345] Bacillus phage GA-1 ; Bacteriophage GA-1 ; GA-1 ; bacteriophage GA1			21129	35	7	0.2	14	0.4	2	5	12	16	0.0571429	0.142857	0.342857	0.457143	1
NC_005830	Acidianus filamentous virus 1	Archaea	Acidianus infernus	[35237] dsDNA viruses, no RNA stage	[10477] Lipothrixviridae	[341941] Gammalipothrixvirus	[235266] Acidianus filamentous virus 1 ; Acidianus filamentus virus 1					20869	40	7	0.175	8	0.2	1	6	7	26	0.025	0.15	0.175	0.65	1
JF773396	Liberibacter phage FP2	Bacteria	Candidatus Liberibacter asiaticus Psy62	[35237] dsDNA viruses, no RNA stage	[28883] Caudovirales ; Tailed phages	[10744] Podoviridae ; phages with short tails	[196895] unclassified Podoviridae	[1072683] Candidatus Liberibacter asiaticus Psy62 phage FP2 ; Liberibacter phage FP2				38552	50	7	0.14	17	0.34	1	6	16	27	0.02	0.12	0.32	0.54	1
HQ377373	Liberibacter phage SC2	Bacteria	Candidatus Liberibacter asiaticus UF506	[35237] dsDNA viruses, no RNA stage	[28883] Caudovirales ; Tailed phages	[10744] Podoviridae ; phages with short tails	[196895] unclassified Podoviridae	[941970] Candidatus Liberibacter phage SC2 ; Liberibacter phage SC2				38997	51	7	0.137255	15	0.294118	1	6	14	30	0.0196078	0.117647	0.27451	0.588235	1
NC_015208	Pseudomonas phage phi15	Bacteria	information not provided	[35237] dsDNA viruses, no RNA stage	[28883] Caudovirales ; Tailed phages	[10744] Podoviridae ; phages with short tails	[542835] Autographivirinae	[110456] "T7-like viruses" ; Podovirus ; T7 phage group ; T7-like phages ; T7-like viruses	[329157] unclassified T7-like viruses	[988656] Pseudomonas phage phi15 ; Pseudomonas putida phage phi15		39562	51	7	0.137255	35	0.686275	4	3	31	13	0.0784314	0.0588235	0.607843	0.254902	1
NC_015159	Vibrio phage ICP3	Bacteria	Vibrio cholerae	[35237] dsDNA viruses, no RNA stage	[28883] Caudovirales ; Tailed phages	[10744] Podoviridae ; phages with short tails	[542835] Autographivirinae	[110456] "T7-like viruses" ; Podovirus ; T7 phage group ; T7-like phages ; T7-like viruses	[329157] unclassified T7-like viruses	[979535] Vibrio phage ICP3		39162	54	7	0.12963	39	0.722222	1	6	38	9	0.0185185	0.111111	0.703704	0.166667	1
NC_011043	Klebsiella phage K11	Bacteria	Klebsiella sp. 390	[35237] dsDNA viruses, no RNA stage	[28883] Caudovirales ; Tailed phages	[10744] Podoviridae ; phages with short tails	[542835] Autographivirinae	[110456] "T7-like viruses" ; Podovirus ; T7 phage group ; T7-like phages ; T7-like viruses	[329157] unclassified T7-like viruses	[532077] Klebsiella phage K11		41181	55	7	0.127273	50	0.909091	6	1	44	4	0.109091	0.0181818	0.8	0.0727273	1
DQ426904	Mannheimia phage phiMhaA1-PHL101	Bacteria	Mannheimia haemolytica biovar 1 serotype A1; ST1	[35237] dsDNA viruses, no RNA stage	[28883] Caudovirales ; Tailed phages	[10662] Myoviridae ; phages with contractile tails	[857479] Peduovirinae	[140410] "P2-like viruses" ; P2-like viruses	[376820] Bacteriophage phi-MhaA1-PHL101 ; Mannheimia phage phiMhaA1-PHL101			34525	56	7	0.125	36	0.642857	5	2	31	18	0.0892857	0.0357143	0.553571	0.321429	1
FJ848883	Lactococcus phage CB14	Bacteria	Lactococcus lactis SMQ-404	[35237] dsDNA viruses, no RNA stage	[28883] Caudovirales ; Tailed phages	[10699] Siphoviridae ; Styloviridae ; phages with long non-contractile tails	[196894] unclassified Siphoviridae	[354259] 936 ; 936 group of lactococcal phages ; Lactococcus phage 936 sensu lato	[665884] Lactococcus lactis phage CB14 ; Lactococcus phage CB14			29459	56	7	0.125	33	0.589286	4	3	29	20	0.0714286	0.0535714	0.517857	0.357143	1
NC_008201	Mannheimia phage phiMHaA1	Bacteria	Mannheimia haemolytica	[35237] dsDNA viruses, no RNA stage	[28883] Caudovirales ; Tailed phages	[10662] Myoviridae ; phages with contractile tails	[857479] Peduovirinae	[140410] "P2-like viruses" ; P2-like viruses	[329161] unclassified P2-like viruses	[390978] Bacteriophage phi-MhaA1 ; Mannheimia phage phiMHaA1		34525	56	7	0.125	36	0.642857	5	2	31	18	0.0892857	0.0357143	0.553571	0.321429	1
AF489521	Lactococcus phage 4268	Bacteria	information not provided	[35237] dsDNA viruses, no RNA stage	[28883] Caudovirales ; Tailed phages	[10699] Siphoviridae ; Styloviridae ; phages with long non-contractile tails	[196894] unclassified Siphoviridae	[354260] Lactococcus phage P335 sensu lato	[201847] Lactococcus bacteriophage 4268 ; Lactococcus phage 4268			36596	57	7	0.122807	47	0.824561	3	4	44	6	0.0526316	0.0701754	0.77193	0.105263	1
DQ426905	Mannheimia phage phiMhaA1-BAA410	Bacteria	Mannheimia haemolytica strain ATCC BAA-410 serotype A1; ST1	[35237] dsDNA viruses, no RNA stage	[28883] Caudovirales ; Tailed phages	[10662] Myoviridae ; phages with contractile tails	[857479] Peduovirinae	[140410] "P2-like viruses" ; P2-like viruses	[329161] unclassified P2-like viruses	[390978] Bacteriophage phi-MhaA1 ; Mannheimia phage phiMHaA1	[376821] Bacteriophage phi-MhaA1-BAA410 ; Mannheimia phage phiMhaA1-BAA410	34600	57	7	0.122807	36	0.631579	5	2	31	19	0.0877193	0.0350877	0.54386	0.333333	1
FJ848884	Lactococcus phage CB19	Bacteria	Lactococcus lactis SMQ-404	[35237] dsDNA viruses, no RNA stage	[28883] Caudovirales ; Tailed phages	[10699] Siphoviridae ; Styloviridae ; phages with long non-contractile tails	[196894] unclassified Siphoviridae	[354259] 936 ; 936 group of lactococcal phages ; Lactococcus phage 936 sensu lato	[665886] Lactococcus lactis phage CB19 ; Lactococcus phage CB19			28643	57	7	0.122807	31	0.54386	4	3	27	23	0.0701754	0.0526316	0.473684	0.403509	1
FJ848885	Lactococcus phage CB20	Bacteria	Lactococcus lactis SMQ-404	[35237] dsDNA viruses, no RNA stage	[28883] Caudovirales ; Tailed phages	[10699] Siphoviridae ; Styloviridae ; phages with long non-contractile tails	[196894] unclassified Siphoviridae	[354259] 936 ; 936 group of lactococcal phages ; Lactococcus phage 936 sensu lato	[665887] Lactococcus lactis phage CB20 ; Lactococcus phage CB20			28625	57	7	0.122807	33	0.578947	5	2	28	22	0.0877193	0.0350877	0.491228	0.385965	1
FR687252	Pantoea phage LIMElight	Bacteria	Pantoea agglomerans	[35237] dsDNA viruses, no RNA stage	[28883] Caudovirales ; Tailed phages	[10744] Podoviridae ; phages with short tails	[542835] Autographivirinae	[477967] "PhiKMV-like viruses" ; phiKMV-like phages ; phiKMV-like viruses	[627479] unclassified phiKMV-like phages	[881915] Dickeya phage LIMElight ; Pantoea phage LIMElight		44546	57	7	0.122807	27	0.473684	3	4	24	26	0.0526316	0.0701754	0.421053	0.45614	1
GQ451696	Leuconostoc phage 1-A4	Bacteria	Leuconostoc mesenteroides 1-A4	[35237] dsDNA viruses, no RNA stage	[28883] Caudovirales ; Tailed phages	[10699] Siphoviridae ; Styloviridae ; phages with long non-contractile tails	[196894] unclassified Siphoviridae	[745088] Leuconostoc mesenteroides phage 1-A4 ; Leuconostoc phage 1-A4				29508	57	7	0.122807	16	0.280702	1	6	15	35	0.0175439	0.105263	0.263158	0.614035	1
NC_004746	Lactococcus phage P335 sensu lato	Bacteria	Lactococcus lactis	[35237] dsDNA viruses, no RNA stage	[28883] Caudovirales ; Tailed phages	[10699] Siphoviridae ; Styloviridae ; phages with long non-contractile tails	[196894] unclassified Siphoviridae	[354260] Lactococcus phage P335 sensu lato				36596	58	7	0.12069	49	0.844828	3	4	46	5	0.0517241	0.0689655	0.793103	0.0862069	1
GU071100	Cyanophage 9515-10a	Bacteria	information not provided	[35237] dsDNA viruses, no RNA stage	[28883] Caudovirales ; Tailed phages	[10744] Podoviridae ; phages with short tails	[542835] Autographivirinae	[1132574] unclassified Autographivirinae	[444875] Cyanophage 9515-10a			47055	59	7	0.118644	41	0.694915	6	1	35	17	0.101695	0.0169492	0.59322	0.288136	1
NC_006936	Lactobacillus phage phiJL-1	Bacteria	Lactobacillus plantarum	[35237] dsDNA viruses, no RNA stage	[28883] Caudovirales ; Tailed phages	[10699] Siphoviridae ; Styloviridae ; phages with long non-contractile tails	[196894] unclassified Siphoviridae	[235201] Lactobacillus phage phiJL-1 ; Lactobacillus plantarum bacteriophage phiJL-1				36674	60	7	0.116667	32	0.533333	1	6	31	22	0.0166667	0.1	0.516667	0.366667	1
NC_012756	Streptococcus phage PH10	Bacteria	Streptococcus oralis	[35237] dsDNA viruses, no RNA stage	[28883] Caudovirales ; Tailed phages	[10699] Siphoviridae ; Styloviridae ; phages with long non-contractile tails	[196894] unclassified Siphoviridae	[644007] Streptococcus oralis phage PH10 ; Streptococcus phage PH10				31276	60	7	0.116667	42	0.7	4	3	38	15	0.0666667	0.05	0.633333	0.25	1
NC_009819	Streptococcus phage P9	Bacteria	Streptococcus equi	[35237] dsDNA viruses, no RNA stage	[28883] Caudovirales ; Tailed phages	[10699] Siphoviridae ; Styloviridae ; phages with long non-contractile tails	[196894] unclassified Siphoviridae	[403905] Streptococcus bacteriophage P9 ; Streptococcus phage P9				40539	61	7	0.114754	47	0.770492	4	3	43	11	0.0655738	0.0491803	0.704918	0.180328	1
NC_001604	Enterobacteria phage T7	Bacteria	Escherichia coli	[35237] dsDNA viruses, no RNA stage	[28883] Caudovirales ; Tailed phages	[10744] Podoviridae ; phages with short tails	[542835] Autographivirinae	[110456] "T7-like viruses" ; Podovirus ; T7 phage group ; T7-like phages ; T7-like viruses	[10760] Bacteriophage T7 ; Enterobacteria phage T7 ; T7 ; phage T7			39937	62	7	0.112903	58	0.935484	5	2	53	2	0.0806452	0.0322581	0.854839	0.0322581	1
NC_005355	Lactobacillus prophage Lj965	Bacteria	Lactobacillus johnsonii	[35237] dsDNA viruses, no RNA stage	[28883] Caudovirales ; Tailed phages	[10699] Siphoviridae ; Styloviridae ; phages with long non-contractile tails	[196894] unclassified Siphoviridae	[139870] Lactobacillus johnsonii prophage Lj965 ; Lactobacillus prophage Lj965				40190	62	7	0.112903	40	0.645161	5	2	35	20	0.0806452	0.0322581	0.564516	0.322581	1
NC_007804	Escherichia phage phiV10	Bacteria	Escherichia coli O157:H7	[35237] dsDNA viruses, no RNA stage	[28883] Caudovirales ; Tailed phages	[10744] Podoviridae ; phages with short tails	[542960] "Epsilon15-like viruses" ; Epsilon15-like viruses ; epsilon15-like phages	[343516] Enterobacteria phage phiV10 ; Escherichia phage phiV10 ; Phage phiV10				39104	64	7	0.109375	39	0.609375	4	3	35	22	0.0625	0.046875	0.546875	0.34375	1
NC_010152	Acidianus filamentous virus 6	Archaea	Acidianus convivator	[35237] dsDNA viruses, no RNA stage	[10477] Lipothrixviridae	[341940] Betalipothrixvirus	[346882] Acidianus filamentous virus 6					39577	66	7	0.106061	38	0.575758	4	3	34	25	0.0606061	0.0454545	0.515152	0.378788	1
GU071102	Cyanophage NATL1A-7	Bacteria	information not provided	[35237] dsDNA viruses, no RNA stage	[28883] Caudovirales ; Tailed phages	[10744] Podoviridae ; phages with short tails	[542835] Autographivirinae	[1132574] unclassified Autographivirinae	[445693] Cyanophage NATL1A-7			47741	67	7	0.104478	32	0.477612	5	2	27	33	0.0746269	0.0298507	0.402985	0.492537	1
NC_015252	Brochothrix phage NF5	Bacteria	Brochothrix thermosphacta	[35237] dsDNA viruses, no RNA stage	[28883] Caudovirales ; Tailed phages	[10699] Siphoviridae ; Styloviridae ; phages with long non-contractile tails	[196894] unclassified Siphoviridae	[764561] Brochothrix phage NF5 ; Brochothrix thermosphacta bacteriophage NF5				36953	67	7	0.104478	48	0.716418	2	5	46	14	0.0298507	0.0746269	0.686567	0.208955	1
JN051154	Pediococcus phage clP1	Bacteria	information not provided	[35237] dsDNA viruses, no RNA stage	[28883] Caudovirales ; Tailed phages	[10699] Siphoviridae ; Styloviridae ; phages with long non-contractile tails	[196894] unclassified Siphoviridae	[1108070] Pediococcus damnosus phage clP1 ; Pediococcus phage clP1				38013	68	7	0.102941	28	0.411765	0	7	28	33	0	0.102941	0.411765	0.485294	1
NC_005893	Lactobacillus phage phiAT3	Bacteria	Lactobacillus casei	[35237] dsDNA viruses, no RNA stage	[28883] Caudovirales ; Tailed phages	[10699] Siphoviridae ; Styloviridae ; phages with long non-contractile tails	[196894] unclassified Siphoviridae	[146269] Bacteriophage Lc-Nu ; Lactobacillus phage Lc-Nu	[279281] Bacteriophage phi AT3 ; Lactobacillus phage phiAT3			39166	68	7	0.102941	47	0.691176	2	5	45	16	0.0294118	0.0735294	0.661765	0.235294	1
JN190960	Rhodobacter phage RcapMu	Bacteria	Rhodobacter capsulatus SB1003	[35237] dsDNA viruses, no RNA stage	[28883] Caudovirales ; Tailed phages	[10699] Siphoviridae ; Styloviridae ; phages with long non-contractile tails	[196894] unclassified Siphoviridae	[1105286] Rhodobacter phage RcapMu ; bacteriophage RcapMu				39283	69	7	0.101449	27	0.391304	0	7	27	35	0	0.101449	0.391304	0.507246	1
NC_006356	Flavobacterium phage 11b	Bacteria	Flavobacterium sp.	[35237] dsDNA viruses, no RNA stage	[28883] Caudovirales ; Tailed phages	[10699] Siphoviridae ; Styloviridae ; phages with long non-contractile tails	[196894] unclassified Siphoviridae	[294631] Bacteriophage 11b ; Flavobacterium phage 11b				36012	69	7	0.101449	13	0.188406	1	6	12	50	0.0144928	0.0869565	0.173913	0.724638	1
GQ443085	Clostridium phage CP26F	Bacteria	Clostridium perfringens	[35237] dsDNA viruses, no RNA stage	[28883] Caudovirales ; Tailed phages	[10699] Siphoviridae ; Styloviridae ; phages with long non-contractile tails	[196894] unclassified Siphoviridae	[673376] Clostridium perfringens bacteriophage CP26F ; Clostridium phage CP26F ; Clostridium phage phiCP26F ; phiCP26F				39188	70	7	0.1	32	0.457143	3	4	29	34	0.0428571	0.0571429	0.414286	0.485714	1
JF767210	Clostridium phage phi9O	Bacteria	Clostridium perfringens	[35237] dsDNA viruses, no RNA stage	[28883] Caudovirales ; Tailed phages	[10699] Siphoviridae ; Styloviridae ; phages with long non-contractile tails	[196894] unclassified Siphoviridae	[1042124] Clostridium phage phi9O ; Clostridium phage phiCP9O ; phiCP9O				39594	70	7	0.1	54	0.771429	5	2	49	14	0.0714286	0.0285714	0.7	0.2	1
JN175269	Pseudomonas phage phi_Pto-bp6g	Bacteria	Pseudomonas tolaasii	[12333] unclassified bacteriophages ; unclassified phages	[1080237] Bacteriophage Phi_Pto-bp6g ; Pseudomonas phage phi_Pto-bp6g							26499	70	7	0.1	21	0.3	0	7	21	42	0	0.1	0.3	0.6	1
NC_002667	Lactococcus phage bIL286	Bacteria	Lactococcus lactis subsp. lactis Il1403	[35237] dsDNA viruses, no RNA stage	[28883] Caudovirales ; Tailed phages	[10699] Siphoviridae ; Styloviridae ; phages with long non-contractile tails	[196894] unclassified Siphoviridae	[151536] Bacteriophage bIL286 ; Lactococcus phage bIL286 ; Streptococcus phage bIL286				41834	72	7	0.0972222	58	0.805556	3	4	55	10	0.0416667	0.0555556	0.763889	0.138889	1
NC_009815	Listeria phage A006	Bacteria	Listeria monocytogenes	[35237] dsDNA viruses, no RNA stage	[28883] Caudovirales ; Tailed phages	[10699] Siphoviridae ; Styloviridae ; phages with long non-contractile tails	[196894] unclassified Siphoviridae	[330399] Listeria bacteriophage A006 ; Listeria phage A006				38124	72	7	0.0972222	41	0.569444	3	4	38	27	0.0416667	0.0555556	0.527778	0.375	1
NC_008695	Archaeal BJ1 virus	Archaea	Halorubrum	[35237] dsDNA viruses, no RNA stage	[28883] Caudovirales ; Tailed phages	[10699] Siphoviridae ; Styloviridae ; phages with long non-contractile tails	[196894] unclassified Siphoviridae	[416419] Archaeal BJ1 virus ; Archaeal virus BJ1				42271	73	7	0.0958904	2	0.0273973	0	7	2	64	0	0.0958904	0.0273973	0.876712	1
NC_009018	Streptococcus phage phi3396	Bacteria	Streptococcus dysgalactiae subsp. equisimilis NS3396	[35237] dsDNA viruses, no RNA stage	[28883] Caudovirales ; Tailed phages	[10699] Siphoviridae ; Styloviridae ; phages with long non-contractile tails	[196894] unclassified Siphoviridae	[423476] Streptococcus phage phi3396				38528	73	7	0.0958904	50	0.684932	5	2	45	21	0.0684932	0.0273973	0.616438	0.287671	1
GQ478082	Enterococcus phage phiFL1B	Bacteria	Enterococcus faecalis	[35237] dsDNA viruses, no RNA stage	[28883] Caudovirales ; Tailed phages	[10699] Siphoviridae ; Styloviridae ; phages with long non-contractile tails	[196894] unclassified Siphoviridae	[673832] Enterococcus faecalis phage phiFL1A ; Enterococcus phage phiFL1A	[673833] Enterococcus faecalis phage phiFL1B ; Enterococcus phage phiFL1B			38989	74	7	0.0945946	22	0.297297	1	6	21	46	0.0135135	0.0810811	0.283784	0.621622	1
NC_011802	Salmonella phage SE1	Bacteria	Salmonella enterica	[35237] dsDNA viruses, no RNA stage	[28883] Caudovirales ; Tailed phages	[10744] Podoviridae ; phages with short tails	[686602] unassigned Podoviridae	[186794] "P22-like viruses" ; P22-like viruses	[329158] unclassified P22-like viruses	[329864] Bacteriophage SE1 ; Salmonella enterica bacteriophage SE1 ; Salmonella phage SE1		41941	75	7	0.0933333	70	0.933333	7	0	63	5	0.0933333	0	0.84	0.0666667	1
HQ127381	Staphylococcus phage TEM126	Bacteria	Staphylococcus aureus	[35237] dsDNA viruses, no RNA stage	[28883] Caudovirales ; Tailed phages	[10699] Siphoviridae ; Styloviridae ; phages with long non-contractile tails	[196894] unclassified Siphoviridae	[947066] Staphylococcus phage TEM126 ; Temperate phage TEM126				41882	76	7	0.0921053	69	0.907895	4	3	65	4	0.0526316	0.0394737	0.855263	0.0526316	1
NC_010537	Acidianus filamentous virus 9	Archaea	Acidianus uzoniensis	[35237] dsDNA viruses, no RNA stage	[10477] Lipothrixviridae	[341940] Betalipothrixvirus	[512792] Acidianus filamentous virus 9					41172	76	7	0.0921053	44	0.578947	4	3	40	29	0.0526316	0.0394737	0.526316	0.381579	1
NC_013648	Enterococcus phage phiFL3A	Bacteria	Enterococcus faecalis	[35237] dsDNA viruses, no RNA stage	[28883] Caudovirales ; Tailed phages	[10699] Siphoviridae ; Styloviridae ; phages with long non-contractile tails	[196894] unclassified Siphoviridae	[673837] Enterococcus faecalis phage phiFL3A ; Enterococcus phage phiFL3A				39576	77	7	0.0909091	56	0.727273	4	3	52	18	0.0519481	0.038961	0.675325	0.233766	1
NC_009016	Vibrio phage VP882	Bacteria	Vibrio parahaemolyticus	[35237] dsDNA viruses, no RNA stage	[28883] Caudovirales ; Tailed phages	[10662] Myoviridae ; phages with contractile tails	[686598] unassigned Myoviridae	[1198976] Hap1likevirus	[261726] Bacteriophage VP882 ; Vibrio phage VP882			38197	79	7	0.0886076	39	0.493671	2	5	37	35	0.0253165	0.0632911	0.468354	0.443038	1
NC_009812	Listeria phage B025	Bacteria	Listeria monocytogenes	[35237] dsDNA viruses, no RNA stage	[28883] Caudovirales ; Tailed phages	[10699] Siphoviridae ; Styloviridae ; phages with long non-contractile tails	[196894] unclassified Siphoviridae	[330396] Listeria bacteriophage B025 ; Listeria phage B025				42653	79	7	0.0886076	51	0.64557	3	4	48	24	0.0379747	0.0506329	0.607595	0.303797	1
HQ641380	Enterobacter phage EcP1	Bacteria	Enterobacter cloacae	[35237] dsDNA viruses, no RNA stage	[28883] Caudovirales ; Tailed phages	[10744] Podoviridae ; phages with short tails	[371730] "N4-like viruses" ; N4-like viruses	[481851] unclassified N4-like viruses	[942016] Enterobacter cloacae phage EcP1 ; Enterobacter phage EcP1			59080	80	7	0.0875	36	0.45	4	3	32	41	0.05	0.0375	0.4	0.5125	1
NC_009552	Geobacillus virus E2	Bacteria	Geobacillus	[12333] unclassified bacteriophages ; unclassified phages	[447909] Bacteriophage GSVE2 ; Geobacillus virus E2							40863	80	7	0.0875	43	0.5375	2	5	41	32	0.025	0.0625	0.5125	0.4	1
NC_007050	Staphylococcus phage 85	Bacteria	Staphylococcus aureus	[35237] dsDNA viruses, no RNA stage	[28883] Caudovirales ; Tailed phages	[10699] Siphoviridae ; Styloviridae ; phages with long non-contractile tails	[196894] unclassified Siphoviridae	[386445] Bacteriophage 53 sensu lato ; Staphylococcus phage 53 sensu lato	[59506] Bacteriophage 85 ; Staphylococcus phage 85			44283	81	7	0.0864198	78	0.962963	5	2	73	1	0.0617284	0.0246914	0.901235	0.0123457	1
NC_005833	Enterobacteria phage T1	Bacteria	Escherichia coli	[35237] dsDNA viruses, no RNA stage	[28883] Caudovirales ; Tailed phages	[10699] Siphoviridae ; Styloviridae ; phages with long non-contractile tails	[187217] "T1-like viruses" ; T1-like viruses	[12355] Bacteriophage T1 ; Enterobacteria phage T1				48836	85	7	0.0823529	66	0.776471	3	4	63	15	0.0352941	0.0470588	0.741176	0.176471	1
FN997652	Streptococcus phage phi-SsUD.1	Bacteria	Streptococcus suis	[12333] unclassified bacteriophages ; unclassified phages	[861448] Streptococcus phage phi-SsUD.1							63748	86	7	0.0813953	35	0.406977	2	5	33	46	0.0232558	0.0581395	0.383721	0.534884	1
GU568037	Deep-sea thermophilic phage D6E	Bacteria	information not provided	[35237] dsDNA viruses, no RNA stage	[79205] unclassified dsDNA phages	[749413] Deep-sea thermophilic bacteriophage D6E ; Deep-sea thermophilic phage D6E						49335	87	7	0.0804598	47	0.54023	4	3	43	37	0.045977	0.0344828	0.494253	0.425287	1
NC_006949	Enterobacteria phage ES18	Bacteria	Salmonella typhimurium	[35237] dsDNA viruses, no RNA stage	[28883] Caudovirales ; Tailed phages	[10699] Siphoviridae ; Styloviridae ; phages with long non-contractile tails	[196894] unclassified Siphoviridae	[101570] Enterobacteria phage ES18 ; Salmonella phage ES18 ; Salmonella typhimurium bacteriophage ES18 ; bacteriophage ES18				46900	88	7	0.0795455	69	0.784091	6	1	63	18	0.0681818	0.0113636	0.715909	0.204545	1
NC_007497	Burkholderia phage Bcep176	Bacteria	Burkholderia cepacia	[35237] dsDNA viruses, no RNA stage	[28883] Caudovirales ; Tailed phages	[10699] Siphoviridae ; Styloviridae ; phages with long non-contractile tails	[196894] unclassified Siphoviridae	[348137] Bcep176 ; Burkholderia cepacia phage Bcep176 ; Burkholderia phage Bcep176				44856	90	7	0.0777778	49	0.544444	4	3	45	38	0.0444444	0.0333333	0.5	0.422222	1
NC_011267	Mycobacterium phage Solon	Bacteria	information not provided	[35237] dsDNA viruses, no RNA stage	[28883] Caudovirales ; Tailed phages	[10699] Siphoviridae ; Styloviridae ; phages with long non-contractile tails	[196894] unclassified Siphoviridae	[555603] Mycobacteriophage Solon ; Mycobacterium phage Solon				49487	91	7	0.0769231	90	0.989011	7	0	83	1	0.0769231	0	0.912088	0.010989	1
JN083852	Mycobacterium phage Benedict	Bacteria	information not provided	[35237] dsDNA viruses, no RNA stage	[28883] Caudovirales ; Tailed phages	[10699] Siphoviridae ; Styloviridae ; phages with long non-contractile tails	[196894] unclassified Siphoviridae	[1041807] Mycobacteriophage Benedict ; Mycobacterium phage Benedict				51083	92	7	0.076087	70	0.76087	5	2	65	20	0.0543478	0.0217391	0.706522	0.217391	1
JN699000	Mycobacterium phage BillKnuckles	Bacteria	information not provided	[35237] dsDNA viruses, no RNA stage	[28883] Caudovirales ; Tailed phages	[10699] Siphoviridae ; Styloviridae ; phages with long non-contractile tails	[196894] unclassified Siphoviridae	[1089116] Mycobacteriophage BillKnuckles ; Mycobacterium phage BillKnuckles				51821	92	7	0.076087	86	0.934783	6	1	80	5	0.0652174	0.0108696	0.869565	0.0543478	1
NC_007052	Staphylococcus phage 42E	Bacteria	Staphylococcus aureus	[35237] dsDNA viruses, no RNA stage	[28883] Caudovirales ; Tailed phages	[10699] Siphoviridae ; Styloviridae ; phages with long non-contractile tails	[196894] unclassified Siphoviridae	[320837] Bacteriophage 42e ; Staphylococcus phage 42E				45861	92	7	0.076087	81	0.880435	5	2	76	9	0.0543478	0.0217391	0.826087	0.0978261	1
NC_002656	Mycobacterium phage Bxb1	Bacteria	Mycobacterium smegmatis	[35237] dsDNA viruses, no RNA stage	[28883] Caudovirales ; Tailed phages	[10699] Siphoviridae ; Styloviridae ; phages with long non-contractile tails	[1201938] unassigned Siphoviridae	[186764] "L5-like viruses" ; L5-like viruses	[359350] unclassified L5-like viruses	[148603] Mycobacteriophage Bxb1 ; Mycobacterium phage Bxb1		50550	93	7	0.0752688	90	0.967742	7	0	83	3	0.0752688	0	0.892473	0.0322581	1
NC_011142	Iodobacteriophage phiPLPE	Bacteria	Iodobacter	[35237] dsDNA viruses, no RNA stage	[28883] Caudovirales ; Tailed phages	[10662] Myoviridae ; phages with contractile tails	[196896] unclassified Myoviridae	[551895] Iodobacteriophage phiPLPE				47453	93	7	0.0752688	25	0.268817	0	7	25	61	0	0.0752688	0.268817	0.655914	1
JF704098	Mycobacterium phage JHC117	Bacteria	information not provided	[12333] unclassified bacteriophages ; unclassified phages	[1034136] Mycobacteriophage JHC117 ; Mycobacterium phage JHC117							50877	94	7	0.0744681	74	0.787234	6	1	68	19	0.0638298	0.0106383	0.723404	0.202128	1
JF704114	Mycobacterium phage Vix	Bacteria	information not provided	[12333] unclassified bacteriophages ; unclassified phages	[1034148] Mycobacteriophage Vix ; Mycobacterium phage Vix							50963	94	7	0.0744681	72	0.765957	5	2	67	20	0.0531915	0.0212766	0.712766	0.212766	1
JN561150	Mycobacterium phage TiroTheta9	Bacteria	information not provided	[35237] dsDNA viruses, no RNA stage	[28883] Caudovirales ; Tailed phages	[10699] Siphoviridae ; Styloviridae ; phages with long non-contractile tails	[196894] unclassified Siphoviridae	[1074829] Mycobacteriophage TiroTheta9 ; Mycobacterium phage TiroTheta9				51367	95	7	0.0736842	82	0.863158	5	2	77	11	0.0526316	0.0210526	0.810526	0.115789	1
JN831654	Mycobacterium phage Saintus	Bacteria	information not provided	[35237] dsDNA viruses, no RNA stage	[28883] Caudovirales ; Tailed phages	[10699] Siphoviridae ; Styloviridae ; phages with long non-contractile tails	[196894] unclassified Siphoviridae	[1097754] Mycobacteriophage Saintus ; Mycobacterium phage Saintus				49228	96	7	0.0729167	74	0.770833	5	2	69	20	0.0520833	0.0208333	0.71875	0.208333	1
NC_004682	Mycobacterium phage Bxz2	Bacteria	Mycobacterium	[35237] dsDNA viruses, no RNA stage	[28883] Caudovirales ; Tailed phages	[10699] Siphoviridae ; Styloviridae ; phages with long non-contractile tails	[196894] unclassified Siphoviridae	[205870] Mycobacteriophage Bxz2 ; Mycobacterium phage Bxz2				50913	96	7	0.0729167	72	0.75	5	2	67	22	0.0520833	0.0208333	0.697917	0.229167	1
NC_009540	Enterobacteria phage TLS	Bacteria	Escherichia coli B	[35237] dsDNA viruses, no RNA stage	[28883] Caudovirales ; Tailed phages	[10699] Siphoviridae ; Styloviridae ; phages with long non-contractile tails	[187217] "T1-like viruses" ; T1-like viruses	[355245] unclassified T1-like viruses	[245685] Bacteriophage TLS ; Enterobacteria phage TLS ; Phage TLS			49902	96	7	0.0729167	65	0.677083	3	4	62	27	0.03125	0.0416667	0.645833	0.28125	1
NC_009878	Mycobacterium phage Bethlehem	Bacteria	information not provided	[35237] dsDNA viruses, no RNA stage	[28883] Caudovirales ; Tailed phages	[10699] Siphoviridae ; Styloviridae ; phages with long non-contractile tails	[196894] unclassified Siphoviridae	[260121] Mycobacteriophage Bethlehem ; Mycobacterium phage Bethlehem				52250	96	7	0.0729167	91	0.947917	6	1	85	4	0.0625	0.0104167	0.885417	0.0416667	1
JN020140	Mycobacterium phage MrGordo	Bacteria	information not provided	[35237] dsDNA viruses, no RNA stage	[28883] Caudovirales ; Tailed phages	[10699] Siphoviridae ; Styloviridae ; phages with long non-contractile tails	[196894] unclassified Siphoviridae	[1036613] Mycobacteriophage MrGordo ; Mycobacterium phage MrGordo				50988	98	7	0.0714286	91	0.928571	7	0	84	7	0.0714286	0	0.857143	0.0714286	1
JN699016	Mycobacterium phage Kugel	Bacteria	information not provided	[35237] dsDNA viruses, no RNA stage	[28883] Caudovirales ; Tailed phages	[10699] Siphoviridae ; Styloviridae ; phages with long non-contractile tails	[196894] unclassified Siphoviridae	[1089128] Mycobacteriophage Kugel ; Mycobacterium phage Kugel				52379	99	7	0.0707071	89	0.89899	7	0	82	10	0.0707071	0	0.828283	0.10101	1
JN618996	Mycobacterium phage Arbiter	Bacteria	information not provided	[35237] dsDNA viruses, no RNA stage	[28883] Caudovirales ; Tailed phages	[10699] Siphoviridae ; Styloviridae ; phages with long non-contractile tails	[196894] unclassified Siphoviridae	[1079896] Mycobacteriophage Arbiter ; Mycobacterium phage Arbiter				67169	100	7	0.07	73	0.73	4	3	69	24	0.04	0.03	0.69	0.24	1
NC_011165	Pseudomonas phage LBL3	Bacteria	Pseudomonas aeruginosa	[35237] dsDNA viruses, no RNA stage	[28883] Caudovirales ; Tailed phages	[10662] Myoviridae ; phages with contractile tails	[686598] unassigned Myoviridae	[1198980] PB1likevirus	[549445] Pseudomonas phage LBL3			64427	100	7	0.07	35	0.35	2	5	33	60	0.02	0.05	0.33	0.6	1
NC_015210	Tsukamurella phage TPA2	Bacteria	Tsukamurella paurometabola	[35237] dsDNA viruses, no RNA stage	[28883] Caudovirales ; Tailed phages	[10699] Siphoviridae ; Styloviridae ; phages with long non-contractile tails	[196894] unclassified Siphoviridae	[981330] Bacteriophage TPA1 ; Tsukamurella bacteriophage TPA2 ; Tsukamurella phage TPA1 ; Tsukamurella phage TPA2				61440	100	7	0.07	50	0.5	4	3	46	47	0.04	0.03	0.46	0.47	1
JF704097	Mycobacterium phage Gladiator	Bacteria	information not provided	[12333] unclassified bacteriophages ; unclassified phages	[1034135] Mycobacteriophage Gladiator ; Mycobacterium phage Gladiator							52213	101	7	0.0693069	62	0.613861	2	5	60	34	0.019802	0.049505	0.594059	0.336634	1
NC_011039	Mycobacterium phage Predator	Bacteria	Mycobacterium smegmatis	[35237] dsDNA viruses, no RNA stage	[28883] Caudovirales ; Tailed phages	[10699] Siphoviridae ; Styloviridae ; phages with long non-contractile tails	[196894] unclassified Siphoviridae	[543153] Mycobacteriophage Predator ; Mycobacterium phage Predator				70110	101	7	0.0693069	61	0.60396	4	3	57	37	0.039604	0.029703	0.564356	0.366337	1
JF937099	Mycobacterium phage JC27	Bacteria	information not provided	[12333] unclassified bacteriophages ; unclassified phages	[1034108] Mycobacteriophage JC27 ; Mycobacterium phage JC27							52169	102	7	0.0686275	99	0.970588	7	0	92	3	0.0686275	0	0.901961	0.0294118	1
NC_008203	Mycobacterium phage Che12	Bacteria	Mycobacterium	[35237] dsDNA viruses, no RNA stage	[28883] Caudovirales ; Tailed phages	[10699] Siphoviridae ; Styloviridae ; phages with long non-contractile tails	[196894] unclassified Siphoviridae	[373405] Mycobacteriophage Che12 ; Mycobacterium phage Che12				52047	102	7	0.0686275	90	0.882353	5	2	85	10	0.0490196	0.0196078	0.833333	0.0980392	1
JN699004	Mycobacterium phage Ares	Bacteria	information not provided	[35237] dsDNA viruses, no RNA stage	[28883] Caudovirales ; Tailed phages	[10699] Siphoviridae ; Styloviridae ; phages with long non-contractile tails	[196894] unclassified Siphoviridae	[1089112] Mycobacteriophage Ares ; Mycobacterium phage Ares				67436	104	7	0.0673077	73	0.701923	4	3	69	28	0.0384615	0.0288462	0.663462	0.269231	1
NC_003387	Mycobacterium phage TM4	Bacteria	Mycobacterium avium	[35237] dsDNA viruses, no RNA stage	[28883] Caudovirales ; Tailed phages	[10699] Siphoviridae ; Styloviridae ; phages with long non-contractile tails	[196894] unclassified Siphoviridae	[88870] Mycobacteriophage TM4 ; Mycobacterium phage TM4				52797	104	7	0.0673077	67	0.644231	3	4	64	33	0.0288462	0.0384615	0.615385	0.317308	1
NC_011357	Stx2-converting phage 1717	Bacteria	Escherichia coli O157:H7	[35237] dsDNA viruses, no RNA stage	[28883] Caudovirales ; Tailed phages	[10699] Siphoviridae ; Styloviridae ; phages with long non-contractile tails	[186765] "Lambda-like viruses" ; Lambda phage group ; Lambda-like viruses	[335795] unclassified Lambda-like viruses	[563769] Stx2-converting phage 1717			62147	104	7	0.0673077	87	0.836538	7	0	80	17	0.0673077	0	0.769231	0.163462	1
JN698998	Mycobacterium phage Bruns	Bacteria	information not provided	[35237] dsDNA viruses, no RNA stage	[28883] Caudovirales ; Tailed phages	[10699] Siphoviridae ; Styloviridae ; phages with long non-contractile tails	[196894] unclassified Siphoviridae	[1089118] Mycobacteriophage Bruns ; Mycobacterium phage Bruns				53003	105	7	0.0666667	100	0.952381	7	0	93	5	0.0666667	0	0.885714	0.047619	1
JF937094	Mycobacterium phage Hammer	Bacteria	information not provided	[12333] unclassified bacteriophages ; unclassified phages	[1034103] Mycobacteriophage Hammer ; Mycobacterium phage Hammer							51889	106	7	0.0660377	59	0.556604	3	4	56	43	0.0283019	0.0377358	0.528302	0.40566	1
NC_011292	Mycobacterium phage Konstantine	Bacteria	information not provided	[35237] dsDNA viruses, no RNA stage	[28883] Caudovirales ; Tailed phages	[10699] Siphoviridae ; Styloviridae ; phages with long non-contractile tails	[196894] unclassified Siphoviridae	[563121] Mycobacteriophage Konstantine ; Mycobacterium phage Konstantine				68952	106	7	0.0660377	66	0.622642	5	2	61	38	0.0471698	0.0188679	0.575472	0.358491	1
NC_011166	Pseudomonas phage LMA2	Bacteria	Pseudomonas aeruginosa	[35237] dsDNA viruses, no RNA stage	[28883] Caudovirales ; Tailed phages	[10662] Myoviridae ; phages with contractile tails	[686598] unassigned Myoviridae	[1198980] PB1likevirus	[549446] Pseudomonas phage LMA2			66530	107	7	0.0654206	36	0.336449	2	5	34	66	0.0186916	0.046729	0.317757	0.616822	1
JF704106	Mycobacterium phage Anaya	Bacteria	information not provided	[35237] dsDNA viruses, no RNA stage	[28883] Caudovirales ; Tailed phages	[10699] Siphoviridae ; Styloviridae ; phages with long non-contractile tails	[196894] unclassified Siphoviridae	[1034152] Mycobacterium phage Anaya ; Mycobacterophage Anaya				60835	108	7	0.0648148	71	0.657407	3	4	68	33	0.0277778	0.037037	0.62963	0.305556	1
JN698995	Mycobacterium phage Dori	Bacteria	information not provided	[35237] dsDNA viruses, no RNA stage	[28883] Caudovirales ; Tailed phages	[10699] Siphoviridae ; Styloviridae ; phages with long non-contractile tails	[196894] unclassified Siphoviridae	[1089121] Mycobacteriophage Dori ; Mycobacterium phage Dori				64613	108	7	0.0648148	69	0.638889	6	1	63	38	0.0555556	0.00925926	0.583333	0.351852	1
NC_011057	Mycobacterium phage Phaedrus	Bacteria	information not provided	[35237] dsDNA viruses, no RNA stage	[28883] Caudovirales ; Tailed phages	[10699] Siphoviridae ; Styloviridae ; phages with long non-contractile tails	[196894] unclassified Siphoviridae	[546184] Mycobacteriophage Phaedrus ; Mycobacterium phage Phaedrus				68090	108	7	0.0648148	68	0.62963	4	3	64	37	0.037037	0.0277778	0.592593	0.342593	1
GQ303264	Mycobacterium phage Puhltonio	Bacteria	information not provided	[35237] dsDNA viruses, no RNA stage	[28883] Caudovirales ; Tailed phages	[10699] Siphoviridae ; Styloviridae ; phages with long non-contractile tails	[196894] unclassified Siphoviridae	[701769] PG1-like phages	[213236] Mycobacteriophage PG1 ; Mycobacterium phage PG1	[663558] Mycobacteriophage Puhltonio ; Mycobacterium phage Puhltonio		68323	111	7	0.0630631	74	0.666667	4	3	70	34	0.036036	0.027027	0.630631	0.306306	1
JF704112	Mycobacterium phage Send513	Bacteria	information not provided	[35237] dsDNA viruses, no RNA stage	[28883] Caudovirales ; Tailed phages	[10699] Siphoviridae ; Styloviridae ; phages with long non-contractile tails	[196894] unclassified Siphoviridae	[1034146] Mycobacteriophage Send513 ; Mycobacterium phage Send513				71547	111	7	0.0630631	48	0.432432	2	5	46	58	0.018018	0.045045	0.414414	0.522523	1
JN398368	Mycobacterium phage GUmbie	Bacteria	information not provided	[35237] dsDNA viruses, no RNA stage	[28883] Caudovirales ; Tailed phages	[10699] Siphoviridae ; Styloviridae ; phages with long non-contractile tails	[196894] unclassified Siphoviridae	[1071505] Mycobacteriophage GUmbie ; Mycobacterium phage GUmbie				57387	112	7	0.0625	108	0.964286	7	0	101	4	0.0625	0	0.901786	0.0357143	1
NC_011288	Mycobacterium phage Fruitloop	Bacteria	information not provided	[35237] dsDNA viruses, no RNA stage	[28883] Caudovirales ; Tailed phages	[10699] Siphoviridae ; Styloviridae ; phages with long non-contractile tails	[196894] unclassified Siphoviridae	[563119] Mycobacteriophage Fruitloop ; Mycobacterium phage Fruitloop				58471	112	7	0.0625	105	0.9375	6	1	99	6	0.0535714	0.00892857	0.883929	0.0535714	1
JN698992	Mycobacterium phage Gadjet	Bacteria	information not provided	[35237] dsDNA viruses, no RNA stage	[28883] Caudovirales ; Tailed phages	[10699] Siphoviridae ; Styloviridae ; phages with long non-contractile tails	[196894] unclassified Siphoviridae	[1089122] Mycobacteriophage Gadjet ; Mycobacterium phage Gadjet				67949	113	7	0.0619469	69	0.610619	4	3	65	41	0.0353982	0.0265487	0.575221	0.362832	1
JN699018	Mycobacterium phage Kamiyu	Bacteria	information not provided	[35237] dsDNA viruses, no RNA stage	[28883] Caudovirales ; Tailed phages	[10699] Siphoviridae ; Styloviridae ; phages with long non-contractile tails	[196894] unclassified Siphoviridae	[1089126] Mycobacteriophage Kamiyu ; Mycobacterium phage Kamiyu				68633	113	7	0.0619469	69	0.610619	4	3	65	41	0.0353982	0.0265487	0.575221	0.362832	1
JF704095	Mycobacterium phage Daisy	Bacteria	information not provided	[35237] dsDNA viruses, no RNA stage	[28883] Caudovirales ; Tailed phages	[10699] Siphoviridae ; Styloviridae ; phages with long non-contractile tails	[196894] unclassified Siphoviridae	[1034131] Mycobacteriophage Daisy ; Mycobacterium phage Daisy				68245	115	7	0.0608696	70	0.608696	4	3	66	42	0.0347826	0.026087	0.573913	0.365217	1
JN699006	Mycobacterium phage Akoma	Bacteria	information not provided	[35237] dsDNA viruses, no RNA stage	[28883] Caudovirales ; Tailed phages	[10699] Siphoviridae ; Styloviridae ; phages with long non-contractile tails	[196894] unclassified Siphoviridae	[1089110] Mycobacteriophage Akoma ; Mycobacterium phage Akoma				68711	117	7	0.0598291	71	0.606838	4	3	67	43	0.034188	0.025641	0.57265	0.367521	1
NC_004689	Mycobacterium phage Barnyard	Bacteria	Mycobacterium	[35237] dsDNA viruses, no RNA stage	[28883] Caudovirales ; Tailed phages	[10699] Siphoviridae ; Styloviridae ; phages with long non-contractile tails	[196894] unclassified Siphoviridae	[205880] Mycobacteriophage Barnyard ; Mycobacterium phage Barnyard				70797	119	7	0.0588235	55	0.462185	3	4	52	60	0.0252101	0.0336134	0.436975	0.504202	1
NC_015463	Synechococcus phage S-CBS2	Bacteria	Synechococcus sp. CB0204	[35237] dsDNA viruses, no RNA stage	[28883] Caudovirales ; Tailed phages	[10699] Siphoviridae ; Styloviridae ; phages with long non-contractile tails	[196894] unclassified Siphoviridae	[753084] Synechococcus phage S-CBS2				72332	120	7	0.0583333	32	0.266667	2	5	30	83	0.0166667	0.0416667	0.25	0.691667	1
NC_011811	Erwinia phage phiEa21-4	Bacteria	Erwinia amylovora	[35237] dsDNA viruses, no RNA stage	[28883] Caudovirales ; Tailed phages	[10662] Myoviridae ; phages with contractile tails	[686598] unassigned Myoviridae	[1198140] FelixO1likevirus	[557393] Erwinia amylovora bacteriophage phiEa21-4 ; Erwinia phage phiEa21-4			84576	128	7	0.0546875	84	0.65625	2	5	82	39	0.015625	0.0390625	0.640625	0.304688	1
NC_010324	Enterobacteria phage Phieco32	Bacteria	Escherichia coli	[35237] dsDNA viruses, no RNA stage	[28883] Caudovirales ; Tailed phages	[10744] Podoviridae ; phages with short tails	[686602] unassigned Podoviridae	[680277] "Phieco32-like viruses" ; Phieco32-like viruses	[490103] Enterobacteria phage Phieco32 ; Enterobacteria phage phi32 ; Escherichia coli phage phi32			77554	139	7	0.0503597	41	0.294964	1	6	40	92	0.00719424	0.0431655	0.28777	0.661871	1
GQ303265	Mycobacterium phage Pumpkin	Bacteria	information not provided	[35237] dsDNA viruses, no RNA stage	[28883] Caudovirales ; Tailed phages	[10699] Siphoviridae ; Styloviridae ; phages with long non-contractile tails	[196894] unclassified Siphoviridae	[702035] Cjw1-like phages	[205869] Mycobacteriophage CJW1 ; Mycobacterium phage Cjw1	[663559] Mycobacteriophage Pumpkin ; Mycobacterium phage Pumpkin		74491	154	7	0.0454545	86	0.558442	3	4	83	64	0.0194805	0.025974	0.538961	0.415584	1
NC_004681	Mycobacterium phage Cjw1	Bacteria	Mycobacterium	[35237] dsDNA viruses, no RNA stage	[28883] Caudovirales ; Tailed phages	[10699] Siphoviridae ; Styloviridae ; phages with long non-contractile tails	[196894] unclassified Siphoviridae	[702035] Cjw1-like phages	[205869] Mycobacteriophage CJW1 ; Mycobacterium phage Cjw1			75931	154	7	0.0454545	85	0.551948	3	4	82	65	0.0194805	0.025974	0.532468	0.422078	1
JN391441	Mycobacterium phage Elph10	Bacteria	information not provided	[35237] dsDNA viruses, no RNA stage	[28883] Caudovirales ; Tailed phages	[10699] Siphoviridae ; Styloviridae ; phages with long non-contractile tails	[196894] unclassified Siphoviridae	[1070989] Mycobacteriophage Elph10 ; Mycobacterium phage Elph10				74675	156	7	0.0448718	86	0.551282	3	4	83	66	0.0192308	0.025641	0.532051	0.423077	1
NC_011055	Mycobacterium phage Porky	Bacteria	information not provided	[35237] dsDNA viruses, no RNA stage	[28883] Caudovirales ; Tailed phages	[10699] Siphoviridae ; Styloviridae ; phages with long non-contractile tails	[196894] unclassified Siphoviridae	[546185] Mycobacteriophage Porky ; Mycobacterium phage Porky				76312	157	7	0.044586	87	0.55414	3	4	84	66	0.0191083	0.0254777	0.535032	0.420382	1
NC_007623	Pseudomonas phage EL	Bacteria	Pseudomonas aeruginosa	[35237] dsDNA viruses, no RNA stage	[28883] Caudovirales ; Tailed phages	[10662] Myoviridae ; phages with contractile tails	[680115] "PhiKZ-like viruses" ; phiKZ-like viruses	[273133] Pseudomonas phage EL ; Pseudomonas phage phiEL				211215	226	7	0.0309735	58	0.256637	1	6	57	162	0.00442478	0.0265487	0.252212	0.716814	1
AJ536073	Bacillus phage pGIL01	Bacteria	Bacillus thuringiensis serovar israelensis	[35237] dsDNA viruses, no RNA stage	[10656] Tectiviridae	[10657] Tectivirus	[341937] unclassified Tectivirus	[1075161] Bacillus phage pGIL01				14931	32	8	0.25	17	0.53125	4	4	13	11	0.125	0.125	0.40625	0.34375	1
NC_005258	Bacillus phage Bam35c	Bacteria	Bacillus thuringiensis	[35237] dsDNA viruses, no RNA stage	[10656] Tectiviridae	[10657] Tectivirus	[341938] Bacillus phage Bam35	[236750] Bacillus phage Bam35c ; Bacillus thuringiensis bacteriophage Bam35c				14935	34	8	0.235294	21	0.617647	6	2	15	11	0.176471	0.0588235	0.441176	0.323529	1
NC_007217	Haloarcula phage SH1	Archaea	Haloarcula hispanica	[35237] dsDNA viruses, no RNA stage	[51368] unclassified dsDNA viruses	[717048] unclassified archaeal dsDNA viruses	[326574] Bacteriophage SH1 ; Haloarcula phage SH1 ; haloarchaeal virus SH1					30889	56	8	0.142857	0	0	0	8	0	48	0	0.142857	0	0.857143	1
NC_005354	Lactobacillus prophage Lj928	Bacteria	Lactobacillus johnsonii	[35237] dsDNA viruses, no RNA stage	[28883] Caudovirales ; Tailed phages	[10699] Siphoviridae ; Styloviridae ; phages with long non-contractile tails	[196894] unclassified Siphoviridae	[139872] Lactobacillus johnsonii prophage Lj928 ; Lactobacillus prophage Lj928				38384	61	8	0.131148	33	0.540984	4	4	29	24	0.0655738	0.0655738	0.47541	0.393443	1
NC_009814	Listeria phage P35	Bacteria	Listeria monocytogenes	[35237] dsDNA viruses, no RNA stage	[28883] Caudovirales ; Tailed phages	[10699] Siphoviridae ; Styloviridae ; phages with long non-contractile tails	[196894] unclassified Siphoviridae	[330398] Listeria bacteriophage P35 ; Listeria phage P35				35822	61	8	0.131148	25	0.409836	2	6	23	30	0.0327869	0.0983607	0.377049	0.491803	1
NC_010153	Acidianus filamentous virus 7	Archaea	Acidianus convivator	[35237] dsDNA viruses, no RNA stage	[10477] Lipothrixviridae	[341940] Betalipothrixvirus	[346883] Acidianus filamentous virus 7					36895	61	8	0.131148	41	0.672131	3	5	38	15	0.0491803	0.0819672	0.622951	0.245902	1
NC_004775	Salmonella phage epsilon15	Bacteria	Salmonella enterica	[35237] dsDNA viruses, no RNA stage	[28883] Caudovirales ; Tailed phages	[10744] Podoviridae ; phages with short tails	[542960] "Epsilon15-like viruses" ; Epsilon15-like viruses ; epsilon15-like phages	[215158] Enterobacteria phage epsilon 15 ; Enterobacteria phage epsilon15 ; Phage epsilon15 ; Salmonella bacteriophage epsilon15 ; Salmonella phage epsilon15 ; epsilon15 bacteriophage				39671	63	8	0.126984	33	0.52381	3	5	30	25	0.047619	0.0793651	0.47619	0.396825	1
NC_011801	Lactobacillus phage Lv-1	Bacteria	Lactobacillus jensenii	[35237] dsDNA viruses, no RNA stage	[28883] Caudovirales ; Tailed phages	[10699] Siphoviridae ; Styloviridae ; phages with long non-contractile tails	[196894] unclassified Siphoviridae	[578234] Bacteriophage Lv-1 ; Lactobacillus phage Lv-1				38934	63	8	0.126984	33	0.52381	1	7	32	23	0.015873	0.111111	0.507937	0.365079	1
HQ141411	Lactobacillus phage Sha1	Bacteria	Lactobacillus sp.	[35237] dsDNA viruses, no RNA stage	[28883] Caudovirales ; Tailed phages	[10699] Siphoviridae ; Styloviridae ; phages with long non-contractile tails	[196894] unclassified Siphoviridae	[947981] Lacobacillus temperate phage Sha1 ; Lactobacillus phage Sha1 ; Lactobacillus temperate phage Sha1				41726	65	8	0.123077	37	0.569231	1	7	36	21	0.0153846	0.107692	0.553846	0.323077	1
NC_004066	Lactococcus phage ul36	Bacteria	Lactococcus lactis	[35237] dsDNA viruses, no RNA stage	[28883] Caudovirales ; Tailed phages	[10699] Siphoviridae ; Styloviridae ; phages with long non-contractile tails	[196894] unclassified Siphoviridae	[114416] Lactococcus lactis bacteriophage ul36 ; Lactococcus phage ul36				36798	70	8	0.114286	61	0.871429	3	5	58	4	0.0428571	0.0714286	0.828571	0.0571429	1
NC_013646	Enterococcus phage phiFL1A	Bacteria	Enterococcus faecalis	[35237] dsDNA viruses, no RNA stage	[28883] Caudovirales ; Tailed phages	[10699] Siphoviridae ; Styloviridae ; phages with long non-contractile tails	[196894] unclassified Siphoviridae	[673832] Enterococcus faecalis phage phiFL1A ; Enterococcus phage phiFL1A				38764	70	8	0.114286	61	0.871429	6	2	55	7	0.0857143	0.0285714	0.785714	0.1	1
DQ394806	Lactococcus phage ul36.k1	Bacteria	Lactococcus lactis SMQ-86	[35237] dsDNA viruses, no RNA stage	[28883] Caudovirales ; Tailed phages	[10699] Siphoviridae ; Styloviridae ; phages with long non-contractile tails	[196894] unclassified Siphoviridae	[114416] Lactococcus lactis bacteriophage ul36 ; Lactococcus phage ul36	[374525] Lactococcus phage ul36.k1			37131	72	8	0.111111	36	0.5	2	6	34	30	0.0277778	0.0833333	0.472222	0.416667	1
NC_004585	Streptococcus pyogenes phage 315.2	Bacteria	Streptococcus pyogenes MGAS315	[12333] unclassified bacteriophages ; unclassified phages	[198539] Streptococcus pyogenes phage 315.2 ; bacteriophage 315.2							41072	72	8	0.111111	49	0.680556	3	5	46	18	0.0416667	0.0694444	0.638889	0.25	1
NC_003214	Sulfolobus islandicus filamentous virus	Archaea	Sulfolobus islandicus	[35237] dsDNA viruses, no RNA stage	[10477] Lipothrixviridae	[341940] Betalipothrixvirus	[176106] Sulfolobus islandicus filamentous virus					40900	76	8	0.105263	44	0.578947	2	6	42	26	0.0263158	0.0789474	0.552632	0.342105	1
NC_002321	Staphylococcus phage PVL	Bacteria	Staphylococcus aureus	[35237] dsDNA viruses, no RNA stage	[28883] Caudovirales ; Tailed phages	[10699] Siphoviridae ; Styloviridae ; phages with long non-contractile tails	[196894] unclassified Siphoviridae	[71366] Staphylococcus aureus bacteriophage PVL ; Staphylococcus aureus phage phi PVL ; Staphylococcus phage PVL ; bacteriophage phi PVL				41401	77	8	0.103896	66	0.857143	6	2	60	9	0.0779221	0.025974	0.779221	0.116883	1
GQ478083	Enterococcus phage phiFL1C	Bacteria	Enterococcus faecalis	[35237] dsDNA viruses, no RNA stage	[28883] Caudovirales ; Tailed phages	[10699] Siphoviridae ; Styloviridae ; phages with long non-contractile tails	[196894] unclassified Siphoviridae	[673832] Enterococcus faecalis phage phiFL1A ; Enterococcus phage phiFL1A	[673834] Enterococcus faecalis phage phiFL1C ; Enterococcus phage phiFL1C			38721	84	8	0.0952381	65	0.77381	7	1	58	18	0.0833333	0.0119048	0.690476	0.214286	1
JF957060	Mycobacterium phage Timshel	Bacteria	information not provided	[35237] dsDNA viruses, no RNA stage	[28883] Caudovirales ; Tailed phages	[10699] Siphoviridae ; Styloviridae ; phages with long non-contractile tails	[196894] unclassified Siphoviridae	[1032895] Mycobacteriophage Timshel ; Mycobacterium phage Timshel				53278	86	8	0.0930233	69	0.802326	7	1	62	16	0.0813953	0.0116279	0.72093	0.186047	1
EU409559	Lactobacillus phage JCL1032	Bacteria	Lactobacillus delbrueckii subsp. lactis	[35237] dsDNA viruses, no RNA stage	[28883] Caudovirales ; Tailed phages	[10699] Siphoviridae ; Styloviridae ; phages with long non-contractile tails	[196894] unclassified Siphoviridae	[37105] Bacteriophage JCL1032 ; Lactobacillus delbrueckii bacteriophage JCL1032 ; Lactobacillus phage JCL1032				49433	90	8	0.0888889	44	0.488889	3	5	41	41	0.0333333	0.0555556	0.455556	0.455556	1
JF704093	Mycobacterium phage Backyardigan	Bacteria	information not provided	[12333] unclassified bacteriophages ; unclassified phages	[1034129] Mycobacteriophage Backyardigan ; Mycobacterium phage Backyardigan							51308	91	8	0.0879121	81	0.89011	7	1	74	9	0.0769231	0.010989	0.813187	0.0989011	1
JN083853	Mycobacterium phage Airmid	Bacteria	information not provided	[35237] dsDNA viruses, no RNA stage	[28883] Caudovirales ; Tailed phages	[10699] Siphoviridae ; Styloviridae ; phages with long non-contractile tails	[196894] unclassified Siphoviridae	[1041808] Mycobacteriophage Airmid ; Mycobacterium phage Airmid				51241	91	8	0.0879121	68	0.747253	5	3	63	20	0.0549451	0.032967	0.692308	0.21978	1
NC_012696	Sulfitobacter phage EE36phi1	Bacteria	Sulfitobacter sp. EE-36	[35237] dsDNA viruses, no RNA stage	[28883] Caudovirales ; Tailed phages	[10744] Podoviridae ; phages with short tails	[371730] "N4-like viruses" ; N4-like viruses	[481851] unclassified N4-like viruses	[490913] Roseophage EE36P1 ; Sulfitobacter phage EE36phi1			73325	91	8	0.0879121	46	0.505495	3	5	43	40	0.032967	0.0549451	0.472527	0.43956	1
JF792674	Mycobacterium phage Shaka	Bacteria	information not provided	[35237] dsDNA viruses, no RNA stage	[28883] Caudovirales ; Tailed phages	[10699] Siphoviridae ; Styloviridae ; phages with long non-contractile tails	[196894] unclassified Siphoviridae	[663557] Mycobacteriophage Peaches ; Mycobacterium phage Peaches	[1034124] Mycobacteriophage Shaka ; Mycobacterium phage Shaka			51369	92	8	0.0869565	78	0.847826	6	2	72	12	0.0652174	0.0217391	0.782609	0.130435	1
JN243857	Mycobacterium phage Wile	Bacteria	information not provided	[35237] dsDNA viruses, no RNA stage	[28883] Caudovirales ; Tailed phages	[10699] Siphoviridae ; Styloviridae ; phages with long non-contractile tails	[196894] unclassified Siphoviridae	[1056833] Mycobacteriophage Wile ; Mycobacterium phage Wile				51308	92	8	0.0869565	85	0.923913	7	1	78	6	0.076087	0.0108696	0.847826	0.0652174	1
HM152766	Mycobacterium phage Eagle	Bacteria	information not provided	[35237] dsDNA viruses, no RNA stage	[28883] Caudovirales ; Tailed phages	[10699] Siphoviridae ; Styloviridae ; phages with long non-contractile tails	[196894] unclassified Siphoviridae	[663557] Mycobacteriophage Peaches ; Mycobacterium phage Peaches	[861046] Mycobacteriophage Eagle ; Mycobacterium phage Eagle			51436	93	8	0.0860215	84	0.903226	7	1	77	8	0.0752688	0.0107527	0.827957	0.0860215	1
JF937100	Mycobacterium phage Lesedi	Bacteria	information not provided	[12333] unclassified bacteriophages ; unclassified phages	[1034110] Mycobacteriophage Lesedi ; Mycobacterium phage Lesedi							50486	93	8	0.0860215	88	0.946237	8	0	80	5	0.0860215	0	0.860215	0.0537634	1
JN243856	Mycobacterium phage MeeZee	Bacteria	information not provided	[35237] dsDNA viruses, no RNA stage	[28883] Caudovirales ; Tailed phages	[10699] Siphoviridae ; Styloviridae ; phages with long non-contractile tails	[196894] unclassified Siphoviridae	[1056832] Mycobacteriophage MeeZee ; Mycobacterium phage MeeZee				51368	93	8	0.0860215	81	0.870968	6	2	75	10	0.0645161	0.0215054	0.806452	0.107527	1
NC_013694	Mycobacterium phage Peaches	Bacteria	information not provided	[35237] dsDNA viruses, no RNA stage	[28883] Caudovirales ; Tailed phages	[10699] Siphoviridae ; Styloviridae ; phages with long non-contractile tails	[196894] unclassified Siphoviridae	[663557] Mycobacteriophage Peaches ; Mycobacterium phage Peaches				51376	94	8	0.0851064	83	0.882979	6	2	77	9	0.0638298	0.0212766	0.819149	0.0957447	1
GU967410	Lactobacillus phage LBR48	Bacteria	information not provided	[35237] dsDNA viruses, no RNA stage	[28883] Caudovirales ; Tailed phages	[10662] Myoviridae ; phages with contractile tails	[196896] unclassified Myoviridae	[755164] Lactobacillus brevis temperate phage LBR48 ; Lactobacillus phage LBR48				48211	95	8	0.0842105	40	0.421053	1	7	39	48	0.0105263	0.0736842	0.410526	0.505263	1
JF937108	Mycobacterium phage Switzer	Bacteria	information not provided	[12333] unclassified bacteriophages ; unclassified phages	[1034118] Mycobacteriophage Switzer ; Mycobacterium phage Switzer							52298	96	8	0.0833333	93	0.96875	7	1	86	2	0.0729167	0.0104167	0.895833	0.0208333	1
JF937110	Mycobacterium phage KSSJEB	Bacteria	information not provided	[12333] unclassified bacteriophages ; unclassified phages	[1034109] Mycobacteriophage KSSJEB ; Mycobacterium phage KSSJEB							51381	96	8	0.0833333	94	0.979167	8	0	86	2	0.0833333	0	0.895833	0.0208333	1
JN699015	Mycobacterium phage LHTSCC	Bacteria	information not provided	[35237] dsDNA viruses, no RNA stage	[28883] Caudovirales ; Tailed phages	[10699] Siphoviridae ; Styloviridae ; phages with long non-contractile tails	[196894] unclassified Siphoviridae	[1089129] Mycobacteriophage LHTSCC ; Mycobacterium phage LHTSCC				51813	96	8	0.0833333	84	0.875	7	1	77	11	0.0729167	0.0104167	0.802083	0.114583	1
JF937103	Mycobacterium phage Museum	Bacteria	information not provided	[12333] unclassified bacteriophages ; unclassified phages	[1034113] Mycobacteriophage Museum ; Mycobacterium phage Museum							51426	98	8	0.0816327	95	0.969388	8	0	87	3	0.0816327	0	0.887755	0.0306122	1
JN153086	Mycobacterium phage Euphoria	Bacteria	information not provided	[35237] dsDNA viruses, no RNA stage	[28883] Caudovirales ; Tailed phages	[10699] Siphoviridae ; Styloviridae ; phages with long non-contractile tails	[196894] unclassified Siphoviridae	[1051140] Mycobacteriophage Euphoria ; Mycobacterium phage Euphoria				53597	98	8	0.0816327	95	0.969388	8	0	87	3	0.0816327	0	0.887755	0.0306122	1
FM180578	Enterobacteria phage 2851	Bacteria	E. coli O157:H7 strain CB2851	[35237] dsDNA viruses, no RNA stage	[28883] Caudovirales ; Tailed phages	[10744] Podoviridae ; phages with short tails	[196895] unclassified Podoviridae	[374810] Bacteriophage 933W sensu lato ; Enterobacteria phage 933W sensu lato	[254397] Bacteriophage 2851 ; Enterobacteria phage 2851			57248	99	8	0.0808081	94	0.949495	8	0	86	5	0.0808081	0	0.868687	0.0505051	1
JN698994	Mycobacterium phage DS6A	Bacteria	information not provided	[35237] dsDNA viruses, no RNA stage	[28883] Caudovirales ; Tailed phages	[10699] Siphoviridae ; Styloviridae ; phages with long non-contractile tails	[196894] unclassified Siphoviridae	[45764] Mycobacterium phage DS6A				60588	100	8	0.08	48	0.48	3	5	45	47	0.03	0.05	0.45	0.47	1
NC_004913	Escherichia Stx1 converting bacteriophage	Bacteria	Escherichia coli O157:H7	[35237] dsDNA viruses, no RNA stage	[28883] Caudovirales ; Tailed phages	[10699] Siphoviridae ; Styloviridae ; phages with long non-contractile tails	[186765] "Lambda-like viruses" ; Lambda phage group ; Lambda-like viruses	[335795] unclassified Lambda-like viruses	[194948] Escherichia Stx1 converting bacteriophage ; Stx1 converting bacteriophage ; Stx1 converting phage			59866	100	8	0.08	89	0.89	8	0	81	11	0.08	0	0.81	0.11	1
NC_004820	Bacillus phage phBC6A51	Bacteria	Bacillus cereus	[12333] unclassified bacteriophages ; unclassified phages	[225725] Bacillus phage phBC6A51 ; Bacteriophage phBC6A51 ; Phage phBC6A51							61395	101	8	0.0792079	26	0.257426	3	5	23	70	0.029703	0.049505	0.227723	0.693069	1
NC_008204	Mycobacterium phage Qyrzula	Bacteria	Mycobacterium	[35237] dsDNA viruses, no RNA stage	[28883] Caudovirales ; Tailed phages	[10699] Siphoviridae ; Styloviridae ; phages with long non-contractile tails	[196894] unclassified Siphoviridae	[373414] Mycobacteriophage Qyrzula ; Mycobacterium phage Qyrzula				67188	101	8	0.0792079	74	0.732673	5	3	69	24	0.049505	0.029703	0.683168	0.237624	1
NC_011021	Mycobacterium phage Lockley	Bacteria	information not provided	[35237] dsDNA viruses, no RNA stage	[28883] Caudovirales ; Tailed phages	[10699] Siphoviridae ; Styloviridae ; phages with long non-contractile tails	[196894] unclassified Siphoviridae	[540067] Mycobacteriophage Lockley ; Mycobacterium phage Lockley				51478	102	8	0.0784314	85	0.833333	8	0	77	17	0.0784314	0	0.754902	0.166667	1
NC_011756	Pseudomonas phage SN	Bacteria	Pseudomonas aeruginosa	[35237] dsDNA viruses, no RNA stage	[28883] Caudovirales ; Tailed phages	[10662] Myoviridae ; phages with contractile tails	[686598] unassigned Myoviridae	[1198980] PB1likevirus	[582382] Pseudomonas phage SN			66390	103	8	0.0776699	35	0.339806	2	6	33	62	0.0194175	0.0582524	0.320388	0.601942	1
JF704104	Mycobacterium phage Zemanar	Bacteria	information not provided	[12333] unclassified bacteriophages ; unclassified phages	[1034151] Mycobacteriophage Zemanar ; Mycobacterium phage Zemanar							71092	105	8	0.0761905	79	0.752381	4	4	75	22	0.0380952	0.0380952	0.714286	0.209524	1
JN698999	Mycobacterium phage Blue7	Bacteria	information not provided	[35237] dsDNA viruses, no RNA stage	[28883] Caudovirales ; Tailed phages	[10699] Siphoviridae ; Styloviridae ; phages with long non-contractile tails	[196894] unclassified Siphoviridae	[1089117] Mycobacteriophage Blue7 ; Mycobacterium phage Blue7				52288	105	8	0.0761905	83	0.790476	5	3	78	19	0.047619	0.0285714	0.742857	0.180952	1
NC_002484	Pseudomonas phage D3	Bacteria	Pseudomonas aeruginosa	[35237] dsDNA viruses, no RNA stage	[28883] Caudovirales ; Tailed phages	[10699] Siphoviridae ; Styloviridae ; phages with long non-contractile tails	[196894] unclassified Siphoviridae	[31535] Bacteriophage D3 ; Pseudomonas aeruginosa bacteriophage D3 ; Pseudomonas aeruginosa phage D3 ; Pseudomonas phage D3				56425	105	8	0.0761905	45	0.428571	2	6	43	54	0.0190476	0.0571429	0.409524	0.514286	1
GU247132	Mycobacterium phage SkiPole	Bacteria	information not provided	[35237] dsDNA viruses, no RNA stage	[28883] Caudovirales ; Tailed phages	[10699] Siphoviridae ; Styloviridae ; phages with long non-contractile tails	[196894] unclassified Siphoviridae	[701456] Mycobacteriophage SkiPole ; Mycobacterium phage SkiPole				53137	106	8	0.0754717	94	0.886792	7	1	87	11	0.0660377	0.00943396	0.820755	0.103774	1
JN243855	Mycobacterium phage Larva	Bacteria	information not provided	[35237] dsDNA viruses, no RNA stage	[28883] Caudovirales ; Tailed phages	[10699] Siphoviridae ; Styloviridae ; phages with long non-contractile tails	[196894] unclassified Siphoviridae	[1056831] Mycobacteriophage Larva ; Mycobacterium phage Larva				62991	106	8	0.0754717	65	0.613208	4	4	61	37	0.0377358	0.0377358	0.575472	0.349057	1
JN699011	Mycobacterium phage Stinger	Bacteria	information not provided	[35237] dsDNA viruses, no RNA stage	[28883] Caudovirales ; Tailed phages	[10699] Siphoviridae ; Styloviridae ; phages with long non-contractile tails	[196894] unclassified Siphoviridae	[1089137] Mycobacteriophage Stinger ; Mycobacterium phage Stinger				69641	107	8	0.0747664	83	0.775701	4	4	79	20	0.0373832	0.0373832	0.738318	0.186916	1
GQ303266	Mycobacterium phage UncleHowie	Bacteria	information not provided	[35237] dsDNA viruses, no RNA stage	[28883] Caudovirales ; Tailed phages	[10699] Siphoviridae ; Styloviridae ; phages with long non-contractile tails	[196894] unclassified Siphoviridae	[701769] PG1-like phages	[663560] Mycobacteriophage UncleHowie ; Mycobacterium phage UncleHowie			68016	111	8	0.0720721	74	0.666667	4	4	70	33	0.036036	0.036036	0.630631	0.297297	1
JF704102	Mycobacterium phage Phipps	Bacteria	information not provided	[12333] unclassified bacteriophages ; unclassified phages	[1034143] Mycobacteriophage Phipps ; Mycobacterium phage Phipps							68293	111	8	0.0720721	73	0.657658	4	4	69	34	0.036036	0.036036	0.621622	0.306306	1
JF704103	Mycobacterium phage Vortex	Bacteria	information not provided	[12333] unclassified bacteriophages ; unclassified phages	[1034149] Mycobacteriophage Vortex ; Mycobacterium phage Vortex							68346	111	8	0.0720721	75	0.675676	4	4	71	32	0.036036	0.036036	0.63964	0.288288	1
JF937095	Mycobacterium phage Harvey	Bacteria	information not provided	[12333] unclassified bacteriophages ; unclassified phages	[1034104] Mycobacteriophage Harvey ; Mycobacterium phage Harvey							68193	112	8	0.0714286	74	0.660714	4	4	70	34	0.0357143	0.0357143	0.625	0.303571	1
JN638753	Mycobacterium phage Morgushi	Bacteria	information not provided	[35237] dsDNA viruses, no RNA stage	[28883] Caudovirales ; Tailed phages	[10699] Siphoviridae ; Styloviridae ; phages with long non-contractile tails	[196894] unclassified Siphoviridae	[1084721] Mycobacteriophage Morgushi ; Mycobacterium phage Morgushi				68307	112	8	0.0714286	74	0.660714	4	4	70	34	0.0357143	0.0357143	0.625	0.303571	1
NC_010355	Azospirillum phage Cd	Bacteria	Azospirillum brasilense Cd	[35237] dsDNA viruses, no RNA stage	[28883] Caudovirales ; Tailed phages	[10699] Siphoviridae ; Styloviridae ; phages with long non-contractile tails	[196894] unclassified Siphoviridae	[467481] Azospirillum brasilense bacteriophage Cd ; Azospirillum phage Cd				62337	112	8	0.0714286	19	0.169643	1	7	18	86	0.00892857	0.0625	0.160714	0.767857	1
JF704099	Mycobacterium phage KLucky39	Bacteria	information not provided	[12333] unclassified bacteriophages ; unclassified phages	[1034138] Mycobacteriophage KLucky39 ; Mycobacterium phage KLucky39							68138	113	8	0.0707965	75	0.663717	4	4	71	34	0.0353982	0.0353982	0.628319	0.300885	1
JN638752	Mycobacterium phage Murdoc	Bacteria	information not provided	[35237] dsDNA viruses, no RNA stage	[28883] Caudovirales ; Tailed phages	[10699] Siphoviridae ; Styloviridae ; phages with long non-contractile tails	[196894] unclassified Siphoviridae	[1084720] Mycobacteriophage Murdoc ; Mycobacterium phage Murdoc				68600	113	8	0.0707965	74	0.654867	4	4	70	35	0.0353982	0.0353982	0.619469	0.309735	1
NC_008199	Mycobacterium phage Pipefish	Bacteria	Mycobacterium	[35237] dsDNA viruses, no RNA stage	[28883] Caudovirales ; Tailed phages	[10699] Siphoviridae ; Styloviridae ; phages with long non-contractile tails	[196894] unclassified Siphoviridae	[373413] Mycobacteriophage Pipefish ; Mycobacterium phage Pipefish				69059	113	8	0.0707965	68	0.60177	4	4	64	41	0.0353982	0.0353982	0.566372	0.362832	1
JF704094	Mycobacterium phage ChrisnMich	Bacteria	information not provided	[12333] unclassified bacteriophages ; unclassified phages	[1034130] Mycobacteriophage ChrisnMich ; Mycobacterium phage ChrisnMich							70428	114	8	0.0701754	84	0.736842	4	4	80	26	0.0350877	0.0350877	0.701754	0.22807	1
JN006063	Mycobacterium phage Serendipity	Bacteria	information not provided	[35237] dsDNA viruses, no RNA stage	[28883] Caudovirales ; Tailed phages	[10699] Siphoviridae ; Styloviridae ; phages with long non-contractile tails	[196894] unclassified Siphoviridae	[1035484] Mycobacteriophage Serendipity ; Mycobacterium phage Serendipity				68804	114	8	0.0701754	76	0.666667	4	4	72	34	0.0350877	0.0350877	0.631579	0.298246	1
JN699010	Mycobacterium phage TallGRassMM	Bacteria	information not provided	[35237] dsDNA viruses, no RNA stage	[28883] Caudovirales ; Tailed phages	[10699] Siphoviridae ; Styloviridae ; phages with long non-contractile tails	[196894] unclassified Siphoviridae	[1089107] Mycobacteriophage TallGRassMM ; Mycobacterium phage TallGRassMM				68133	114	8	0.0701754	76	0.666667	4	4	72	34	0.0350877	0.0350877	0.631579	0.298246	1
GU580940	Rhodococcus phage ReqiDocB7	Bacteria	Rhodococcus equi	[35237] dsDNA viruses, no RNA stage	[28883] Caudovirales ; Tailed phages	[10699] Siphoviridae ; Styloviridae ; phages with long non-contractile tails	[196894] unclassified Siphoviridae	[691966] Rhodococcus equi phage ReqiDocB7 ; Rhodococcus phage ReqiDocB7				75772	115	8	0.0695652	20	0.173913	3	5	17	90	0.026087	0.0434783	0.147826	0.782609	1
JF957056	Mycobacterium phage Thora	Bacteria	information not provided	[35237] dsDNA viruses, no RNA stage	[28883] Caudovirales ; Tailed phages	[10699] Siphoviridae ; Styloviridae ; phages with long non-contractile tails	[196894] unclassified Siphoviridae	[1032894] Mycobacteriophage Thora ; Mycobacterium phage Thora				68839	115	8	0.0695652	75	0.652174	4	4	71	36	0.0347826	0.0347826	0.617391	0.313043	1
JN020143	Mycobacterium phage ShiLan	Bacteria	information not provided	[35237] dsDNA viruses, no RNA stage	[28883] Caudovirales ; Tailed phages	[10699] Siphoviridae ; Styloviridae ; phages with long non-contractile tails	[196894] unclassified Siphoviridae	[1036616] Mycobacteriophage ShiLan ; Mycobacterium phage ShiLan				59794	115	8	0.0695652	106	0.921739	7	1	99	8	0.0608696	0.00869565	0.86087	0.0695652	1
JN035618	Gordonia phage GTE7	Bacteria	Gordonia terrae strain Ben601	[35237] dsDNA viruses, no RNA stage	[28883] Caudovirales ; Tailed phages	[10699] Siphoviridae ; Styloviridae ; phages with long non-contractile tails	[196894] unclassified Siphoviridae	[1100814] Bacteriophage GTE7 ; Gordonia phage GTE7				74431	115	8	0.0695652	21	0.182609	2	6	19	88	0.0173913	0.0521739	0.165217	0.765217	1
JN192463	Mycobacterium phage Oline	Bacteria	information not provided	[35237] dsDNA viruses, no RNA stage	[28883] Caudovirales ; Tailed phages	[10699] Siphoviridae ; Styloviridae ; phages with long non-contractile tails	[196894] unclassified Siphoviridae	[1052671] Mycobacteriophage Oline ; Mycobacterium phage Oline				68720	115	8	0.0695652	73	0.634783	4	4	69	38	0.0347826	0.0347826	0.6	0.330435	1
NC_005259	Mycobacterium phage PG1	Bacteria	Mycobacterium	[35237] dsDNA viruses, no RNA stage	[28883] Caudovirales ; Tailed phages	[10699] Siphoviridae ; Styloviridae ; phages with long non-contractile tails	[196894] unclassified Siphoviridae	[701769] PG1-like phages	[213236] Mycobacteriophage PG1 ; Mycobacterium phage PG1			68999	115	8	0.0695652	76	0.66087	4	4	72	35	0.0347826	0.0347826	0.626087	0.304348	1
NC_008197	Mycobacterium phage Orion	Bacteria	Mycobacterium	[35237] dsDNA viruses, no RNA stage	[28883] Caudovirales ; Tailed phages	[10699] Siphoviridae ; Styloviridae ; phages with long non-contractile tails	[196894] unclassified Siphoviridae	[701769] PG1-like phages	[373409] Mycobacteriophage Orion ; Mycobacterium phage Orion			68427	115	8	0.0695652	74	0.643478	4	4	70	37	0.0347826	0.0347826	0.608696	0.321739	1
GQ303259	Mycobacterium phage Colbert	Bacteria	information not provided	[35237] dsDNA viruses, no RNA stage	[28883] Caudovirales ; Tailed phages	[10699] Siphoviridae ; Styloviridae ; phages with long non-contractile tails	[196894] unclassified Siphoviridae	[701769] PG1-like phages	[213236] Mycobacteriophage PG1 ; Mycobacterium phage PG1	[663553] Mycobacteriophage Colbert ; Mycobacterium phage Colbert		67774	116	8	0.0689655	75	0.646552	4	4	71	37	0.0344828	0.0344828	0.612069	0.318966	1
JF704109	Mycobacterium phage Oosterbaan	Bacteria	information not provided	[12333] unclassified bacteriophages ; unclassified phages	[1034141] Mycobacteriophage Oosterbaan ; Mycobacterium phage Oosterbaan							68735	116	8	0.0689655	77	0.663793	4	4	73	35	0.0344828	0.0344828	0.62931	0.301724	1
JF937102	Mycobacterium phage Mozy	Bacteria	information not provided	[35237] dsDNA viruses, no RNA stage	[28883] Caudovirales ; Tailed phages	[10699] Siphoviridae ; Styloviridae ; phages with long non-contractile tails	[196894] unclassified Siphoviridae	[1034112] Mycobacteriophage Mozy ; Mycobacterium phage Mozy				57278	119	8	0.0672269	112	0.941176	7	1	105	6	0.0588235	0.00840336	0.882353	0.0504202	1
JN680858	Mycobacterium phage Rumpelstiltskin	Bacteria	information not provided	[35237] dsDNA viruses, no RNA stage	[28883] Caudovirales ; Tailed phages	[10699] Siphoviridae ; Styloviridae ; phages with long non-contractile tails	[196894] unclassified Siphoviridae	[1086751] Mycobacteriophage Rumpelstiltskin ; Mycobacterium phage Rumpelstiltskin				69279	119	8	0.0672269	100	0.840336	3	5	97	14	0.0252101	0.0420168	0.815126	0.117647	1
NC_009804	Thermus phage P74-26	Bacteria	Thermus thermophilus	[35237] dsDNA viruses, no RNA stage	[28883] Caudovirales ; Tailed phages	[10699] Siphoviridae ; Styloviridae ; phages with long non-contractile tails	[196894] unclassified Siphoviridae	[466052] Thermus phage P74-26 ; Thermus thermophilus Phage P74-26				83319	119	8	0.0672269	15	0.12605	0	8	15	96	0	0.0672269	0.12605	0.806723	1
JF704117	Mycobacterium phage RockyHorror	Bacteria	information not provided	[35237] dsDNA viruses, no RNA stage	[28883] Caudovirales ; Tailed phages	[10699] Siphoviridae ; Styloviridae ; phages with long non-contractile tails	[196894] unclassified Siphoviridae	[1034145] Mycobacteriophage RockyHorror ; Mycobacterium phage RockyHorror				56719	120	8	0.0666667	117	0.975	8	0	109	3	0.0666667	0	0.908333	0.025	1
NC_005856	Enterobacteria phage P1	Bacteria	Escherichia coli	[35237] dsDNA viruses, no RNA stage	[28883] Caudovirales ; Tailed phages	[10662] Myoviridae ; phages with contractile tails	[186789] "P1-like viruses" ; P1-like viruses	[10678] Bacteriophage P1 ; Enterobacteria phage P1 ; phage P1				94800	131	8	0.0610687	37	0.282443	1	7	36	87	0.00763359	0.0534351	0.274809	0.664122	1
NC_014461	Mycobacterium phage LeBron	Bacteria	information not provided	[35237] dsDNA viruses, no RNA stage	[28883] Caudovirales ; Tailed phages	[10699] Siphoviridae ; Styloviridae ; phages with long non-contractile tails	[196894] unclassified Siphoviridae	[861047] Mycobacteriophage LeBron ; Mycobacterium phage LeBron				73453	133	8	0.0601504	98	0.736842	5	3	93	32	0.037594	0.0225564	0.699248	0.240602	1
NC_008194	Mycobacterium phage 244	Bacteria	Mycobacterium	[35237] dsDNA viruses, no RNA stage	[28883] Caudovirales ; Tailed phages	[10699] Siphoviridae ; Styloviridae ; phages with long non-contractile tails	[196894] unclassified Siphoviridae	[702035] Cjw1-like phages	[373403] Mycobacteriophage 244 ; Mycobacterium phage 244			74483	152	8	0.0526316	86	0.565789	3	5	83	61	0.0197368	0.0328947	0.546053	0.401316	1
JF937106	Mycobacterium phage SirDuracell	Bacteria	information not provided	[12333] unclassified bacteriophages ; unclassified phages	[1034116] Mycobacteriophage SirDuracell ; Mycobacterium phage SirDuracell							75973	155	8	0.0516129	87	0.56129	3	5	84	63	0.0193548	0.0322581	0.541935	0.406452	1
JN412590	Mycobacterium phage Eureka	Bacteria	information not provided	[35237] dsDNA viruses, no RNA stage	[28883] Caudovirales ; Tailed phages	[10699] Siphoviridae ; Styloviridae ; phages with long non-contractile tails	[196894] unclassified Siphoviridae	[1074306] Mycobacteriophage Eureka ; Mycobacterium phage Eureka				76174	156	8	0.0512821	88	0.564103	3	5	85	63	0.0192308	0.0320513	0.544872	0.403846	1
JN382248	Mycobacterium phage Lilac	Bacteria	information not provided	[35237] dsDNA viruses, no RNA stage	[28883] Caudovirales ; Tailed phages	[10699] Siphoviridae ; Styloviridae ; phages with long non-contractile tails	[196894] unclassified Siphoviridae	[1070990] Mycobacteriophage Lilac ; Mycobacterium phage Lilac				76260	158	8	0.0506329	87	0.550633	3	5	84	66	0.0189873	0.0316456	0.531646	0.417722	1
JF937091	Mycobacterium phage Bask21	Bacteria	information not provided	[12333] unclassified bacteriophages ; unclassified phages	[1034100] Mycobacteriophage Bask21 ; Mycobacterium phage Bask21							74997	160	8	0.05	92	0.575	3	5	89	63	0.01875	0.03125	0.55625	0.39375	1
NC_015272	Pseudomonas phage KPP10	Bacteria	information not provided	[35237] dsDNA viruses, no RNA stage	[28883] Caudovirales ; Tailed phages	[10662] Myoviridae ; phages with contractile tails	[196896] unclassified Myoviridae	[582345] Pseudomonas phage KPP10				88322	161	8	0.0496894	76	0.47205	1	7	75	78	0.00621118	0.0434783	0.465839	0.484472	1
NC_008562	Microcystis aeruginosa phage Ma-LMM01	Bacteria	Microcystis aeruginosa	[35237] dsDNA viruses, no RNA stage	[28883] Caudovirales ; Tailed phages	[10662] Myoviridae ; phages with contractile tails	[686598] unassigned Myoviridae	[340435] Cyanophage Ma-LMM01 ; Microcystis aeruginosa phage Ma-LMM01 ; Microcystis phage Ma-LMM01				162109	205	8	0.0390244	24	0.117073	0	8	24	173	0	0.0390244	0.117073	0.843902	1
NC_011523	Bacillus phage AP50	Bacteria	Bacillus anthracis	[35237] dsDNA viruses, no RNA stage	[10656] Tectiviridae	[10657] Tectivirus	[341937] unclassified Tectivirus	[513550] Bacillus phage AP50				14398	33	9	0.272727	21	0.636364	7	2	14	10	0.212121	0.0606061	0.424242	0.30303	1
NC_000935	Endosymbiont phage APSE-1	Bacteria	Endosymbiont	[35237] dsDNA viruses, no RNA stage	[28883] Caudovirales ; Tailed phages	[10744] Podoviridae ; phages with short tails	[686602] unassigned Podoviridae	[67571] APSE-1 ; Acyrthosiphon pisum bacteriophage APSE-1 ; Acyrthosiphon pisum secondary endosymbiont phage 1 ; Bacteriophage APSE-1 ; Endosymbiont phage APSE-1				36524	63	9	0.142857	34	0.539683	1	8	33	21	0.015873	0.126984	0.52381	0.333333	1
NC_010155	Acidianus filamentous virus 3	Archaea	Acidianus sp. Acii25	[35237] dsDNA viruses, no RNA stage	[10477] Lipothrixviridae	[341940] Betalipothrixvirus	[346881] Acidianus filamentous virus 3					40449	68	9	0.132353	36	0.529412	5	4	31	28	0.0735294	0.0588235	0.455882	0.411765	1
NC_011308	Listeria phage P40	Bacteria	Listeria	[35237] dsDNA viruses, no RNA stage	[28883] Caudovirales ; Tailed phages	[10699] Siphoviridae ; Styloviridae ; phages with long non-contractile tails	[196894] unclassified Siphoviridae	[560178] Listeria phage P40				35638	68	9	0.132353	23	0.338235	1	8	22	37	0.0147059	0.117647	0.323529	0.544118	1
NC_000896	Lactobacillus phage phiadh	Bacteria	Lactobacillus gasseri	[35237] dsDNA viruses, no RNA stage	[28883] Caudovirales ; Tailed phages	[10699] Siphoviridae ; Styloviridae ; phages with long non-contractile tails	[196894] unclassified Siphoviridae	[12417] Bacteriophage adh ; Bacteriophage phiadh ; Lactobacillus bacteriophage phi adh ; Lactobacillus phage phi-adh ; Lactobacillus phage phiadh ; bacteriophage phi adh				43785	74	9	0.121622	46	0.621622	3	6	43	22	0.0405405	0.0810811	0.581081	0.297297	1
NC_005841	Enterobacteria phage ST104	Bacteria	Salmonella typhimurium DT104	[35237] dsDNA viruses, no RNA stage	[28883] Caudovirales ; Tailed phages	[10744] Podoviridae ; phages with short tails	[686602] unassigned Podoviridae	[186794] "P22-like viruses" ; P22-like viruses	[221029] Enterobacteria phage ST104 ; Salmonella phage ST104 ; Salmonella typhimurium bacteriophage ST104			41391	74	9	0.121622	71	0.959459	9	0	62	3	0.121622	0	0.837838	0.0405405	1
AF527608	Salmonella phage P22-pbi	Bacteria	Salmonella enteria serovar typhimurium	[35237] dsDNA viruses, no RNA stage	[28883] Caudovirales ; Tailed phages	[10744] Podoviridae ; phages with short tails	[686602] unassigned Podoviridae	[186794] "P22-like viruses" ; P22-like viruses	[10754] Bacteriophage P22 ; Enterobacteria phage P22 ; P22 ; Salmonella Bacteriophage P22 ; Salmonella phage P22 ; phage P22	[200913] Bacteriophage P22-pbi ; Salmonella phage P22-pbi		41724	77	9	0.116883	55	0.714286	4	5	51	17	0.0519481	0.0649351	0.662338	0.220779	1
NC_002371	Enterobacteria phage P22	Bacteria	Salmonella enterica serovar typhimurium	[35237] dsDNA viruses, no RNA stage	[28883] Caudovirales ; Tailed phages	[10744] Podoviridae ; phages with short tails	[686602] unassigned Podoviridae	[186794] "P22-like viruses" ; P22-like viruses	[10754] Bacteriophage P22 ; Enterobacteria phage P22 ; P22 ; Salmonella Bacteriophage P22 ; Salmonella phage P22 ; phage P22			41724	77	9	0.116883	69	0.896104	7	2	62	6	0.0909091	0.025974	0.805195	0.0779221	1
NC_004827	Haemophilus phage Aaphi23	Bacteria	Actinobacillus actinomycetemcomitans	[35237] dsDNA viruses, no RNA stage	[28883] Caudovirales ; Tailed phages	[10662] Myoviridae ; phages with contractile tails	[196896] unclassified Myoviridae	[230158] Bacteriophage Aaphi23 ; Haemophilus phage Aaphi23				43033	77	9	0.116883	38	0.493506	0	9	38	30	0	0.116883	0.493506	0.38961	1
NC_003288	Staphylococcus phage phiETA	Bacteria	Staphylococcus aureus	[35237] dsDNA viruses, no RNA stage	[28883] Caudovirales ; Tailed phages	[10699] Siphoviridae ; Styloviridae ; phages with long non-contractile tails	[196894] unclassified Siphoviridae	[106284] Bacteriophage phi ETA ; Staphylococcus phage phiETA ; bacteriophage phiETA				43081	79	9	0.113924	75	0.949367	8	1	67	3	0.101266	0.0126582	0.848101	0.0379747	1
NC_003216	Listeria phage A118	Bacteria	Listeria monocytogenes	[35237] dsDNA viruses, no RNA stage	[28883] Caudovirales ; Tailed phages	[10699] Siphoviridae ; Styloviridae ; phages with long non-contractile tails	[196894] unclassified Siphoviridae	[40521] Bacteriophage A118 ; Listeria phage A118 ; phage A118				40834	81	9	0.111111	50	0.617284	4	5	46	26	0.0493827	0.0617284	0.567901	0.320988	1
NC_005294	Streptococcus phage EJ-1	Bacteria	Streptococcus pneumoniae	[35237] dsDNA viruses, no RNA stage	[28883] Caudovirales ; Tailed phages	[10662] Myoviridae ; phages with contractile tails	[196896] unclassified Myoviridae	[12402] Bacteriophage EJ-1 ; Streptococcus phage EJ-1 ; phage EJ-1 ; phage EJ-1 #note host Streptococcus pneumoniae				42935	81	9	0.111111	45	0.555556	3	6	42	30	0.037037	0.0740741	0.518519	0.37037	1
NC_005885	Actinoplanes phage phiAsp2	Bacteria	Actinoplanes sp. SN223/29	[35237] dsDNA viruses, no RNA stage	[28883] Caudovirales ; Tailed phages	[10699] Siphoviridae ; Styloviridae ; phages with long non-contractile tails	[196894] unclassified Siphoviridae	[279303] Actinoplanes phage phiAsp2				58638	84	9	0.107143	23	0.27381	2	7	21	54	0.0238095	0.0833333	0.25	0.642857	1
NC_007055	Staphylococcus phage 37	Bacteria	Staphylococcus aureus	[35237] dsDNA viruses, no RNA stage	[28883] Caudovirales ; Tailed phages	[10699] Siphoviridae ; Styloviridae ; phages with long non-contractile tails	[196894] unclassified Siphoviridae	[320840] Bacteriophage 37 ; Staphylococcus phage 37				43681	84	9	0.107143	62	0.738095	4	5	58	17	0.047619	0.0595238	0.690476	0.202381	1
JF912400	Cronobacter phage ESP2949-1	Bacteria	Cronobacter sakazakii ATCC29544	[35237] dsDNA viruses, no RNA stage	[28883] Caudovirales ; Tailed phages	[10699] Siphoviridae ; Styloviridae ; phages with long non-contractile tails	[187217] "T1-like viruses" ; T1-like viruses	[355245] unclassified T1-like viruses	[1073767] Bacteriophage ESP2949-1 ; Cronobacter phage ESP2949-1			49116	87	9	0.103448	56	0.643678	3	6	53	25	0.0344828	0.0689655	0.609195	0.287356	1
NC_007047	Staphylococcus phage 187	Bacteria	information not provided	[35237] dsDNA viruses, no RNA stage	[28883] Caudovirales ; Tailed phages	[10699] Siphoviridae ; Styloviridae ; phages with long non-contractile tails	[196894] unclassified Siphoviridae	[55511] 187 ; Bacteriophage 187 ; Staphylococcus phage 187				39620	90	9	0.1	73	0.811111	4	5	69	12	0.0444444	0.0555556	0.766667	0.133333	1
NC_007056	Staphylococcus phage EW	Bacteria	Staphylococcus aureus	[35237] dsDNA viruses, no RNA stage	[28883] Caudovirales ; Tailed phages	[10699] Siphoviridae ; Styloviridae ; phages with long non-contractile tails	[196894] unclassified Siphoviridae	[320841] Bacteriophage EW ; Staphylococcus phage EW				45286	92	9	0.0978261	69	0.75	5	4	64	19	0.0543478	0.0434783	0.695652	0.206522	1
JF957058	Mycobacterium phage HelDan	Bacteria	information not provided	[35237] dsDNA viruses, no RNA stage	[28883] Caudovirales ; Tailed phages	[10699] Siphoviridae ; Styloviridae ; phages with long non-contractile tails	[196894] unclassified Siphoviridae	[1032892] Mycobacteriophage HelDan ; Mycobacterium phage HelDan				50364	97	9	0.0927835	86	0.886598	7	2	79	9	0.0721649	0.0206186	0.814433	0.0927835	1
JN412591	Mycobacterium phage BigNuz	Bacteria	information not provided	[35237] dsDNA viruses, no RNA stage	[28883] Caudovirales ; Tailed phages	[10699] Siphoviridae ; Styloviridae ; phages with long non-contractile tails	[196894] unclassified Siphoviridae	[1074309] Mycobacteriophage BigNuz ; Mycobacterium phage BigNuz				48984	98	9	0.0918367	69	0.704082	5	4	64	25	0.0510204	0.0408163	0.653061	0.255102	1
NC_000902	Enterobacteria phage VT2-Sakai	Bacteria	Escherichia coli O157:H7	[35237] dsDNA viruses, no RNA stage	[28883] Caudovirales ; Tailed phages	[10744] Podoviridae ; phages with short tails	[196895] unclassified Podoviridae	[374810] Bacteriophage 933W sensu lato ; Enterobacteria phage 933W sensu lato	[97081] Bacteriophage VT2-Sa ; Enterobacteria phage VT2-Sakai ; Sakai-VT2 prophage			60942	99	9	0.0909091	41	0.414141	2	7	39	51	0.020202	0.0707071	0.393939	0.515152	1
JF923796	Gordonia phage GTE5	Bacteria	Gordonia terrae strain Gter34	[35237] dsDNA viruses, no RNA stage	[28883] Caudovirales ; Tailed phages	[10699] Siphoviridae ; Styloviridae ; phages with long non-contractile tails	[196894] unclassified Siphoviridae	[319522] Bacteriophage GTE5 ; Gordonia phage GTE5 ; Gordonia terrae phage E5 ; Gordonia terrae phage GTE5				65839	100	9	0.09	39	0.39	4	5	35	56	0.04	0.05	0.35	0.56	1
JN660814	Mycobacterium phage Dreamboat	Bacteria	information not provided	[35237] dsDNA viruses, no RNA stage	[28883] Caudovirales ; Tailed phages	[10699] Siphoviridae ; Styloviridae ; phages with long non-contractile tails	[196894] unclassified Siphoviridae	[1086749] Mycobacteriophage Dreamboat ; Mycobacterium phage Dreamboat				51083	100	9	0.09	65	0.65	5	4	60	31	0.05	0.04	0.6	0.31	1
JF957057	Mycobacterium phage BPBiebs31	Bacteria	information not provided	[35237] dsDNA viruses, no RNA stage	[28883] Caudovirales ; Tailed phages	[10699] Siphoviridae ; Styloviridae ; phages with long non-contractile tails	[196894] unclassified Siphoviridae	[1032891] Mycobacteriophage BPBiebs31 ; Mycobacterium phage BPBiebs31				53171	101	9	0.0891089	95	0.940594	9	0	86	6	0.0891089	0	0.851485	0.0594059	1
NC_011020	Mycobacterium phage Jasper	Bacteria	information not provided	[35237] dsDNA viruses, no RNA stage	[28883] Caudovirales ; Tailed phages	[10699] Siphoviridae ; Styloviridae ; phages with long non-contractile tails	[196894] unclassified Siphoviridae	[540065] Mycobacteriophage Jasper ; Mycobacterium phage Jasper				50968	101	9	0.0891089	92	0.910891	7	2	85	7	0.0693069	0.019802	0.841584	0.0693069	1
NC_011044	Mycobacterium phage Nigel	Bacteria	Mycobacterium smegmatis	[35237] dsDNA viruses, no RNA stage	[28883] Caudovirales ; Tailed phages	[10699] Siphoviridae ; Styloviridae ; phages with long non-contractile tails	[196894] unclassified Siphoviridae	[543152] Mycobacteriophage Nigel ; Mycobacterium phage Nigel				69904	107	9	0.0841121	82	0.766355	5	4	77	21	0.046729	0.0373832	0.719626	0.196262	1
JF937104	Mycobacterium phage Pixie	Bacteria	information not provided	[12333] unclassified bacteriophages ; unclassified phages	[1034114] Mycobacteriophage Pixie ; Mycobacterium phage Pixie							61147	110	9	0.0818182	71	0.645455	6	3	65	36	0.0545455	0.0272727	0.590909	0.327273	1
NC_009816	Corynebacterium phage P1201	Bacteria	Corynebacterium glutamicum	[35237] dsDNA viruses, no RNA stage	[28883] Caudovirales ; Tailed phages	[10699] Siphoviridae ; Styloviridae ; phages with long non-contractile tails	[196894] unclassified Siphoviridae	[384848] Corynebacteriophage P1201 ; Corynebacterium phage P1201				70579	111	9	0.0810811	31	0.279279	0	9	31	71	0	0.0810811	0.279279	0.63964	1
JF704091	Mycobacterium phage ABU	Bacteria	information not provided	[12333] unclassified bacteriophages ; unclassified phages	[1034126] Mycobacteriophage ABU ; Mycobacterium phage ABU							68850	114	9	0.0789474	75	0.657895	4	5	71	34	0.0350877	0.0438596	0.622807	0.298246	1
JF937097	Mycobacterium phage Hertubise	Bacteria	information not provided	[12333] unclassified bacteriophages ; unclassified phages	[1034106] Mycobacteriophage Hertubise ; Mycobacterium phage Hertubise							68675	114	9	0.0789474	76	0.666667	4	5	72	33	0.0350877	0.0438596	0.631579	0.289474	1
JN699008	Mycobacterium phage Vista	Bacteria	information not provided	[35237] dsDNA viruses, no RNA stage	[28883] Caudovirales ; Tailed phages	[10699] Siphoviridae ; Styloviridae ; phages with long non-contractile tails	[196894] unclassified Siphoviridae	[1089108] Mycobacteriophage Vista ; Mycobacterium phage Vista				68494	114	9	0.0789474	74	0.649123	4	5	70	35	0.0350877	0.0438596	0.614035	0.307018	1
NC_012027	Mycobacterium phage Phlyer	Bacteria	Mycobacterium smegmatis mc2 155	[35237] dsDNA viruses, no RNA stage	[28883] Caudovirales ; Tailed phages	[10699] Siphoviridae ; Styloviridae ; phages with long non-contractile tails	[196894] unclassified Siphoviridae	[591487] Mycobacteriophage Phlyer ; Mycobacterium phage Phlyer				69378	114	9	0.0789474	69	0.605263	4	5	65	40	0.0350877	0.0438596	0.570175	0.350877	1
GU247133	Mycobacterium phage Fang	Bacteria	information not provided	[35237] dsDNA viruses, no RNA stage	[28883] Caudovirales ; Tailed phages	[10699] Siphoviridae ; Styloviridae ; phages with long non-contractile tails	[196894] unclassified Siphoviridae	[701454] Mycobacteriophage Fang ; Mycobacterium phage Fang				68569	115	9	0.0782609	73	0.634783	4	5	69	37	0.0347826	0.0434783	0.6	0.321739	1
GU247134	Mycobacterium phage Scoot17C	Bacteria	information not provided	[35237] dsDNA viruses, no RNA stage	[28883] Caudovirales ; Tailed phages	[10699] Siphoviridae ; Styloviridae ; phages with long non-contractile tails	[196894] unclassified Siphoviridae	[701455] Mycobacteriophage Scoot17C ; Mycobacterium phage Scoot17C				68432	116	9	0.0775862	75	0.646552	4	5	71	36	0.0344828	0.0431034	0.612069	0.310345	1
JN006064	Mycobacterium phage OSmaximus	Bacteria	information not provided	[35237] dsDNA viruses, no RNA stage	[28883] Caudovirales ; Tailed phages	[10699] Siphoviridae ; Styloviridae ; phages with long non-contractile tails	[196894] unclassified Siphoviridae	[1035482] Mycobacteriophage OSmaximus ; Mycobacterium phage OSmaximus				69118	116	9	0.0775862	75	0.646552	4	5	71	36	0.0344828	0.0431034	0.612069	0.310345	1
JN699017	Mycobacterium phage Kikipoo	Bacteria	information not provided	[35237] dsDNA viruses, no RNA stage	[28883] Caudovirales ; Tailed phages	[10699] Siphoviridae ; Styloviridae ; phages with long non-contractile tails	[196894] unclassified Siphoviridae	[1089127] Mycobacteriophage Kikipoo ; Mycobacterium phage Kikipoo				68839	117	9	0.0769231	76	0.649573	4	5	72	36	0.034188	0.042735	0.615385	0.307692	1
JF937109	Mycobacterium phage Yoshand	Bacteria	information not provided	[12333] unclassified bacteriophages ; unclassified phages	[1034119] Mycobacteriophage Yoshand ; Mycobacterium phage Yoshand							68719	118	9	0.0762712	75	0.635593	4	5	71	38	0.0338983	0.0423729	0.601695	0.322034	1
JN698990	Mycobacterium phage IsaacEli	Bacteria	information not provided	[35237] dsDNA viruses, no RNA stage	[28883] Caudovirales ; Tailed phages	[10699] Siphoviridae ; Styloviridae ; phages with long non-contractile tails	[196894] unclassified Siphoviridae	[1089124] Mycobacteriophage IsaacEli ; Mycobacterium phage IsaacEli				68839	118	9	0.0762712	76	0.644068	4	5	72	37	0.0338983	0.0423729	0.610169	0.313559	1
NC_011284	Mycobacterium phage Chah	Bacteria	information not provided	[35237] dsDNA viruses, no RNA stage	[28883] Caudovirales ; Tailed phages	[10699] Siphoviridae ; Styloviridae ; phages with long non-contractile tails	[196894] unclassified Siphoviridae	[701769] PG1-like phages	[563124] Mycobacteriophage Chah ; Mycobacterium phage Chah			68450	118	9	0.0762712	75	0.635593	4	5	71	38	0.0338983	0.0423729	0.601695	0.322034	1
HQ728263	Erwinia phage vB_EamM-M7	Bacteria	Erwinia amylovora	[35237] dsDNA viruses, no RNA stage	[28883] Caudovirales ; Tailed phages	[10662] Myoviridae ; phages with contractile tails	[196896] unclassified Myoviridae	[1051674] Erwinia amylovora Bacteriophage M7 ; Erwinia phage M7 ; Erwinia phage vB_EamM-M7				84694	127	9	0.0708661	84	0.661417	2	7	82	36	0.015748	0.0551181	0.645669	0.283465	1
NC_015292	Erwinia phage phiEa104	Bacteria	information not provided	[35237] dsDNA viruses, no RNA stage	[28883] Caudovirales ; Tailed phages	[10662] Myoviridae ; phages with contractile tails	[196896] unclassified Myoviridae	[925986] Erwinia amylovora phage phiEa104 ; Erwinia phage phiEa104				84565	127	9	0.0708661	83	0.653543	2	7	81	37	0.015748	0.0551181	0.637795	0.291339	1
NC_004685	Mycobacterium phage Corndog	Bacteria	Mycobacterium	[35237] dsDNA viruses, no RNA stage	[28883] Caudovirales ; Tailed phages	[10699] Siphoviridae ; Styloviridae ; phages with long non-contractile tails	[196894] unclassified Siphoviridae	[205875] Mycobacteriophage Corndog ; Mycobacterium phage Corndog				69777	132	9	0.0681818	58	0.439394	0	9	58	65	0	0.0681818	0.439394	0.492424	1
AF503408	Enterobacteria phage P7	Bacteria	information not provided	[35237] dsDNA viruses, no RNA stage	[28883] Caudovirales ; Tailed phages	[10662] Myoviridae ; phages with contractile tails	[186789] "P1-like viruses" ; P1-like viruses	[10678] Bacteriophage P1 ; Enterobacteria phage P1 ; phage P1	[10682] Bacteriophage P7 ; Enterobacteria phage P7 ; phage P7			101660	133	9	0.0676692	39	0.293233	1	8	38	86	0.0075188	0.0601504	0.285714	0.646617	1
JF704113	Mycobacterium phage UPIE	Bacteria	information not provided	[12333] unclassified bacteriophages ; unclassified phages	[1034147] Mycobacteriophage UPIE ; Mycobacterium phage UPIE							73784	133	9	0.0676692	101	0.759398	4	5	97	27	0.0300752	0.037594	0.729323	0.203008	1
NC_015584	Mycobacterium phage Faith1	Bacteria	information not provided	[35237] dsDNA viruses, no RNA stage	[28883] Caudovirales ; Tailed phages	[10699] Siphoviridae ; Styloviridae ; phages with long non-contractile tails	[196894] unclassified Siphoviridae	[1034125] Mycobacteriophage Faith1 ; Mycobacterium phage Faith1				75960	135	9	0.0666667	106	0.785185	3	6	103	23	0.0222222	0.0444444	0.762963	0.17037	1
JN699628	Mycobacterium phage Bongo	Bacteria	information not provided	[35237] dsDNA viruses, no RNA stage	[28883] Caudovirales ; Tailed phages	[10699] Siphoviridae ; Styloviridae ; phages with long non-contractile tails	[196894] unclassified Siphoviridae	[1088864] Mycobacteriophage Bongo ; Mycobacterium phage Bongo				80228	147	9	0.0612245	75	0.510204	2	7	73	65	0.0136054	0.047619	0.496599	0.442177	1
JN006061	Mycobacterium phage Toto	Bacteria	information not provided	[35237] dsDNA viruses, no RNA stage	[28883] Caudovirales ; Tailed phages	[10699] Siphoviridae ; Styloviridae ; phages with long non-contractile tails	[196894] unclassified Siphoviridae	[1035485] Mycobacteriophage Toto ; Mycobacterium phage Toto				75933	151	9	0.0596026	88	0.582781	4	5	84	58	0.0264901	0.0331126	0.556291	0.384106	1
JF937096	Mycobacterium phage Henry	Bacteria	information not provided	[12333] unclassified bacteriophages ; unclassified phages	[1034105] Mycobacteriophage Henry ; Mycobacterium phage Henry							76049	153	9	0.0588235	91	0.594771	4	5	87	57	0.0261438	0.0326797	0.568627	0.372549	1
NC_011056	Mycobacterium phage Kostya	Bacteria	information not provided	[35237] dsDNA viruses, no RNA stage	[28883] Caudovirales ; Tailed phages	[10699] Siphoviridae ; Styloviridae ; phages with long non-contractile tails	[196894] unclassified Siphoviridae	[546183] Mycobacteriophage Kostya ; Mycobacterium phage Kostya				75811	155	9	0.0580645	88	0.567742	4	5	84	62	0.0258065	0.0322581	0.541935	0.4	1
JN006062	Mycobacterium phage Rakim	Bacteria	information not provided	[35237] dsDNA viruses, no RNA stage	[28883] Caudovirales ; Tailed phages	[10699] Siphoviridae ; Styloviridae ; phages with long non-contractile tails	[196894] unclassified Siphoviridae	[1035483] Mycobacteriophage Rakim ; Mycobacterium phage Rakim				75706	156	9	0.0576923	90	0.576923	4	5	86	61	0.025641	0.0320513	0.551282	0.391026	1
NC_006945	Bacillus phage GIL16c	Bacteria	Bacillus thuringiensis	[35237] dsDNA viruses, no RNA stage	[10656] Tectiviridae	[10657] Tectivirus	[341937] unclassified Tectivirus	[307240] Bacillus phage GIL16c ; Bacillus thuringiensis phage GIL16c				14844	32	10	0.3125	21	0.65625	7	3	14	8	0.21875	0.09375	0.4375	0.25	1
NC_007918	His2 virus	Archaea	Haloarcula hispanica	[35237] dsDNA viruses, no RNA stage	[352476] Salterprovirus	[128710] Halovirus His2 ; His 2 virus ; His2 virus ; His2V						16067	35	10	0.285714	1	0.0285714	0	10	1	24	0	0.285714	0.0285714	0.685714	1
NC_006556	Thermoproteus tenax spherical virus 1	Archaea	Thermoproteus tenax	[35237] dsDNA viruses, no RNA stage	[292638] Globuloviridae	[564645] Globulovirus	[292639] Thermoproteus tenax spherical virus 1					20933	40	10	0.25	0	0	0	10	0	30	0	0.25	0	0.75	1
NC_005892	Sulfolobus turreted icosahedral virus	Archaea	Sulfolobus solfataricus	[35237] dsDNA viruses, no RNA stage	[157897] Rudiviridae	[187213] Rudivirus	[351054] unclassified Rudivirus	[269145] Sulfolobus turreted icosahedral virus				17663	43	10	0.232558	3	0.0697674	1	9	2	31	0.0232558	0.209302	0.0465116	0.72093	1
NC_009884	Acidianus filamentous virus 2	Archaea	Acidianus pozzuoliensis	[35237] dsDNA viruses, no RNA stage	[10477] Lipothrixviridae	[564646] Deltalipothrixvirus	[300186] Acidianus filamentous virus 2					31787	53	10	0.188679	12	0.226415	2	8	10	33	0.0377358	0.150943	0.188679	0.622642	1
NC_004821	Bacillus phage phBC6A52	Bacteria	Bacillus cereus	[12333] unclassified bacteriophages ; unclassified phages	[225726] Bacillus phage phBC6A52 ; Bacteriophage phBC6A52							38472	63	10	0.15873	30	0.47619	3	7	27	26	0.047619	0.111111	0.428571	0.412698	1
NC_007060	Staphylococcus phage 55	Bacteria	Staphylococcus aureus	[35237] dsDNA viruses, no RNA stage	[28883] Caudovirales ; Tailed phages	[10699] Siphoviridae ; Styloviridae ; phages with long non-contractile tails	[196894] unclassified Siphoviridae	[320845] Bacteriophage 55 ; Staphylococcus phage 55				41902	89	10	0.11236	78	0.876404	8	2	70	9	0.0898876	0.0224719	0.786517	0.101124	1
NC_012663	Lactococcus phage P087	Bacteria	Lactococcus lactis	[35237] dsDNA viruses, no RNA stage	[28883] Caudovirales ; Tailed phages	[10699] Siphoviridae ; Styloviridae ; phages with long non-contractile tails	[196894] unclassified Siphoviridae	[641487] Lactococcus phage P087				60074	91	10	0.10989	12	0.131868	0	10	12	69	0	0.10989	0.131868	0.758242	1
NC_015933	Escherichia phage vB_EcoP_G7C	Bacteria	information not provided	[35237] dsDNA viruses, no RNA stage	[28883] Caudovirales ; Tailed phages	[10744] Podoviridae ; phages with short tails	[371730] "N4-like viruses" ; N4-like viruses	[481851] unclassified N4-like viruses	[1054461] Escherichia coli bacteriophage vB_EcoP_G7C ; Escherichia phage vB_EcoP_G7C ; phage G7C			72917	96	10	0.104167	46	0.479167	4	6	42	44	0.0416667	0.0625	0.4375	0.458333	1
NC_013692	Pseudomonas phage LIT1	Bacteria	Pseudomonas aeruginosa	[35237] dsDNA viruses, no RNA stage	[28883] Caudovirales ; Tailed phages	[10744] Podoviridae ; phages with short tails	[371730] "N4-like viruses" ; N4-like viruses	[481851] unclassified N4-like viruses	[655098] Pseudomonas phage LIT1			72544	99	10	0.10101	39	0.393939	1	9	38	51	0.010101	0.0909091	0.383838	0.515152	1
NC_014457	Clostridium phage phiCTP1	Bacteria	information not provided	[35237] dsDNA viruses, no RNA stage	[28883] Caudovirales ; Tailed phages	[10699] Siphoviridae ; Styloviridae ; phages with long non-contractile tails	[196894] unclassified Siphoviridae	[871584] Clostridium phage phiCTP1 ; Clostridium tyrobutyricum bacteriophage phiCTP1				59199	100	10	0.1	29	0.29	2	8	27	63	0.02	0.08	0.27	0.63	1
JF923797	Gordonia phage GRU1	Bacteria	Gordonia rubropertincta strain Grub38	[35237] dsDNA viruses, no RNA stage	[28883] Caudovirales ; Tailed phages	[10699] Siphoviridae ; Styloviridae ; phages with long non-contractile tails	[196894] unclassified Siphoviridae	[1109710] Bacteriophage GRU1 ; Gordonia phage GRU1				65766	102	10	0.0980392	39	0.382353	4	6	35	57	0.0392157	0.0588235	0.343137	0.558824	1
NC_010237	Enterobacteria phage Min27	Bacteria	Escherichia coli O157:H7 str. Min27	[35237] dsDNA viruses, no RNA stage	[28883] Caudovirales ; Tailed phages	[10744] Podoviridae ; phages with short tails	[196895] unclassified Podoviridae	[489779] Enterobacteria phage Min27				63395	106	10	0.0943396	95	0.896226	8	2	87	9	0.0754717	0.0188679	0.820755	0.0849057	1
NC_008195	Mycobacterium phage Cooper	Bacteria	Mycobacterium	[35237] dsDNA viruses, no RNA stage	[28883] Caudovirales ; Tailed phages	[10699] Siphoviridae ; Styloviridae ; phages with long non-contractile tails	[196894] unclassified Siphoviridae	[373406] Mycobacteriophage Cooper ; Mycobacterium phage Cooper				70654	111	10	0.0900901	85	0.765766	4	6	81	20	0.036036	0.0540541	0.72973	0.18018	1
JN698989	Mycobacterium phage JacAttac	Bacteria	information not provided	[35237] dsDNA viruses, no RNA stage	[28883] Caudovirales ; Tailed phages	[102294] unclassified Caudovirales ; unclassified tailed phages	[1089136] Mycobacteriophage JacAttac ; Mycobacterium phage JacAttac					68311	116	10	0.0862069	74	0.637931	4	6	70	36	0.0344828	0.0517241	0.603448	0.310345	1
JF704100	Mycobacterium phage Marvin	Bacteria	information not provided	[12333] unclassified bacteriophages ; unclassified phages	[1034139] Mycobacteriophage Marvin ; Mycobacterium phage Marvin							65100	118	10	0.0847458	45	0.381356	0	10	45	63	0	0.0847458	0.381356	0.533898	1
JN699003	Mycobacterium phage Athena	Bacteria	information not provided	[35237] dsDNA viruses, no RNA stage	[28883] Caudovirales ; Tailed phages	[10699] Siphoviridae ; Styloviridae ; phages with long non-contractile tails	[196894] unclassified Siphoviridae	[1089113] Mycobacteriophage Athena ; Mycobacterium phage Athena				69409	118	10	0.0847458	72	0.610169	5	5	67	41	0.0423729	0.0423729	0.567797	0.347458	1
JN699009	Mycobacterium phage ThreeOh3D2	Bacteria	information not provided	[35237] dsDNA viruses, no RNA stage	[28883] Caudovirales ; Tailed phages	[10699] Siphoviridae ; Styloviridae ; phages with long non-contractile tails	[196894] unclassified Siphoviridae	[1089133] Mycobacteriophage ThreeOh3D2 ; Mycobacterium phage ThreeOh3D2				68992	118	10	0.0847458	77	0.652542	4	6	73	35	0.0338983	0.0508475	0.618644	0.29661	1
NC_013691	Pseudomonas phage LUZ7	Bacteria	Pseudomonas aeruginosa	[35237] dsDNA viruses, no RNA stage	[28883] Caudovirales ; Tailed phages	[10744] Podoviridae ; phages with short tails	[371730] "N4-like viruses" ; N4-like viruses	[481851] unclassified N4-like viruses	[655097] Pseudomonas phage LUZ7			74901	121	10	0.0826446	35	0.289256	2	8	33	78	0.0165289	0.0661157	0.272727	0.644628	1
HQ316604	Vibrio phage SIO-2	Bacteria	information not provided	[35237] dsDNA viruses, no RNA stage	[28883] Caudovirales ; Tailed phages	[10699] Siphoviridae ; Styloviridae ; phages with long non-contractile tails	[196894] unclassified Siphoviridae	[700512] Vibrio phage SIO-2 ; Vibrio phage SWAT-3_SIO-2				81184	124	10	0.0806452	15	0.120968	1	9	14	100	0.00806452	0.0725806	0.112903	0.806452	1
JN698993	Mycobacterium phage Firecracker	Bacteria	information not provided	[35237] dsDNA viruses, no RNA stage	[28883] Caudovirales ; Tailed phages	[10699] Siphoviridae ; Styloviridae ; phages with long non-contractile tails	[196894] unclassified Siphoviridae	[1089135] Mycobacteriophage Firecracker ; Mycobacterium phage Firecracker				71341	136	10	0.0735294	55	0.404412	0	10	55	71	0	0.0735294	0.404412	0.522059	1
NC_005282	Enterobacteria phage Felix 01	Bacteria	Salmonella	[35237] dsDNA viruses, no RNA stage	[28883] Caudovirales ; Tailed phages	[10662] Myoviridae ; phages with contractile tails	[686598] unassigned Myoviridae	[1198140] FelixO1likevirus	[77775] Bacteriophage Felix 01 ; Enterobacteria phage Felix 01 ; Salmonella phage Felix 01 ; Salmonella phage Felix01			86155	140	10	0.0714286	129	0.921429	8	2	121	9	0.0571429	0.0142857	0.864286	0.0642857	1
JF704108	Mycobacterium phage JoeDirt	Bacteria	information not provided	[12333] unclassified bacteriophages ; unclassified phages	[1034137] Mycobacteriophage JoeDirt ; Mycobacterium phage JoeDirt							74914	141	10	0.070922	111	0.787234	5	5	106	25	0.035461	0.035461	0.751773	0.177305	1
NC_012749	Enterobacteria phage WV8	Bacteria	Escherichia coli O157:H7	[35237] dsDNA viruses, no RNA stage	[28883] Caudovirales ; Tailed phages	[10662] Myoviridae ; phages with contractile tails	[686598] unassigned Myoviridae	[1198140] FelixO1likevirus	[576791] Enterobacteria phage WV8 ; Escherichia coli bacteriophage WV8 ; Escherichia phage wV8			88487	147	10	0.0680272	129	0.877551	8	2	121	16	0.0544218	0.0136054	0.823129	0.108844	1
JF937105	Mycobacterium phage Rey	Bacteria	information not provided	[12333] unclassified bacteriophages ; unclassified phages	[1034115] Mycobacteriophage Rey ; Mycobacterium phage Rey							83724	166	10	0.060241	77	0.463855	2	8	75	81	0.0120482	0.0481928	0.451807	0.487952	1
NC_008584	Thermus phage phiYS40	Bacteria	information not provided	[35237] dsDNA viruses, no RNA stage	[28883] Caudovirales ; Tailed phages	[10662] Myoviridae ; phages with contractile tails	[196896] unclassified Myoviridae	[407392] Thermus phage YS40 ; Thermus phage phiYS40 ; Thermus thermophilus phage YS40 ; Thermus thermophilus phage phiYS40				152372	184	10	0.0543478	27	0.146739	1	9	26	148	0.00543478	0.048913	0.141304	0.804348	1
HM173081	Pseudomonas phage P3_CHA	Bacteria	Pseudomonas aeruginosa	[35237] dsDNA viruses, no RNA stage	[28883] Caudovirales ; Tailed phages	[10662] Myoviridae ; phages with contractile tails	[196896] unclassified Myoviridae	[981430] Pseudomonas phage P3_CHA				88097	191	10	0.052356	53	0.277487	0	10	53	128	0	0.052356	0.277487	0.670157	1
HM173082	Pseudomonas phage PAK_P3	Bacteria	Pseudomonas aeruginosa	[35237] dsDNA viruses, no RNA stage	[28883] Caudovirales ; Tailed phages	[10662] Myoviridae ; phages with contractile tails	[196896] unclassified Myoviridae	[981431] Pseudomonas phage PAK_P3				88097	191	10	0.052356	74	0.387435	1	9	73	108	0.0052356	0.0471204	0.382199	0.565445	1
AY848684	Enterobacteria phage L17	Bacteria	information not provided	[35237] dsDNA viruses, no RNA stage	[10656] Tectiviridae	[10657] Tectivirus	[10658] Bacteriophage PRD1 ; Enterobacteria phage PRD1 ; phage PRD1	[318593] Bacteriophage L17 ; Enterobacteria phage L17				14935	33	11	0.333333	4	0.121212	0	11	4	18	0	0.333333	0.121212	0.545455	1
AY848685	Enterobacteria phage PR3	Bacteria	information not provided	[35237] dsDNA viruses, no RNA stage	[10656] Tectiviridae	[10657] Tectivirus	[10658] Bacteriophage PRD1 ; Enterobacteria phage PRD1 ; phage PRD1	[318594] Enterobacteria phage PR3				14937	33	11	0.333333	4	0.121212	0	11	4	18	0	0.333333	0.121212	0.545455	1
AY848686	Enterobacteria phage PR4	Bacteria	information not provided	[35237] dsDNA viruses, no RNA stage	[10656] Tectiviridae	[10657] Tectivirus	[10658] Bacteriophage PRD1 ; Enterobacteria phage PRD1 ; phage PRD1	[318595] Bacteriophage PR4 ; Enterobacteria phage PR4				14954	33	11	0.333333	4	0.121212	0	11	4	18	0	0.333333	0.121212	0.545455	1
AY848688	Enterobacteria phage PR772	Bacteria	information not provided	[35237] dsDNA viruses, no RNA stage	[10656] Tectiviridae	[10657] Tectivirus	[10658] Bacteriophage PRD1 ; Enterobacteria phage PRD1 ; phage PRD1	[261665] Bacteriophage PR722 ; Bacteriophage PR772 ; Enterobacteria phage PR772 ; PR772				14942	33	11	0.333333	4	0.121212	0	11	4	18	0	0.333333	0.121212	0.545455	1
NC_001421	Enterobacteria phage PRD1	Bacteria	Escherichia coli	[35237] dsDNA viruses, no RNA stage	[10656] Tectiviridae	[10657] Tectivirus	[10658] Bacteriophage PRD1 ; Enterobacteria phage PRD1 ; phage PRD1					14927	33	11	0.333333	4	0.121212	0	11	4	18	0	0.333333	0.121212	0.545455	1
NC_013587	Sulfolobus spindle-shaped virus 6	Archaea	Sulfolobus sp. G4ST-T-11	[35237] dsDNA viruses, no RNA stage	[10474] Fuselloviridae ; SSV1-type phages	[693626] unclassified Fuselloviridae	[693627] Sulfolobus spindle-shaped virus 6					15684	35	11	0.314286	25	0.714286	7	4	18	6	0.2	0.114286	0.514286	0.171429	1
NC_004462	Thermus phage IN93	Bacteria	Thermus thermophilus TZ2	[35237] dsDNA viruses, no RNA stage	[79205] unclassified dsDNA phages	[164037] Bacteriophage IN93 ; Thermus phage IN93						19604	40	11	0.275	7	0.175	0	11	7	22	0	0.275	0.175	0.55	1
NC_004305	Lactobacillus phage phig1e	Bacteria	Lactobacillus	[35237] dsDNA viruses, no RNA stage	[28883] Caudovirales ; Tailed phages	[10699] Siphoviridae ; Styloviridae ; phages with long non-contractile tails	[196894] unclassified Siphoviridae	[52979] Bacteriophage phig1e ; Lactobacillus bacteriophage phig1e ; Lactobacillus phage phig1e				42259	69	11	0.15942	35	0.507246	2	9	33	25	0.0289855	0.130435	0.478261	0.362319	1
NC_002796	Lactococcus phage BK5-T	Bacteria	Lactococcus lactis	[35237] dsDNA viruses, no RNA stage	[28883] Caudovirales ; Tailed phages	[10699] Siphoviridae ; Styloviridae ; phages with long non-contractile tails	[196894] unclassified Siphoviridae	[31754] Bacteriophage BK5-T ; Lactococcus bacteriophage BK5-T ; Lactococcus lactis bacteriophage BK5-T ; Lactococcus lactis phage BK5-T ; Lactococcus phage BK5-T				40003	71	11	0.15493	47	0.661972	4	7	43	17	0.056338	0.0985915	0.605634	0.239437	1
NC_007059	Staphylococcus phage 71	Bacteria	Staphylococcus aureus	[35237] dsDNA viruses, no RNA stage	[28883] Caudovirales ; Tailed phages	[10699] Siphoviridae ; Styloviridae ; phages with long non-contractile tails	[196894] unclassified Siphoviridae	[386445] Bacteriophage 53 sensu lato ; Staphylococcus phage 53 sensu lato	[320844] Bacteriophage 71 ; Staphylococcus phage 71			43114	80	11	0.1375	77	0.9625	10	1	67	2	0.125	0.0125	0.8375	0.025	1
NC_009603	Microbacterium phage Min1	Bacteria	Microbacterium nematophilum	[35237] dsDNA viruses, no RNA stage	[28883] Caudovirales ; Tailed phages	[10699] Siphoviridae ; Styloviridae ; phages with long non-contractile tails	[196894] unclassified Siphoviridae	[446529] Microbacterium nematophilum phage Min1 ; Microbacterium phage Min1				46365	86	11	0.127907	16	0.186047	1	10	15	60	0.0116279	0.116279	0.174419	0.697674	1
NC_013698	Clavibacter phage CMP1	Bacteria	Clavibacter michiganensis subsp. michiganensis	[35237] dsDNA viruses, no RNA stage	[28883] Caudovirales ; Tailed phages	[10699] Siphoviridae ; Styloviridae ; phages with long non-contractile tails	[196894] unclassified Siphoviridae	[686439] Clavibacter phage CMP1				58652	95	11	0.115789	7	0.0736842	0	11	7	77	0	0.115789	0.0736842	0.810526	1
NC_004813	Enterobacteria phage BP-4795	Bacteria	Escherichia coli	[35237] dsDNA viruses, no RNA stage	[28883] Caudovirales ; Tailed phages	[10699] Siphoviridae ; Styloviridae ; phages with long non-contractile tails	[186765] "Lambda-like viruses" ; Lambda phage group ; Lambda-like viruses	[335795] unclassified Lambda-like viruses	[196242] Enterobacteria phage BP-4795 ; Phage BP-4795 ; Phage phi 4795 ; Stx1-converting phage phi-4795			57930	104	11	0.105769	88	0.846154	8	3	80	13	0.0769231	0.0288462	0.769231	0.125	1
JN412589	Mycobacterium phage Patience	Bacteria	information not provided	[35237] dsDNA viruses, no RNA stage	[28883] Caudovirales ; Tailed phages	[10699] Siphoviridae ; Styloviridae ; phages with long non-contractile tails	[196894] unclassified Siphoviridae	[1074308] Mycobacteriophage Patience ; Mycobacterium phage Patience				70506	116	11	0.0948276	59	0.508621	2	9	57	48	0.0172414	0.0775862	0.491379	0.413793	1
JF704115	Mycobacterium phage Yoshi	Bacteria	information not provided	[12333] unclassified bacteriophages ; unclassified phages	[1034150] Mycobacteriophage Yoshi ; Mycobacterium phage Yoshi							58714	126	11	0.0873016	94	0.746032	3	8	91	24	0.0238095	0.0634921	0.722222	0.190476	1
NC_009015	Burkholderia ambifaria phage BcepF1	Bacteria	Burkholderia ambifaria	[35237] dsDNA viruses, no RNA stage	[28883] Caudovirales ; Tailed phages	[10662] Myoviridae ; phages with contractile tails	[686598] unassigned Myoviridae	[1198980] PB1likevirus	[417280] Burkholderia ambifaria phage BcepF1 ; Burkholderia phage BcepF1			72415	134	11	0.0820896	37	0.276119	3	8	34	89	0.0223881	0.0597015	0.253731	0.664179	1
NC_008206	Mycobacterium phage Wildcat	Bacteria	Mycobacterium	[35237] dsDNA viruses, no RNA stage	[28883] Caudovirales ; Tailed phages	[10699] Siphoviridae ; Styloviridae ; phages with long non-contractile tails	[196894] unclassified Siphoviridae	[373415] Mycobacteriophage Wildcat ; Mycobacterium phage Wildcat				78441	159	11	0.0691824	67	0.421384	1	10	66	82	0.00628931	0.0628931	0.415094	0.515723	1
NC_015937	Thermus phage TMA	Bacteria	Thermus thermophilus HB27	[35237] dsDNA viruses, no RNA stage	[28883] Caudovirales ; Tailed phages	[10662] Myoviridae ; phages with contractile tails	[196896] unclassified Myoviridae	[699370] Thermus phage TMA				151483	182	11	0.0604396	28	0.153846	1	10	27	144	0.00549451	0.0549451	0.148352	0.791209	1
JN201525	Mycobacterium phage Thibault	Bacteria	information not provided	[35237] dsDNA viruses, no RNA stage	[28883] Caudovirales ; Tailed phages	[10699] Siphoviridae ; Styloviridae ; phages with long non-contractile tails	[196894] unclassified Siphoviridae	[1052673] Mycobacteriophage Thibault ; Mycobacterium phage Thibault				106327	231	11	0.047619	194	0.839827	10	1	184	36	0.04329	0.004329	0.796537	0.155844	1
HQ641350	Vibrio phage ICP1_2006_B	Bacteria	Vibrio cholerae	[35237] dsDNA viruses, no RNA stage	[28883] Caudovirales ; Tailed phages	[10662] Myoviridae ; phages with contractile tails	[196896] unclassified Myoviridae	[979525] Vibrio phage ICP1	[979530] Vibrio phage ICP1_2006_B			123097	250	11	0.044	58	0.232	2	9	56	183	0.008	0.036	0.224	0.732	1
HQ641351	Vibrio phage ICP1_2006_A	Bacteria	Vibrio cholerae	[35237] dsDNA viruses, no RNA stage	[28883] Caudovirales ; Tailed phages	[10662] Myoviridae ; phages with contractile tails	[196896] unclassified Myoviridae	[979525] Vibrio phage ICP1	[979529] Vibrio phage ICP1_2006_A			123104	250	11	0.044	57	0.228	2	9	55	184	0.008	0.036	0.22	0.736	1
NC_015157	Vibrio phage ICP1	Bacteria	Vibrio cholerae	[35237] dsDNA viruses, no RNA stage	[28883] Caudovirales ; Tailed phages	[10662] Myoviridae ; phages with contractile tails	[196896] unclassified Myoviridae	[979525] Vibrio phage ICP1				125956	254	11	0.0433071	57	0.224409	2	9	55	188	0.00787402	0.0354331	0.216535	0.740157	1
HQ641352	Vibrio phage ICP1_2005_A	Bacteria	Vibrio cholerae	[35237] dsDNA viruses, no RNA stage	[28883] Caudovirales ; Tailed phages	[10662] Myoviridae ; phages with contractile tails	[196896] unclassified Myoviridae	[979525] Vibrio phage ICP1	[979528] Vibrio phage ICP1_2005_A			129373	255	11	0.0431373	57	0.223529	2	9	55	189	0.00784314	0.0352941	0.215686	0.741176	1
AY848687	Enterobacteria phage PR5	Bacteria	information not provided	[35237] dsDNA viruses, no RNA stage	[10656] Tectiviridae	[10657] Tectivirus	[10658] Bacteriophage PRD1 ; Enterobacteria phage PRD1 ; phage PRD1	[318596] Bacteriophage PR5 ; Enterobacteria phage PR5				14939	33	12	0.363636	4	0.121212	0	12	4	17	0	0.363636	0.121212	0.515152	1
AY441783	Enterobacteria phage PR772	Bacteria	information not provided	[35237] dsDNA viruses, no RNA stage	[10656] Tectiviridae	[10657] Tectivirus	[10658] Bacteriophage PRD1 ; Enterobacteria phage PRD1 ; phage PRD1	[261665] Bacteriophage PR722 ; Bacteriophage PR772 ; Enterobacteria phage PR772 ; PR772				14946	34	12	0.352941	4	0.117647	0	12	4	18	0	0.352941	0.117647	0.529412	1
NC_005265	Sulfolobus virus 2	Archaea	Sulfolobus	[35237] dsDNA viruses, no RNA stage	[10474] Fuselloviridae ; SSV1-type phages	[10475] Fusellovirus ; SSV1 group	[349054] unclassified Fusellovirus	[244590] Fusellovirus SSV2 ; SSV2 ; Sulfolobus spindle-shaped virus 2 ; Sulfolobus virus 2				14796	34	12	0.352941	26	0.764706	10	2	16	6	0.294118	0.0588235	0.470588	0.176471	1
NC_009986	Sulfolobus spindle-shaped virus 4	Archaea	Sulfolobus islandicus ARN3/4	[35237] dsDNA viruses, no RNA stage	[10474] Fuselloviridae ; SSV1-type phages	[10475] Fusellovirus ; SSV1 group	[349054] unclassified Fusellovirus	[459290] Sulfolobus spindle-shaped virus 4				15135	34	12	0.352941	24	0.705882	9	3	15	7	0.264706	0.0882353	0.441176	0.205882	1
NC_001338	Sulfolobus virus 1	Archaea	Sulfolobus shibatae	[35237] dsDNA viruses, no RNA stage	[10474] Fuselloviridae ; SSV1-type phages	[10475] Fusellovirus ; SSV1 group	[244589] SSV1 ; Sulfolobus particle SSV1 ; Sulfolobus shibatae virus 1 ; Sulfolobus spindle-shaped virus 1 ; Sulfolobus virus 1 ; Sulfolobus virus-like particle ssv1					15465	35	12	0.342857	22	0.628571	9	3	13	10	0.257143	0.0857143	0.371429	0.285714	1
NC_007409	Acidianus two-tailed virus	Archaea	Acidianus convivator	[35237] dsDNA viruses, no RNA stage	[423358] Bicaudaviridae	[680194] Bicaudavirus	[315953] ATV ; Acidianus two-tailed virus					62730	77	12	0.155844	10	0.12987	0	12	10	55	0	0.155844	0.12987	0.714286	1
NC_011103	Rhizobium phage 16-3	Bacteria	information not provided	[35237] dsDNA viruses, no RNA stage	[28883] Caudovirales ; Tailed phages	[10699] Siphoviridae ; Styloviridae ; phages with long non-contractile tails	[196894] unclassified Siphoviridae	[10704] Bacteriophage 16-3 ; Rhizobium phage 16-3 ; phage 16-3				60195	123	12	0.097561	31	0.252033	1	11	30	81	0.00813008	0.0894309	0.243902	0.658537	1
HQ728266	Erwinia phage vB_EamP-S6	Bacteria	Erwinia amylovora	[35237] dsDNA viruses, no RNA stage	[28883] Caudovirales ; Tailed phages	[10744] Podoviridae ; phages with short tails	[371730] "N4-like viruses" ; N4-like viruses	[481851] unclassified N4-like viruses	[1051675] Erwinia amylovora Bacteriophage S6 ; Erwinia phage S6 ; Erwinia phage vB_EamP-S6			74669	124	12	0.0967742	42	0.33871	3	9	39	73	0.0241935	0.0725806	0.314516	0.58871	1
NC_009817	Lactococcus phage KSY1	Bacteria	Lactococcus lactis	[35237] dsDNA viruses, no RNA stage	[28883] Caudovirales ; Tailed phages	[10744] Podoviridae ; phages with short tails	[686602] unassigned Podoviridae	[388452] Lactococcus lactis phage KSY1 ; Lactococcus phage KSY1				79232	143	12	0.0839161	27	0.188811	2	10	25	106	0.013986	0.0699301	0.174825	0.741259	1
HQ832595	Pseudomonas phage PaP1	Bacteria	Pseudomonas aeruginosa PA1	[35237] dsDNA viruses, no RNA stage	[28883] Caudovirales ; Tailed phages	[10662] Myoviridae ; phages with contractile tails	[196896] unclassified Myoviridae	[685892] Pseudomonas phage PaP1				91715	176	12	0.0681818	78	0.443182	3	9	75	89	0.0170455	0.0511364	0.426136	0.505682	1
GU988610	Pseudomonas phage JG004	Bacteria	Pseudomonas aeruginosa	[35237] dsDNA viruses, no RNA stage	[28883] Caudovirales ; Tailed phages	[10662] Myoviridae ; phages with contractile tails	[196896] unclassified Myoviridae	[757342] Pseudomonas phage JG004				93017	180	12	0.0666667	78	0.433333	3	9	75	93	0.0166667	0.05	0.416667	0.516667	1
NC_015294	Pseudomonas phage PAK_P1	Bacteria	Pseudomonas aeruginosa PAK	[35237] dsDNA viruses, no RNA stage	[28883] Caudovirales ; Tailed phages	[10662] Myoviridae ; phages with contractile tails	[196896] unclassified Myoviridae	[743813] Pseudomonas aeruginosa bacteriophage PAK_P1 ; Pseudomonas phage PAK_P1				93398	181	12	0.0662983	80	0.441989	3	9	77	92	0.0165746	0.0497238	0.425414	0.508287	1
JF704092	Mycobacterium phage Alice	Bacteria	information not provided	[35237] dsDNA viruses, no RNA stage	[28883] Caudovirales ; Tailed phages	[10662] Myoviridae ; phages with contractile tails	[196896] unclassified Myoviridae	[1034128] Mycobacteriophage Alice ; Mycobacterium phage Alice				153401	239	12	0.0502092	47	0.196653	2	10	45	182	0.0083682	0.041841	0.188285	0.761506	1
HQ641348	Vibrio phage ICP1_2006_D	Bacteria	Vibrio cholerae	[35237] dsDNA viruses, no RNA stage	[28883] Caudovirales ; Tailed phages	[10662] Myoviridae ; phages with contractile tails	[196896] unclassified Myoviridae	[979525] Vibrio phage ICP1	[979532] Vibrio phage ICP1_2006_D			124497	252	12	0.047619	59	0.234127	2	10	57	183	0.00793651	0.0396825	0.22619	0.72619	1
HQ641349	Vibrio phage ICP1_2006_C	Bacteria	Vibrio cholerae	[35237] dsDNA viruses, no RNA stage	[28883] Caudovirales ; Tailed phages	[10662] Myoviridae ; phages with contractile tails	[196896] unclassified Myoviridae	[979525] Vibrio phage ICP1	[979531] Vibrio phage ICP1_2006_C			124497	253	12	0.0474308	59	0.233202	2	10	57	184	0.00790514	0.0395257	0.225296	0.727273	1
HQ641353	Vibrio phage ICP1_2001_A	Bacteria	Vibrio cholerae	[35237] dsDNA viruses, no RNA stage	[28883] Caudovirales ; Tailed phages	[10662] Myoviridae ; phages with contractile tails	[196896] unclassified Myoviridae	[979525] Vibrio phage ICP1	[979526] Vibrio phage ICP1_2001_A			124826	256	12	0.046875	56	0.21875	2	10	54	190	0.0078125	0.0390625	0.210938	0.742188	1
NC_015569	Synechococcus phage S-CRM01	Bacteria	Synechococcus sp. LC16	[35237] dsDNA viruses, no RNA stage	[28883] Caudovirales ; Tailed phages	[10662] Myoviridae ; phages with contractile tails	[196896] unclassified Myoviridae	[1026955] Synechococcus phage S-CRM01				178563	310	12	0.0387097	102	0.329032	5	7	97	201	0.016129	0.0225806	0.312903	0.648387	1
NC_005361	Sulfolobus virus Kamchatka 1	Archaea	Sulfolobus sp.	[35237] dsDNA viruses, no RNA stage	[10474] Fuselloviridae ; SSV1-type phages	[10475] Fusellovirus ; SSV1 group	[349054] unclassified Fusellovirus	[248496] Sulfolobus spindle-shaped virus Kamchatka-1 ; Sulfolobus virus Kamchatka 1				17385	32	13	0.40625	24	0.75	11	2	13	6	0.34375	0.0625	0.40625	0.1875	1
NC_013588	Sulfolobus spindle-shaped virus 7	Archaea	Sulfolobus sp. G4T-1	[35237] dsDNA viruses, no RNA stage	[10474] Fuselloviridae ; SSV1-type phages	[693626] unclassified Fuselloviridae	[693628] Sulfolobus spindle-shaped virus 7					17602	33	13	0.393939	25	0.757576	11	2	14	6	0.333333	0.0606061	0.424242	0.181818	1
NC_011217	Sulfolobus spindle-shaped virus 5	Archaea	information not provided	[35237] dsDNA viruses, no RNA stage	[10474] Fuselloviridae ; SSV1-type phages	[10475] Fusellovirus ; SSV1 group	[349054] unclassified Fusellovirus	[459291] Sulfolobus spindle-shaped virus 5				15330	34	13	0.382353	20	0.588235	7	6	13	8	0.205882	0.176471	0.382353	0.235294	1
NC_007914	His1 virus	Archaea	Haloarcula hispanica	[35237] dsDNA viruses, no RNA stage	[352476] Salterprovirus	[128708] Halovirus His1 ; His 1 virus ; His1 virus ; His1V						14462	36	13	0.361111	0	0	0	13	0	23	0	0.361111	0	0.638889	1
NC_013197	Thermus phage P23-77	Bacteria	Thermus thermophilus	[35237] dsDNA viruses, no RNA stage	[79205] unclassified dsDNA phages	[668994] Thermus phage P23-77						17036	37	13	0.351351	3	0.0810811	0	13	3	21	0	0.351351	0.0810811	0.567568	1
HM368260	Acinetobacter phage AB1	Bacteria	Acinetobacter baumannii	[12333] unclassified bacteriophages ; unclassified phages	[889876] Acinetobacter baumannii Phage AB1 ; Acinetobacter phage AB1							45159	92	13	0.141304	30	0.326087	1	12	29	50	0.0108696	0.130435	0.315217	0.543478	1
NC_007024	Xanthomonas phage Xp15	Bacteria	Xanthomonas campestris pv. pelargonii	[35237] dsDNA viruses, no RNA stage	[28883] Caudovirales ; Tailed phages	[102294] unclassified Caudovirales ; unclassified tailed phages	[322855] Xanthomonas campestris pv. pelargonii bacteriophage Xp15 ; Xanthomonas campestris pv. pelargonii phage Xp15 ; Xanthomonas phage Xp15					55770	93	13	0.139785	25	0.268817	1	12	24	56	0.0107527	0.129032	0.258065	0.602151	1
NC_004683	Mycobacterium phage Che9c	Bacteria	Mycobacterium	[35237] dsDNA viruses, no RNA stage	[28883] Caudovirales ; Tailed phages	[10699] Siphoviridae ; Styloviridae ; phages with long non-contractile tails	[196894] unclassified Siphoviridae	[205872] Mycobacteriophage Che9c ; Mycobacterium phage Che9c				57050	101	13	0.128713	69	0.683168	6	7	63	25	0.0594059	0.0693069	0.623762	0.247525	1
JF731128	Staphylococcus phage SAP6	Bacteria	Staphylococcus aureus	[35237] dsDNA viruses, no RNA stage	[28883] Caudovirales ; Tailed phages	[10699] Siphoviridae ; Styloviridae ; phages with long non-contractile tails	[196894] unclassified Siphoviridae	[1073766] Enterococcus phage SAP6 ; SAP6 bacteriophage				58619	111	13	0.117117	22	0.198198	0	13	22	76	0	0.117117	0.198198	0.684685	1
NC_004914	Stx2 converting phage II	Bacteria	Escherichia coli O157:H7	[35237] dsDNA viruses, no RNA stage	[28883] Caudovirales ; Tailed phages	[10699] Siphoviridae ; Styloviridae ; phages with long non-contractile tails	[186765] "Lambda-like viruses" ; Lambda phage group ; Lambda-like viruses	[335795] unclassified Lambda-like viruses	[194949] Stx2 converting bacteriophage II ; Stx2 converting phage II			62706	112	13	0.116071	104	0.928571	12	1	92	7	0.107143	0.00892857	0.821429	0.0625	1
NC_015938	Salmonella phage 7-11	Bacteria	Salmonella enterica subsp. enterica serovar Newport	[35237] dsDNA viruses, no RNA stage	[28883] Caudovirales ; Tailed phages	[102294] unclassified Caudovirales ; unclassified tailed phages	[1054968] Salmonella Newport bacteriophage 7-11 ; Salmonella phage 7-11					89916	168	13	0.077381	52	0.309524	2	11	50	105	0.0119048	0.0654762	0.297619	0.625	1
GU169904	Staphylococcus phage SA1	Bacteria	Staphylococcus aureus	[35237] dsDNA viruses, no RNA stage	[28883] Caudovirales ; Tailed phages	[10662] Myoviridae ; phages with contractile tails	[196896] unclassified Myoviridae	[694060] Staphylococcus phage SA1				147303	227	13	0.0572687	154	0.678414	8	5	146	68	0.0352423	0.0220264	0.643172	0.299559	1
NC_011271	Mycobacterium phage Cali	Bacteria	information not provided	[35237] dsDNA viruses, no RNA stage	[28883] Caudovirales ; Tailed phages	[10662] Myoviridae ; phages with contractile tails	[680114] "I3-like viruses" ; Bxz1-like phages ; I3-like viruses	[1133560] unclassified I3-like viruses	[546803] Mycobacteriophage Cali ; Mycobacterium phage Cali			155372	231	13	0.0562771	45	0.194805	2	11	43	175	0.00865801	0.047619	0.186147	0.757576	1
NC_013650	Mycobacterium phage ET08	Bacteria	information not provided	[35237] dsDNA viruses, no RNA stage	[28883] Caudovirales ; Tailed phages	[10662] Myoviridae ; phages with contractile tails	[680114] "I3-like viruses" ; Bxz1-like phages ; I3-like viruses	[1133560] unclassified I3-like viruses	[663554] Mycobacteriophage ET08 ; Mycobacterium phage ET08			155445	231	13	0.0562771	39	0.168831	2	11	37	181	0.00865801	0.047619	0.160173	0.78355	1
HQ641354	Vibrio phage ICP1_2004_A	Bacteria	Vibrio cholerae	[35237] dsDNA viruses, no RNA stage	[28883] Caudovirales ; Tailed phages	[10662] Myoviridae ; phages with contractile tails	[196896] unclassified Myoviridae	[979525] Vibrio phage ICP1	[979527] Vibrio phage ICP1_2004_A			128083	250	13	0.052	53	0.212	2	11	51	186	0.008	0.044	0.204	0.744	1
NC_005872	Pyrobaculum spherical virus	Archaea	Pyrobaculum sp. D11	[35237] dsDNA viruses, no RNA stage	[292638] Globuloviridae	[564645] Globulovirus	[270161] Pyrobaculum spherical virus					28337	48	14	0.291667	0	0	0	14	0	34	0	0.291667	0	0.708333	1
NC_004735	Rhodothermus phage RM378	Bacteria	Rhodothermus marinus	[35237] dsDNA viruses, no RNA stage	[28883] Caudovirales ; Tailed phages	[10662] Myoviridae ; phages with contractile tails	[196896] unclassified Myoviridae	[148943] Bacteriophage RM 378 ; Bacteriophage RM378 ; Rhodothermus phage RM378				129908	161	14	0.0869565	19	0.118012	1	13	18	129	0.00621118	0.0807453	0.111801	0.801242	1
NC_006565	Lactobacillus phage LP65	Bacteria	Lactobacillus plantarum	[35237] dsDNA viruses, no RNA stage	[28883] Caudovirales ; Tailed phages	[10662] Myoviridae ; phages with contractile tails	[857473] Spounavirinae	[140409] "SPO1-like viruses" ; SP01-like viruses ; SPO1-like viruses	[365007] unclassified SPO1-like viruses	[298338] Lactobacillus phage LP65 ; Lactobacillus plantarum bacteriophage LP65		131522	192	14	0.0729167	69	0.359375	3	11	66	112	0.015625	0.0572917	0.34375	0.583333	1
NC_015464	Campylobacter phage NCTC12673	Bacteria	Campylobacter jejuni	[35237] dsDNA viruses, no RNA stage	[28883] Caudovirales ; Tailed phages	[10662] Myoviridae ; phages with contractile tails	[196896] unclassified Myoviridae	[934027] Campylobacter jejuni bacteriophage NCTC12673 ; Campylobacter phage NCTC12673				135041	202	14	0.0693069	84	0.415842	3	11	81	107	0.0148515	0.0544554	0.40099	0.529703	1
JN132397	Campylobacter phage CPX	Bacteria	Campylobacter jejuni	[35237] dsDNA viruses, no RNA stage	[28883] Caudovirales ; Tailed phages	[10662] Myoviridae ; phages with contractile tails	[196896] unclassified Myoviridae	[990550] Campylobacter jejuni phage CP81 ; Campylobacter phage CP81	[1110702] Campylobacter phage CPX			132662	206	14	0.0679612	81	0.393204	2	12	79	113	0.00970874	0.0582524	0.383495	0.548544	1
FN667788	Campylobacter phage CP220	Bacteria	Campylobacter sp.	[35237] dsDNA viruses, no RNA stage	[28883] Caudovirales ; Tailed phages	[10662] Myoviridae ; phages with contractile tails	[196896] unclassified Myoviridae	[722417] Campylobacter phage CP220				177534	215	14	0.0651163	83	0.386047	2	12	81	120	0.00930233	0.055814	0.376744	0.55814	1
JF704096	Mycobacterium phage Ghost	Bacteria	information not provided	[35237] dsDNA viruses, no RNA stage	[28883] Caudovirales ; Tailed phages	[10662] Myoviridae ; phages with contractile tails	[196896] unclassified Myoviridae	[1034134] Mycobacteriophage Ghost ; Mycobacterium phage Ghost				155167	241	14	0.0580913	42	0.174274	2	12	40	187	0.00829876	0.0497925	0.165975	0.775934	1
NC_015288	Prochlorococcus phage Syn1	Bacteria	information not provided	[35237] dsDNA viruses, no RNA stage	[28883] Caudovirales ; Tailed phages	[102294] unclassified Caudovirales ; unclassified tailed phages	[444861] Cyanophage Syn1 ; Prochlorococcus phage Syn1					191195	246	14	0.0569106	180	0.731707	13	1	167	65	0.0528455	0.00406504	0.678862	0.264228	1
JN624850	Mycobacterium phage Pleione	Bacteria	information not provided	[35237] dsDNA viruses, no RNA stage	[28883] Caudovirales ; Tailed phages	[10662] Myoviridae ; phages with contractile tails	[680114] "I3-like viruses" ; Bxz1-like phages ; I3-like viruses	[1133560] unclassified I3-like viruses	[1079895] Mycobacteriophage Pleione ; Mycobacterium phage Pleione			155586	252	14	0.0555556	44	0.174603	2	12	42	196	0.00793651	0.047619	0.166667	0.777778	1
NC_013085	Synechococcus phage S-RSM4	Bacteria	information not provided	[35237] dsDNA viruses, no RNA stage	[28883] Caudovirales ; Tailed phages	[10662] Myoviridae ; phages with contractile tails	[1198136] Tevenvirinae	[10663] "T4-like viruses" ; T4 phage group ; T4-like phages ; T4-like viruses	[329380] unclassified T4-like phages ; unclassified T4-like viruses	[555387] Cyanophage S-RSM4 ; Synechococcus phage S-RSM4		194454	252	14	0.0555556	178	0.706349	11	3	167	71	0.0436508	0.0119048	0.662698	0.281746	1
NC_006820	Synechococcus phage S-PM2	Bacteria	Synechococcus sp. SynWH7803	[35237] dsDNA viruses, no RNA stage	[28883] Caudovirales ; Tailed phages	[10662] Myoviridae ; phages with contractile tails	[1198136] Tevenvirinae	[10663] "T4-like viruses" ; T4 phage group ; T4-like phages ; T4-like viruses	[329380] unclassified T4-like phages ; unclassified T4-like viruses	[238854] Bacteriophage S-PM2 ; Cyanophage S-PM2 ; Cyanophage phage S-PM2 ; Synechococcus phage S-PM2		196280	272	14	0.0514706	141	0.518382	8	6	133	125	0.0294118	0.0220588	0.488971	0.459559	1
NC_014635	Aeromonas phage phiAS4	Bacteria	Aeromonas salmonicida	[35237] dsDNA viruses, no RNA stage	[28883] Caudovirales ; Tailed phages	[10662] Myoviridae ; phages with contractile tails	[1198136] Tevenvirinae	[10663] "T4-like viruses" ; T4 phage group ; T4-like phages ; T4-like viruses	[329380] unclassified T4-like phages ; unclassified T4-like viruses	[879628] Aeromonas bacteriophage phiAS4 ; Aeromonas phage phiAS4		163875	280	14	0.05	214	0.764286	13	1	201	65	0.0464286	0.00357143	0.717857	0.232143	1
JN641803	Salmonella phage SPN3US	Bacteria	information not provided	[35237] dsDNA viruses, no RNA stage	[28883] Caudovirales ; Tailed phages	[10662] Myoviridae ; phages with contractile tails	[196896] unclassified Myoviridae	[1090134] Salmonella bacteriophage SPN3US ; Salmonella phage SPN3US				240413	283	14	0.04947	61	0.215548	1	13	60	209	0.00353357	0.0459364	0.212014	0.738516	1
NC_005360	Sulfolobus virus Ragged Hills	Archaea	Sulfolobus sp.	[35237] dsDNA viruses, no RNA stage	[10474] Fuselloviridae ; SSV1-type phages	[10475] Fusellovirus ; SSV1 group	[349054] unclassified Fusellovirus	[256994] Sulfolobus spindle-shaped virus Ragged Hills ; Sulfolobus virus Ragged Hills				16473	37	15	0.405405	25	0.675676	11	4	14	8	0.297297	0.108108	0.378378	0.216216	1
NC_013585	Acidianus spindle-shaped virus 1	Archaea	Acidianus brierleyi DSM1651	[35237] dsDNA viruses, no RNA stage	[10474] Fuselloviridae ; SSV1-type phages	[693626] unclassified Fuselloviridae	[693629] Acidianus spindle-shaped virus 1					24186	41	15	0.365854	21	0.512195	7	8	14	12	0.170732	0.195122	0.341463	0.292683	1
NC_006268	Sulfolobus virus STSV1	Archaea	Sulfolobus tengchongensis	[35237] dsDNA viruses, no RNA stage	[423358] Bicaudaviridae	[680194] Bicaudavirus	[285013] STSV1 ; Sulfolobus tengchongensis spindle-shaped virus STSV1 ; Sulfolobus virus STSV1					75294	80	15	0.1875	8	0.1	0	15	8	57	0	0.1875	0.1	0.7125	1
GU580943	Rhodococcus phage ReqiPine5	Bacteria	Rhodococcus equi	[35237] dsDNA viruses, no RNA stage	[28883] Caudovirales ; Tailed phages	[10699] Siphoviridae ; Styloviridae ; phages with long non-contractile tails	[196894] unclassified Siphoviridae	[691963] Rhodococcus equi phage ReqiPine5 ; Rhodococcus phage ReqiPine5				59231	97	15	0.154639	41	0.42268	4	11	37	45	0.0412371	0.113402	0.381443	0.463918	1
NC_007291	Enterobacteria phage JK06	Bacteria	Escherichia coli O157:H7	[35237] dsDNA viruses, no RNA stage	[28883] Caudovirales ; Tailed phages	[10699] Siphoviridae ; Styloviridae ; phages with long non-contractile tails	[196894] unclassified Siphoviridae	[337828] Bacteriophage JK06 ; Enterobacteria phage JK06				46072	106	15	0.141509	56	0.528302	6	9	50	41	0.0566038	0.0849057	0.471698	0.386792	1
NC_015263	Lactococcus phage 949	Bacteria	Lactococcus lactis strain ML8	[35237] dsDNA viruses, no RNA stage	[28883] Caudovirales ; Tailed phages	[10699] Siphoviridae ; Styloviridae ; phages with long non-contractile tails	[196894] unclassified Siphoviridae	[881953] Lactococcus lactis phage 949 ; Lactococcus phage 949				114768	168	15	0.0892857	41	0.244048	1	14	40	113	0.00595238	0.0833333	0.238095	0.672619	1
GQ303262	Mycobacterium phage LRRHood	Bacteria	information not provided	[35237] dsDNA viruses, no RNA stage	[28883] Caudovirales ; Tailed phages	[10662] Myoviridae ; phages with contractile tails	[680114] "I3-like viruses" ; Bxz1-like phages ; I3-like viruses	[1133560] unclassified I3-like viruses	[546803] Mycobacteriophage Cali ; Mycobacterium phage Cali	[663556] Mycobacteriophage LRRHood ; Mycobacterium phage LRRHood		154349	237	15	0.0632911	44	0.185654	2	13	42	180	0.00843882	0.0548523	0.177215	0.759494	1
NC_011269	Mycobacterium phage ScottMcG	Bacteria	information not provided	[35237] dsDNA viruses, no RNA stage	[28883] Caudovirales ; Tailed phages	[10662] Myoviridae ; phages with contractile tails	[680114] "I3-like viruses" ; Bxz1-like phages ; I3-like viruses	[1133560] unclassified I3-like viruses	[546807] Mycobacteriophage ScottMcG ; Mycobacterium phage ScottMcG			154017	237	15	0.0632911	41	0.172996	2	13	39	183	0.00843882	0.0548523	0.164557	0.772152	1
NC_011270	Mycobacterium phage Spud	Bacteria	information not provided	[35237] dsDNA viruses, no RNA stage	[28883] Caudovirales ; Tailed phages	[10662] Myoviridae ; phages with contractile tails	[680114] "I3-like viruses" ; Bxz1-like phages ; I3-like viruses	[1133560] unclassified I3-like viruses	[546808] Mycobacteriophage Spud ; Mycobacterium phage Spud			154906	237	15	0.0632911	40	0.168776	2	13	38	184	0.00843882	0.0548523	0.160338	0.776371	1
NC_011272	Mycobacterium phage Rizal	Bacteria	information not provided	[35237] dsDNA viruses, no RNA stage	[28883] Caudovirales ; Tailed phages	[10662] Myoviridae ; phages with contractile tails	[680114] "I3-like viruses" ; Bxz1-like phages ; I3-like viruses	[1133560] unclassified I3-like viruses	[546806] Mycobacteriophage Rizal ; Mycobacterium phage Rizal			153894	238	15	0.0630252	40	0.168067	2	13	38	185	0.00840336	0.0546218	0.159664	0.777311	1
NC_008207	Mycobacterium phage Catera	Bacteria	Mycobacterium	[35237] dsDNA viruses, no RNA stage	[28883] Caudovirales ; Tailed phages	[10662] Myoviridae ; phages with contractile tails	[680114] "I3-like viruses" ; Bxz1-like phages ; I3-like viruses	[1133560] unclassified I3-like viruses	[373404] Mycobacteriophage Catera ; Mycobacterium phage Catera			153766	239	15	0.0627615	40	0.167364	2	13	38	186	0.0083682	0.0543933	0.158996	0.778243	1
JN412592	Mycobacterium phage LinStu	Bacteria	information not provided	[35237] dsDNA viruses, no RNA stage	[28883] Caudovirales ; Tailed phages	[10662] Myoviridae ; phages with contractile tails	[680114] "I3-like viruses" ; Bxz1-like phages ; I3-like viruses	[1133560] unclassified I3-like viruses	[1074307] Mycobacteriophage LinStu ; Mycobacterium phage LinStu			153882	241	15	0.0622407	44	0.182573	2	13	42	184	0.00829876	0.0539419	0.174274	0.763485	1
NC_004687	Mycobacterium phage Bxz1	Bacteria	Mycobacterium	[35237] dsDNA viruses, no RNA stage	[28883] Caudovirales ; Tailed phages	[10662] Myoviridae ; phages with contractile tails	[680114] "I3-like viruses" ; Bxz1-like phages ; I3-like viruses	[205877] Mycobacteriophage Bxz1 ; Mycobacterium phage Bxz1				156102	242	15	0.0619835	43	0.177686	2	13	41	186	0.00826446	0.053719	0.169421	0.768595	1
NC_013697	Deftia phage phiW-14	Bacteria	Delftia acidovorans	[35237] dsDNA viruses, no RNA stage	[28883] Caudovirales ; Tailed phages	[10662] Myoviridae ; phages with contractile tails	[196896] unclassified Myoviridae	[665032] Deftia acidovorans bacteriophage phiW-14 ; Deftia phage phiW-14				157486	246	15	0.0609756	80	0.325203	3	12	77	154	0.0121951	0.0487805	0.313008	0.626016	1
NC_004688	Mycobacterium phage Omega	Bacteria	Mycobacterium	[35237] dsDNA viruses, no RNA stage	[28883] Caudovirales ; Tailed phages	[10699] Siphoviridae ; Styloviridae ; phages with long non-contractile tails	[196894] unclassified Siphoviridae	[205879] Mycobacteriophage Omega ; Mycobacterium phage Omega				110865	250	15	0.06	221	0.884	13	2	208	27	0.052	0.008	0.832	0.108	1
JN204348	Mycobacterium phage Sebata	Bacteria	information not provided	[35237] dsDNA viruses, no RNA stage	[28883] Caudovirales ; Tailed phages	[10662] Myoviridae ; phages with contractile tails	[680114] "I3-like viruses" ; Bxz1-like phages ; I3-like viruses	[1133560] unclassified I3-like viruses	[1052672] Mycobacteriophage Sebata ; Mycobacterium phage Sebata			155286	251	15	0.059761	44	0.175299	2	13	42	194	0.00796813	0.0517928	0.167331	0.772908	1
JN699627	Mycobacterium phage Nappy	Bacteria	information not provided	[35237] dsDNA viruses, no RNA stage	[28883] Caudovirales ; Tailed phages	[10662] Myoviridae ; phages with contractile tails	[680114] "I3-like viruses" ; Bxz1-like phages ; I3-like viruses	[1133560] unclassified I3-like viruses	[1088866] Mycobacteriophage Nappy ; Mycobacterium phage Nappy			156646	251	15	0.059761	45	0.179283	1	14	44	192	0.00398406	0.0557769	0.175299	0.76494	1
NC_008208	Aeromonas phage 25	Bacteria	Aeromonas salmonicida	[35237] dsDNA viruses, no RNA stage	[28883] Caudovirales ; Tailed phages	[10662] Myoviridae ; phages with contractile tails	[1198136] Tevenvirinae	[10663] "T4-like viruses" ; T4 phage group ; T4-like phages ; T4-like viruses	[233894] Aeromonas phage 25 ; Aeromonas salmonicida bacteriophage 25 ; Aeromonas salmonicida phage 25 ; Bacteriophage 25			161475	252	15	0.0595238	219	0.869048	14	1	205	32	0.0555556	0.00396825	0.813492	0.126984	1
NC_005135	Aeromonas phage 44RR2.8t	Bacteria	Aeromonas salmonicida	[35237] dsDNA viruses, no RNA stage	[28883] Caudovirales ; Tailed phages	[10662] Myoviridae ; phages with contractile tails	[1198136] Tevenvirinae	[10663] "T4-like viruses" ; T4 phage group ; T4-like phages ; T4-like viruses	[115987] Aeromonas phage 40RR2.8t ; Aeromonas phage 44RR2.8t ; Bacteriophage 44RR2.8t			173591	260	15	0.0576923	215	0.826923	12	3	203	42	0.0461538	0.0115385	0.780769	0.161538	1
NC_010576	Lactococcus phage 1706	Bacteria	Lactococcus lactis	[35237] dsDNA viruses, no RNA stage	[28883] Caudovirales ; Tailed phages	[10699] Siphoviridae ; Styloviridae ; phages with long non-contractile tails	[196894] unclassified Siphoviridae	[475178] Lactococcus phage 1706				55597	88	16	0.181818	31	0.352273	2	14	29	43	0.0227273	0.159091	0.329545	0.488636	1
FR823450	Campylobacter phage CP81	Bacteria	Campylobacter jejuni	[35237] dsDNA viruses, no RNA stage	[28883] Caudovirales ; Tailed phages	[10662] Myoviridae ; phages with contractile tails	[196896] unclassified Myoviridae	[990550] Campylobacter jejuni phage CP81 ; Campylobacter phage CP81				132454	208	16	0.0769231	72	0.346154	2	14	70	122	0.00961538	0.0673077	0.336538	0.586538	1
FN667789	Campylobacter phage CPt10	Bacteria	information not provided	[35237] dsDNA viruses, no RNA stage	[28883] Caudovirales ; Tailed phages	[10662] Myoviridae ; phages with contractile tails	[196896] unclassified Myoviridae	[722418] Campylobacter phage CPt10				175720	218	16	0.0733945	81	0.37156	2	14	79	123	0.00917431	0.0642202	0.362385	0.56422	1
NC_015285	Prochlorococcus phage Syn33	Bacteria	information not provided	[35237] dsDNA viruses, no RNA stage	[28883] Caudovirales ; Tailed phages	[102294] unclassified Caudovirales ; unclassified tailed phages	[444878] Cyanophage Syn33 ; Prochlorococcus phage Syn33					174285	238	16	0.0672269	204	0.857143	14	2	190	32	0.0588235	0.00840336	0.798319	0.134454	1
JF937101	Mycobacterium phage LittleE	Bacteria	information not provided	[35237] dsDNA viruses, no RNA stage	[28883] Caudovirales ; Tailed phages	[10699] Siphoviridae ; Styloviridae ; phages with long non-contractile tails	[196894] unclassified Siphoviridae	[1034111] Mycobacteriophage LittleE ; Mycobacterium phage LittleE				109086	242	16	0.0661157	220	0.909091	16	0	204	22	0.0661157	0	0.842975	0.0909091	1
JN699626	Mycobacterium phage MoMoMixon	Bacteria	information not provided	[35237] dsDNA viruses, no RNA stage	[28883] Caudovirales ; Tailed phages	[10662] Myoviridae ; phages with contractile tails	[680114] "I3-like viruses" ; Bxz1-like phages ; I3-like viruses	[1133560] unclassified I3-like viruses	[1088865] Mycobacteriophage MoMoMixon ; Mycobacterium phage MoMoMixon			154573	244	16	0.0655738	42	0.172131	2	14	40	188	0.00819672	0.057377	0.163934	0.770492	1
NC_011041	Escherichia phage rv5	Bacteria	Escherichia coli	[35237] dsDNA viruses, no RNA stage	[28883] Caudovirales ; Tailed phages	[10662] Myoviridae ; phages with contractile tails	[196896] unclassified Myoviridae	[399183] Escherichia coli bacteriophage rv5 ; Escherichia phage rv5				137947	244	16	0.0655738	62	0.254098	1	15	61	167	0.00409836	0.0614754	0.25	0.684426	1
JF957059	Mycobacterium phage Optimus	Bacteria	information not provided	[35237] dsDNA viruses, no RNA stage	[28883] Caudovirales ; Tailed phages	[10699] Siphoviridae ; Styloviridae ; phages with long non-contractile tails	[196894] unclassified Siphoviridae	[1032893] Mycobacteriophage Optimus ; Mycobacterium phage Optimus				109270	247	16	0.0647773	193	0.781377	11	5	182	49	0.0445344	0.0202429	0.736842	0.198381	1
JN699625	Mycobacterium phage Wally	Bacteria	information not provided	[35237] dsDNA viruses, no RNA stage	[28883] Caudovirales ; Tailed phages	[10662] Myoviridae ; phages with contractile tails	[680114] "I3-like viruses" ; Bxz1-like phages ; I3-like viruses	[1133560] unclassified I3-like viruses	[1088867] Mycobacteriophage Wally ; Mycobacterium phage Wally			155299	247	16	0.0647773	43	0.174089	2	14	41	190	0.00809717	0.0566802	0.165992	0.769231	1
JN412588	Mycobacterium phage Dandelion	Bacteria	information not provided	[35237] dsDNA viruses, no RNA stage	[28883] Caudovirales ; Tailed phages	[10662] Myoviridae ; phages with contractile tails	[680114] "I3-like viruses" ; Bxz1-like phages ; I3-like viruses	[1133560] unclassified I3-like viruses	[1074305] Mycobacteriophage Dandelion ; Mycobacterium phage Dandelion			157568	256	16	0.0625	43	0.167969	1	15	42	198	0.00390625	0.0585938	0.164062	0.773438	1
AB605730	Bacillus phage SP10	Bacteria	information not provided	[35237] dsDNA viruses, no RNA stage	[28883] Caudovirales ; Tailed phages	[10662] Myoviridae ; phages with contractile tails	[196896] unclassified Myoviridae	[941058] Bacillus phage SP10				143986	259	16	0.0617761	66	0.254826	1	15	65	178	0.003861	0.0579151	0.250965	0.687259	1
NC_007022	Aeromonas phage 31	Bacteria	Aeromonas salmonicida	[35237] dsDNA viruses, no RNA stage	[28883] Caudovirales ; Tailed phages	[10662] Myoviridae ; phages with contractile tails	[1198136] Tevenvirinae	[10663] "T4-like viruses" ; T4 phage group ; T4-like phages ; T4-like viruses	[321023] Aeromonas phage 31			172963	259	16	0.0617761	215	0.830116	13	3	202	41	0.0501931	0.011583	0.779923	0.158301	1
NC_011421	Bacillus phage SPO1	Bacteria	information not provided	[35237] dsDNA viruses, no RNA stage	[28883] Caudovirales ; Tailed phages	[10662] Myoviridae ; phages with contractile tails	[857473] Spounavirinae	[140409] "SPO1-like viruses" ; SP01-like viruses ; SPO1-like viruses	[10685] Bacillus phage SP01 ; Bacillus phage SPO1 ; Bacillus subtilis bacteriophage SPO1 ; Bacteriophage SPO1 ; Bacteriophage sp01 ; phage SPO1			132562	217	17	0.078341	61	0.281106	2	15	59	141	0.00921659	0.0691244	0.271889	0.64977	1
NC_008296	Synechococcus phage syn9	Bacteria	Synechococcus sp. WH 8012	[35237] dsDNA viruses, no RNA stage	[28883] Caudovirales ; Tailed phages	[10662] Myoviridae ; phages with contractile tails	[1198136] Tevenvirinae	[10663] "T4-like viruses" ; T4 phage group ; T4-like phages ; T4-like viruses	[329380] unclassified T4-like phages ; unclassified T4-like viruses	[382359] Bacteriophage Syn9 ; Phage Syn9 ; Synechococcus cyanophage syn9 ; Synechococcus phage syn9		177300	237	17	0.07173	195	0.822785	16	1	179	41	0.0675105	0.00421941	0.755274	0.172996	1
JF704116	Mycobacterium phage Drazdys	Bacteria	information not provided	[35237] dsDNA viruses, no RNA stage	[28883] Caudovirales ; Tailed phages	[10662] Myoviridae ; phages with contractile tails	[680114] "I3-like viruses" ; Bxz1-like phages ; I3-like viruses	[1133560] unclassified I3-like viruses	[1034132] Mycobacteriophage Drazdys ; Mycobacterium phage Drazdys			156281	247	17	0.0688259	43	0.174089	2	15	41	189	0.00809717	0.0607287	0.165992	0.765182	1
JN202312	Enterobacteria phage ime09	Bacteria	Escherichia coli	[35237] dsDNA viruses, no RNA stage	[28883] Caudovirales ; Tailed phages	[10662] Myoviridae ; phages with contractile tails	[1198136] Tevenvirinae	[10663] "T4-like viruses" ; T4 phage group ; T4-like phages ; T4-like viruses	[329380] unclassified T4-like phages ; unclassified T4-like viruses	[1054834] Enterobacteria phage ime09		166499	275	17	0.0618182	172	0.625455	9	8	163	95	0.0327273	0.0290909	0.592727	0.345455	1
NC_004928	Enterobacteria phage RB69	Bacteria	Escherichia coli	[35237] dsDNA viruses, no RNA stage	[28883] Caudovirales ; Tailed phages	[10662] Myoviridae ; phages with contractile tails	[1198136] Tevenvirinae	[10663] "T4-like viruses" ; T4 phage group ; T4-like phages ; T4-like viruses	[329380] unclassified T4-like phages ; unclassified T4-like viruses	[12353] Bacteriophage RB69 ; Enterobacteria phage RB69 ; RB69 ; phage RB69		167560	281	17	0.0604982	243	0.864769	15	2	228	36	0.0533808	0.00711744	0.811388	0.128114	1
NC_014260	Enterobacteria phage IME08	Bacteria	Escherichia coli strain 8099	[35237] dsDNA viruses, no RNA stage	[28883] Caudovirales ; Tailed phages	[10662] Myoviridae ; phages with contractile tails	[1198136] Tevenvirinae	[10663] "T4-like viruses" ; T4 phage group ; T4-like phages ; T4-like viruses	[329380] unclassified T4-like phages ; unclassified T4-like viruses	[697227] Enterobacteria phage IME08		172253	284	17	0.0598592	228	0.802817	10	7	218	49	0.0352113	0.0246479	0.767606	0.172535	1
NC_009452	Acidianus bottle-shaped virus	Archaea	Acidianus convivator	[35237] dsDNA viruses, no RNA stage	[573053] Ampullaviridae	[573054] Ampullavirus	[437444] Acidianus bottle-shaped virus					23814	57	18	0.315789	2	0.0350877	0	18	2	37	0	0.315789	0.0350877	0.649123	1
NC_010583	Enterobacteria phage EPS7	Bacteria	Escherichia coli	[35237] dsDNA viruses, no RNA stage	[28883] Caudovirales ; Tailed phages	[10699] Siphoviridae ; Styloviridae ; phages with long non-contractile tails	[196894] unclassified Siphoviridae	[491003] Enterobacteria phage EPS7				111382	193	18	0.0932642	128	0.663212	12	6	116	59	0.0621762	0.0310881	0.601036	0.305699	1
JN126049	Salmonella phage PhiSH19	Bacteria	Salmonella typhimurium	[35237] dsDNA viruses, no RNA stage	[28883] Caudovirales ; Tailed phages	[10662] Myoviridae ; phages with contractile tails	[196896] unclassified Myoviridae	[1113536] CBA120-like viruses	[1108865] Salmonella phage PhiSH19 ; Salmonella typhimurium phage PhiSH19			157785	216	18	0.0833333	199	0.921296	17	1	182	16	0.0787037	0.00462963	0.842593	0.0740741	1
JN593240	Escherichia phage vB_EcoM_CBA120	Bacteria	Escherichia coli; O157:H7; NCTC 12900	[35237] dsDNA viruses, no RNA stage	[28883] Caudovirales ; Tailed phages	[10662] Myoviridae ; phages with contractile tails	[196896] unclassified Myoviridae	[1113536] CBA120-like viruses	[1077152] Escherichia phage vB_EcoM_CBA120 ; vB_EcoM_CBA120			157304	225	18	0.08	168	0.746667	11	7	157	50	0.0488889	0.0311111	0.697778	0.222222	1
NC_015296	Salmonella phage Vi01	Bacteria	Salmonella enterica subsp. enterica serovar Typhi	[35237] dsDNA viruses, no RNA stage	[28883] Caudovirales ; Tailed phages	[10662] Myoviridae ; phages with contractile tails	[196896] unclassified Myoviridae	[1113536] CBA120-like viruses	[867696] Salmonella phage Vi01			157061	227	18	0.0792952	199	0.876652	15	3	184	25	0.0660793	0.0132159	0.810573	0.110132	1
NC_007581	Clostridium phage c-st	Bacteria	Clostridium botulinum type C strain C-Stockholm	[35237] dsDNA viruses, no RNA stage	[28883] Caudovirales ; Tailed phages	[10662] Myoviridae ; phages with contractile tails	[196896] unclassified Myoviridae	[12336] Bacteriophage c-st ; Clostridium botulinum C bacteriophage ; Clostridium botulinum C phage ; Clostridium botulinum phage ; Clostridium botulinum phage C strain Stockholm ; Clostridium botulinum phage C-St ; Clostridium phage c-st				185683	251	18	0.0717131	45	0.179283	2	16	43	190	0.00796813	0.063745	0.171315	0.756972	1
JN699013	Mycobacterium phage Pio	Bacteria	information not provided	[35237] dsDNA viruses, no RNA stage	[28883] Caudovirales ; Tailed phages	[10662] Myoviridae ; phages with contractile tails	[680114] "I3-like viruses" ; Bxz1-like phages ; I3-like viruses	[1133560] unclassified I3-like viruses	[1089131] Mycobacteriophage Pio ; Mycobacterium phage Pio			156758	252	18	0.0714286	43	0.170635	2	16	41	193	0.00793651	0.0634921	0.162698	0.765873	1
JN698997	Mycobacterium phage Courthouse	Bacteria	information not provided	[35237] dsDNA viruses, no RNA stage	[28883] Caudovirales ; Tailed phages	[10699] Siphoviridae ; Styloviridae ; phages with long non-contractile tails	[196894] unclassified Siphoviridae	[1089119] Mycobacteriophage Courthouse ; Mycobacterium phage Courthouse				110569	257	18	0.0700389	226	0.879377	17	1	209	30	0.0661479	0.00389105	0.81323	0.116732	1
NC_015457	Shigella phage Shfl2	Bacteria	Shigella flexneri	[35237] dsDNA viruses, no RNA stage	[28883] Caudovirales ; Tailed phages	[10662] Myoviridae ; phages with contractile tails	[1198136] Tevenvirinae	[10663] "T4-like viruses" ; T4 phage group ; T4-like phages ; T4-like viruses	[329380] unclassified T4-like phages ; unclassified T4-like viruses	[1002725] Shigella phage Shfl2		165919	270	18	0.0666667	206	0.762963	13	5	193	59	0.0481481	0.0185185	0.714815	0.218519	1
NC_014036	Klebsiella phage KP15	Bacteria	Klebsiella pneumoniae	[35237] dsDNA viruses, no RNA stage	[28883] Caudovirales ; Tailed phages	[10662] Myoviridae ; phages with contractile tails	[1198136] Tevenvirinae	[10663] "T4-like viruses" ; T4 phage group ; T4-like phages ; T4-like viruses	[329380] unclassified T4-like phages ; unclassified T4-like viruses	[707757] Klebsiella phage KP15		174436	280	18	0.0642857	240	0.857143	13	5	227	35	0.0464286	0.0178571	0.810714	0.125	1
NC_014662	Enterobacteria phage CC31	Bacteria	Escherichia coli	[35237] dsDNA viruses, no RNA stage	[28883] Caudovirales ; Tailed phages	[10662] Myoviridae ; phages with contractile tails	[1198136] Tevenvirinae	[10663] "T4-like viruses" ; T4 phage group ; T4-like phages ; T4-like viruses	[329380] unclassified T4-like phages ; unclassified T4-like viruses	[709484] Enterobacteria phage CC31		165540	290	18	0.062069	203	0.7	7	11	196	76	0.0241379	0.037931	0.675862	0.262069	1
NC_015269	Enterobacteria phage SPC35	Bacteria	information not provided	[35237] dsDNA viruses, no RNA stage	[28883] Caudovirales ; Tailed phages	[10699] Siphoviridae ; Styloviridae ; phages with long non-contractile tails	[187218] "T5-like viruses" ; T5-like viruses	[352888] unclassified T5-like viruses	[977927] Enterobacteria phage SPC35			118351	174	19	0.109195	134	0.770115	14	5	120	35	0.0804598	0.0287356	0.689655	0.201149	1
NC_014661	Acinetobacter phage Acj61	Bacteria	Acinetobacter johnsonii	[35237] dsDNA viruses, no RNA stage	[28883] Caudovirales ; Tailed phages	[10662] Myoviridae ; phages with contractile tails	[1198136] Tevenvirinae	[10663] "T4-like viruses" ; T4 phage group ; T4-like phages ; T4-like viruses	[329380] unclassified T4-like phages ; unclassified T4-like viruses	[760732] Acinetobacter phage Acj61		164093	250	19	0.076	171	0.684	10	9	161	70	0.04	0.036	0.644	0.28	1
JF937090	Mycobacterium phage Baka	Bacteria	information not provided	[12333] unclassified bacteriophages ; unclassified phages	[1034099] Mycobacteriophage Baka ; Mycobacterium phage Baka							111688	255	19	0.0745098	154	0.603922	11	8	143	93	0.0431373	0.0313725	0.560784	0.364706	1
NC_009760	Bacillus phage 0305phi8-36	Bacteria	Bacillus thuringiensis	[35237] dsDNA viruses, no RNA stage	[28883] Caudovirales ; Tailed phages	[10662] Myoviridae ; phages with contractile tails	[196896] unclassified Myoviridae	[458639] Bacillus phage 0305phi8-36 ; Bacillus thuringiensis bacteriophage 0305phi8-36				218948	272	19	0.0698529	28	0.102941	2	17	26	227	0.00735294	0.0625	0.0955882	0.834559	1
HQ829472	Enterobacteria phage Bp7	Bacteria	Escherichia coli O78.A	[35237] dsDNA viruses, no RNA stage	[28883] Caudovirales ; Tailed phages	[10662] Myoviridae ; phages with contractile tails	[1198136] Tevenvirinae	[10663] "T4-like viruses" ; T4 phage group ; T4-like phages ; T4-like viruses	[329380] unclassified T4-like phages ; unclassified T4-like viruses	[1052121] Enterobacteria phage Bp7		168066	284	19	0.0669014	264	0.929577	17	2	247	18	0.0598592	0.00704225	0.869718	0.0633803	1
NC_004166	Bacillus phage SPP1	Bacteria	Bacillus subtilis	[35237] dsDNA viruses, no RNA stage	[28883] Caudovirales ; Tailed phages	[10699] Siphoviridae ; Styloviridae ; phages with long non-contractile tails	[186765] "Lambda-like viruses" ; Lambda phage group ; Lambda-like viruses	[335795] unclassified Lambda-like viruses	[10724] Bacillus phage SPP1 ; Bacteriophage SPP1 ; phage SPP1			44010	108	20	0.185185	38	0.351852	4	16	34	54	0.037037	0.148148	0.314815	0.5	1
NC_005859	Enterobacteria phage T5	Bacteria	Escherichia coli	[35237] dsDNA viruses, no RNA stage	[28883] Caudovirales ; Tailed phages	[10699] Siphoviridae ; Styloviridae ; phages with long non-contractile tails	[187218] "T5-like viruses" ; T5-like viruses	[10726] Bacteriophage T5 ; Enterobacteria phage T5 ; phage T5				121750	191	20	0.104712	145	0.759162	15	5	130	41	0.078534	0.026178	0.680628	0.21466	1
NC_016073	Salmonella phage SFP10	Bacteria	Salmonella sp. and Escherichia coli O157	[35237] dsDNA viruses, no RNA stage	[28883] Caudovirales ; Tailed phages	[10662] Myoviridae ; phages with contractile tails	[196896] unclassified Myoviridae	[1113536] CBA120-like viruses	[1080800] Salmonella phage SFP10			157950	224	20	0.0892857	176	0.785714	14	6	162	42	0.0625	0.0267857	0.723214	0.1875	1
NC_012530	Lactobacillus phage Lb338-1	Bacteria	information not provided	[35237] dsDNA viruses, no RNA stage	[28883] Caudovirales ; Tailed phages	[10662] Myoviridae ; phages with contractile tails	[196896] unclassified Myoviridae	[632112] Lactobacillus phage Lb338-1				142111	228	20	0.0877193	88	0.385965	7	13	81	127	0.0307018	0.0570175	0.355263	0.557018	1
NC_015282	Synechococcus phage S-SM1	Bacteria	information not provided	[35237] dsDNA viruses, no RNA stage	[28883] Caudovirales ; Tailed phages	[10662] Myoviridae ; phages with contractile tails	[196896] unclassified Myoviridae	[444859] Cyanophage 6501-1 ; Synechococcus phage S-SM1				174079	244	20	0.0819672	213	0.872951	19	1	194	30	0.0778689	0.00409836	0.795082	0.122951	1
NC_011273	Mycobacterium phage Myrna	Bacteria	information not provided	[35237] dsDNA viruses, no RNA stage	[28883] Caudovirales ; Tailed phages	[10662] Myoviridae ; phages with contractile tails	[196896] unclassified Myoviridae	[546805] Mycobacteriophage Myrna ; Mycobacterium phage Myrna				164602	251	20	0.0796813	46	0.183267	1	19	45	186	0.00398406	0.0756972	0.179283	0.741036	1
NC_008515	Enterobacteria phage RB32	Bacteria	Enterobacteriaceae	[35237] dsDNA viruses, no RNA stage	[28883] Caudovirales ; Tailed phages	[10662] Myoviridae ; phages with contractile tails	[1198136] Tevenvirinae	[10663] "T4-like viruses" ; T4 phage group ; T4-like phages ; T4-like viruses	[329380] unclassified T4-like phages ; unclassified T4-like viruses	[45406] Bacteriophage RB32 ; Enterobacteria phage RB32		165890	275	20	0.0727273	186	0.676364	9	11	177	78	0.0327273	0.04	0.643636	0.283636	1
HM997020	Escherichia phage wV7	Bacteria	Escherichia coli	[35237] dsDNA viruses, no RNA stage	[28883] Caudovirales ; Tailed phages	[10662] Myoviridae ; phages with contractile tails	[1198136] Tevenvirinae	[10663] "T4-like viruses" ; T4 phage group ; T4-like phages ; T4-like viruses	[329380] unclassified T4-like phages ; unclassified T4-like viruses	[1054480] Escherichia coli bacteriophage wV7 ; Escherichia phage wV7		166452	277	20	0.0722022	162	0.584838	11	9	151	106	0.0397112	0.032491	0.545126	0.382671	1
NC_012638	Enterobacteria phage RB14	Bacteria	information not provided	[35237] dsDNA viruses, no RNA stage	[28883] Caudovirales ; Tailed phages	[10662] Myoviridae ; phages with contractile tails	[1198136] Tevenvirinae	[10663] "T4-like viruses" ; T4 phage group ; T4-like phages ; T4-like viruses	[329380] unclassified T4-like phages ; unclassified T4-like viruses	[197310] Bacteriophage RB14 ; Enterobacteria phage RB14 ; Phage RB14		165429	279	20	0.0716846	202	0.724014	12	8	190	69	0.0430108	0.0286738	0.681004	0.247312	1
HM137666	Enterobacteria phage T4T	Bacteria	Escherichia coli	[35237] dsDNA viruses, no RNA stage	[28883] Caudovirales ; Tailed phages	[10662] Myoviridae ; phages with contractile tails	[1198136] Tevenvirinae	[10663] "T4-like viruses" ; T4 phage group ; T4-like phages ; T4-like viruses	[348604] Enterobacteria phage T4 sensu lato	[10665] Bacteriophage T4 ; Enterobacteria phage T4 ; T4 ; coliphage T4 ; phage T4	[857277] Enterobacteria phage T4T	168920	295	20	0.0677966	185	0.627119	13	7	172	103	0.0440678	0.0237288	0.583051	0.349153	1
NC_015289	Synechococcus phage S-SSM5	Bacteria	information not provided	[35237] dsDNA viruses, no RNA stage	[28883] Caudovirales ; Tailed phages	[10662] Myoviridae ; phages with contractile tails	[196896] unclassified Myoviridae	[445685] Cyanophage 8102-12 ; Synechococcus phage S-SSM5				176184	234	21	0.0897436	213	0.910256	19	2	194	19	0.0811966	0.00854701	0.82906	0.0811966	1
AB609718	Enterococcus phage phiEF24C-P2	Bacteria	Enterococcus faecalis	[35237] dsDNA viruses, no RNA stage	[28883] Caudovirales ; Tailed phages	[10662] Myoviridae ; phages with contractile tails	[857473] Spounavirinae	[140409] "SPO1-like viruses" ; SP01-like viruses ; SPO1-like viruses	[365007] unclassified SPO1-like viruses	[442493] Enterococcus faecalis bacteriophage phiEF24C ; Enterococcus phage phiEF24C	[947379] Enterococcus phage phiEF24C-P2	142072	235	21	0.0893617	100	0.425532	5	16	95	119	0.0212766	0.0680851	0.404255	0.506383	1
NC_014660	Acinetobacter phage Ac42	Bacteria	information not provided	[35237] dsDNA viruses, no RNA stage	[28883] Caudovirales ; Tailed phages	[10662] Myoviridae ; phages with contractile tails	[1198136] Tevenvirinae	[10663] "T4-like viruses" ; T4 phage group ; T4-like phages ; T4-like viruses	[329380] unclassified T4-like phages ; unclassified T4-like viruses	[762660] Acinetobacter phage Ac42		167716	267	21	0.0786517	169	0.632959	9	12	160	86	0.0337079	0.0449438	0.599251	0.322097	1
NC_012635	Enterobacteria phage RB51	Bacteria	information not provided	[35237] dsDNA viruses, no RNA stage	[28883] Caudovirales ; Tailed phages	[10662] Myoviridae ; phages with contractile tails	[1198136] Tevenvirinae	[10663] "T4-like viruses" ; T4 phage group ; T4-like phages ; T4-like viruses	[329380] unclassified T4-like phages ; unclassified T4-like viruses	[10693] Bacteriophage RB51 ; Enterobacteria phage RB51 ; Phage RB51		168394	280	21	0.075	202	0.721429	12	9	190	69	0.0428571	0.0321429	0.678571	0.246429	1
NC_014467	Enterobacteria phage RB16	Bacteria	Escherichia coli	[35237] dsDNA viruses, no RNA stage	[28883] Caudovirales ; Tailed phages	[10662] Myoviridae ; phages with contractile tails	[1198136] Tevenvirinae	[10663] "T4-like viruses" ; T4 phage group ; T4-like phages ; T4-like viruses	[329380] unclassified T4-like phages ; unclassified T4-like viruses	[329381] Enterobacteria phage RB16		176788	285	21	0.0736842	238	0.835088	15	6	223	41	0.0526316	0.0210526	0.782456	0.14386	1
AP011113	Enterobacteria phage AR1	Bacteria	Escherichia coli O157:H7	[35237] dsDNA viruses, no RNA stage	[28883] Caudovirales ; Tailed phages	[10662] Myoviridae ; phages with contractile tails	[1198136] Tevenvirinae	[10663] "T4-like viruses" ; T4 phage group ; T4-like phages ; T4-like viruses	[329380] unclassified T4-like phages ; unclassified T4-like viruses	[66711] Bacteriophage AR1 ; Enterobacteria phage AR1 ; Phage AR1		167435	286	21	0.0734266	152	0.531469	10	11	142	123	0.034965	0.0384615	0.496503	0.43007	1
NC_000866	Enterobacteria phage T4	Bacteria	Escherichia coli	[35237] dsDNA viruses, no RNA stage	[28883] Caudovirales ; Tailed phages	[10662] Myoviridae ; phages with contractile tails	[1198136] Tevenvirinae	[10663] "T4-like viruses" ; T4 phage group ; T4-like phages ; T4-like viruses	[348604] Enterobacteria phage T4 sensu lato	[10665] Bacteriophage T4 ; Enterobacteria phage T4 ; T4 ; coliphage T4 ; phage T4		168903	292	21	0.0719178	234	0.80137	14	7	220	51	0.0479452	0.0239726	0.753425	0.174658	1
NC_012741	Enterobacteria phage JS10	Bacteria	Escherichia coli K12	[35237] dsDNA viruses, no RNA stage	[28883] Caudovirales ; Tailed phages	[10662] Myoviridae ; phages with contractile tails	[1198136] Tevenvirinae	[10663] "T4-like viruses" ; T4 phage group ; T4-like phages ; T4-like viruses	[329380] unclassified T4-like phages ; unclassified T4-like viruses	[576790] Enterobacteria phage JS10		171451	292	21	0.0719178	231	0.791096	16	5	215	56	0.0547945	0.0171233	0.736301	0.191781	1
NC_010811	Ralstonia phage RSL1	Bacteria	information not provided	[35237] dsDNA viruses, no RNA stage	[28883] Caudovirales ; Tailed phages	[10662] Myoviridae ; phages with contractile tails	[196896] unclassified Myoviridae	[482058] Ralstonia phage RSL1 ; Ralstonia solanacearum phage RSL1				231255	372	21	0.0564516	39	0.104839	1	20	38	313	0.00268817	0.0537634	0.102151	0.841398	1
HQ163896	Staphylococcus phage Sb-1	Bacteria	Staphylococcus aureus	[35237] dsDNA viruses, no RNA stage	[28883] Caudovirales ; Tailed phages	[10662] Myoviridae ; phages with contractile tails	[857473] Spounavirinae	[140409] "SPO1-like viruses" ; SP01-like viruses ; SPO1-like viruses	[365007] unclassified SPO1-like viruses	[1007127] Staphylococcus aureus bacteriophage Sb-1 ; Staphylococcus phage Sb-1		127188	196	22	0.112245	172	0.877551	19	3	153	21	0.0969388	0.0153061	0.780612	0.107143	1
DQ004855	Listeria phage P100	Bacteria	Listeria monocytogenes	[35237] dsDNA viruses, no RNA stage	[28883] Caudovirales ; Tailed phages	[10662] Myoviridae ; phages with contractile tails	[857473] Spounavirinae	[1198135] Twortlikevirus	[40523] Bacteriophage A511 ; Listeria bacteriophage A511 ; Listeria phage A511 ; phage A511	[330395] Listeria bacteriophage P100 ; Listeria phage P100		131384	201	22	0.109453	110	0.547264	4	18	106	73	0.0199005	0.0895522	0.527363	0.363184	1
NC_001884	Bacillus phage SPbeta	Bacteria	Bacillus subtilis	[35237] dsDNA viruses, no RNA stage	[28883] Caudovirales ; Tailed phages	[10699] Siphoviridae ; Styloviridae ; phages with long non-contractile tails	[680116] "SPbeta-like viruses" ; SPbeta-like viruses	[66797] Bacillus phage SP-beta ; Bacillus phage SPBc2 ; Bacillus phage SPbeta ; Bacillus subtilis phage SPBc2 ; Bacteriophage SP-beta ; Bacteriophage SPBc2 ; phage SP-beta				134416	218	22	0.100917	50	0.229358	1	21	49	147	0.00458716	0.0963303	0.224771	0.674312	1
NC_013693	Shigella phage phiSboM-AG3	Bacteria	Shigella boydii	[35237] dsDNA viruses, no RNA stage	[28883] Caudovirales ; Tailed phages	[10662] Myoviridae ; phages with contractile tails	[196896] unclassified Myoviridae	[637730] Shigella boydii bacteriophage phiSboM-AG3 ; Shigella phage phiSboM-AG3				158006	229	22	0.0960699	192	0.838428	14	8	178	29	0.0611354	0.0349345	0.777293	0.126638	1
GU070616	Salmonella phage PVP-SE1	Bacteria	Salmonella enteritidis	[35237] dsDNA viruses, no RNA stage	[28883] Caudovirales ; Tailed phages	[10662] Myoviridae ; phages with contractile tails	[196896] unclassified Myoviridae	[889338] Salmonella phage PVP-SE1				145964	258	22	0.0852713	94	0.364341	3	19	91	145	0.0116279	0.0736434	0.352713	0.562016	1
NC_009821	Enterobacteria phage Phi1	Bacteria	Escherichia coli K-12 (F+)	[35237] dsDNA viruses, no RNA stage	[28883] Caudovirales ; Tailed phages	[10662] Myoviridae ; phages with contractile tails	[1198136] Tevenvirinae	[10663] "T4-like viruses" ; T4 phage group ; T4-like phages ; T4-like viruses	[329380] unclassified T4-like phages ; unclassified T4-like viruses	[448384] Coliphage Phi1 ; Enterobacteria phage Phi1		164270	284	22	0.0774648	150	0.528169	3	19	147	115	0.0105634	0.0669014	0.517606	0.40493	1
NC_012740	Enterobacteria phage JSE	Bacteria	Escherichia coli K12	[35237] dsDNA viruses, no RNA stage	[28883] Caudovirales ; Tailed phages	[10662] Myoviridae ; phages with contractile tails	[1198136] Tevenvirinae	[10663] "T4-like viruses" ; T4 phage group ; T4-like phages ; T4-like viruses	[329380] unclassified T4-like phages ; unclassified T4-like viruses	[576789] Enterobacteria phage JSE		166418	292	22	0.0753425	156	0.534247	3	19	153	117	0.010274	0.0650685	0.523973	0.400685	1
NC_010105	Enterobacteria phage JS98	Bacteria	Escherichia coli	[35237] dsDNA viruses, no RNA stage	[28883] Caudovirales ; Tailed phages	[10662] Myoviridae ; phages with contractile tails	[1198136] Tevenvirinae	[10663] "T4-like viruses" ; T4 phage group ; T4-like phages ; T4-like viruses	[329380] unclassified T4-like phages ; unclassified T4-like viruses	[380676] Bacteriophage JS ; Enterobacteria phage JS	[293178] Enterobacteria phage JS98	170523	294	22	0.0748299	238	0.809524	17	5	221	51	0.0578231	0.0170068	0.751701	0.173469	1
NC_014595	Shigella phage SP18	Bacteria	Shigella sonnei	[35237] dsDNA viruses, no RNA stage	[28883] Caudovirales ; Tailed phages	[10662] Myoviridae ; phages with contractile tails	[1198136] Tevenvirinae	[10663] "T4-like viruses" ; T4 phage group ; T4-like phages ; T4-like viruses	[329380] unclassified T4-like phages ; unclassified T4-like viruses	[645664] Bacteriophage SP18 ; Shigella phage SP18		170605	300	22	0.0733333	274	0.913333	19	3	255	23	0.0633333	0.01	0.85	0.0766667	1
NC_003525	Stx2 converting phage I	Bacteria	Escherichia coli O157:H7	[35237] dsDNA viruses, no RNA stage	[28883] Caudovirales ; Tailed phages	[10744] Podoviridae ; phages with short tails	[196895] unclassified Podoviridae	[374810] Bacteriophage 933W sensu lato ; Enterobacteria phage 933W sensu lato	[180816] Stx2 converting bacteriophage I ; Stx2 converting phage I			61765	179	23	0.128492	101	0.564246	5	18	96	60	0.027933	0.100559	0.536313	0.335196	1
NC_005880	Staphylococcus phage K	Bacteria	Staphylococcus	[35237] dsDNA viruses, no RNA stage	[28883] Caudovirales ; Tailed phages	[10662] Myoviridae ; phages with contractile tails	[857473] Spounavirinae	[1198135] Twortlikevirus	[221915] Staphylococcus phage K			127395	190	23	0.121053	166	0.873684	19	4	147	20	0.1	0.0210526	0.773684	0.105263	1
NC_009904	Enterococcus phage phiEF24C	Bacteria	Enterococcus faecalis	[35237] dsDNA viruses, no RNA stage	[28883] Caudovirales ; Tailed phages	[10662] Myoviridae ; phages with contractile tails	[857473] Spounavirinae	[140409] "SPO1-like viruses" ; SP01-like viruses ; SPO1-like viruses	[365007] unclassified SPO1-like viruses	[442493] Enterococcus faecalis bacteriophage phiEF24C ; Enterococcus phage phiEF24C		142072	237	23	0.0970464	100	0.421941	5	18	95	119	0.021097	0.0759494	0.400844	0.50211	1
NC_015281	Synechococcus phage S-ShM2	Bacteria	information not provided	[35237] dsDNA viruses, no RNA stage	[28883] Caudovirales ; Tailed phages	[10662] Myoviridae ; phages with contractile tails	[196896] unclassified Myoviridae	[445683] Cyanophage 8102-4 ; Synechococcus phage S-ShM2				179563	254	23	0.0905512	196	0.771654	18	5	178	53	0.0708661	0.019685	0.700787	0.208661	1
NC_015279	Synechococcus phage S-SM2	Bacteria	information not provided	[35237] dsDNA viruses, no RNA stage	[28883] Caudovirales ; Tailed phages	[10662] Myoviridae ; phages with contractile tails	[196896] unclassified Myoviridae	[444860] Cyanophage 8017-1 ; Synechococcus phage S-SM2				190789	282	23	0.0815603	183	0.648936	19	4	164	95	0.0673759	0.0141844	0.58156	0.336879	1
NC_007023	Enterobacteria phage RB43	Bacteria	Enterobacteriaceae	[35237] dsDNA viruses, no RNA stage	[28883] Caudovirales ; Tailed phages	[10662] Myoviridae ; phages with contractile tails	[1198136] Tevenvirinae	[10663] "T4-like viruses" ; T4 phage group ; T4-like phages ; T4-like viruses	[329380] unclassified T4-like phages ; unclassified T4-like viruses	[115991] Bacteriophage RB43 ; Enterobacteria phage RB43 ; RB43		180500	317	23	0.0725552	241	0.760252	15	8	226	68	0.0473186	0.0252366	0.712934	0.214511	1
GU580942	Rhodococcus phage ReqiPoco6	Bacteria	Rhodococcus equi	[35237] dsDNA viruses, no RNA stage	[28883] Caudovirales ; Tailed phages	[10699] Siphoviridae ; Styloviridae ; phages with long non-contractile tails	[196894] unclassified Siphoviridae	[691964] Rhodococcus equi phage ReqiPoco6 ; Rhodococcus phage ReqiPoco6				78064	127	24	0.188976	27	0.212598	2	22	25	78	0.015748	0.173228	0.19685	0.614173	1
NC_015286	Synechococcus phage Syn19	Bacteria	information not provided	[35237] dsDNA viruses, no RNA stage	[28883] Caudovirales ; Tailed phages	[10662] Myoviridae ; phages with contractile tails	[196896] unclassified Myoviridae	[445684] Cyanophage Syn19 ; Synechococcus phage Syn19				175230	229	24	0.104803	208	0.908297	19	5	189	16	0.0829694	0.0218341	0.825328	0.069869	1
NC_006884	Prochlorococcus phage P-SSM4	Bacteria	information not provided	[35237] dsDNA viruses, no RNA stage	[28883] Caudovirales ; Tailed phages	[10662] Myoviridae ; phages with contractile tails	[1198136] Tevenvirinae	[10663] "T4-like viruses" ; T4 phage group ; T4-like phages ; T4-like viruses	[329380] unclassified T4-like phages ; unclassified T4-like viruses	[268747] Cyanophage P-SSM4 ; Prochlorococcus cyanophage P-SSM4 ; Prochlorococcus phage P-SSM4		178249	233	24	0.103004	196	0.841202	21	3	175	34	0.0901288	0.0128755	0.751073	0.145923	1
NC_015250	Acinetobacter phage 133	Bacteria	Acinetobacter johnsonii	[35237] dsDNA viruses, no RNA stage	[28883] Caudovirales ; Tailed phages	[10662] Myoviridae ; phages with contractile tails	[1198136] Tevenvirinae	[10663] "T4-like viruses" ; T4 phage group ; T4-like phages ; T4-like viruses	[279006] Acinetobacter phage 133			159801	265	24	0.090566	166	0.626415	11	13	155	86	0.0415094	0.0490566	0.584906	0.324528	1
NC_014792	Enterobacteria phage vB_EcoM-VR7	Bacteria	Escherichia coli	[35237] dsDNA viruses, no RNA stage	[28883] Caudovirales ; Tailed phages	[10662] Myoviridae ; phages with contractile tails	[1198136] Tevenvirinae	[10663] "T4-like viruses" ; T4 phage group ; T4-like phages ; T4-like viruses	[329380] unclassified T4-like phages ; unclassified T4-like viruses	[700939] Enterobacteria phage vB_EcoM-VR7		169285	306	24	0.0784314	278	0.908497	21	3	257	25	0.0686275	0.00980392	0.839869	0.0816993	1
NC_007021	Staphylococcus phage Twort	Bacteria	Staphylococcus aureus	[35237] dsDNA viruses, no RNA stage	[28883] Caudovirales ; Tailed phages	[10662] Myoviridae ; phages with contractile tails	[857473] Spounavirinae	[1198135] Twortlikevirus	[55510] Staphylococcus phage Twort ; Twort ; bacteriophage Twort			130706	220	25	0.113636	135	0.613636	9	16	126	69	0.0409091	0.0727273	0.572727	0.313636	1
NC_015290	Prochlorococcus phage P-SSM7	Bacteria	information not provided	[35237] dsDNA viruses, no RNA stage	[28883] Caudovirales ; Tailed phages	[10662] Myoviridae ; phages with contractile tails	[196896] unclassified Myoviridae	[445688] Cyanophage NATL1A15 ; Prochlorococcus phage P-SSM7				182180	245	25	0.102041	188	0.767347	19	6	169	51	0.077551	0.0244898	0.689796	0.208163	1
NC_015287	Synechococcus phage S-SSM7	Bacteria	information not provided	[35237] dsDNA viruses, no RNA stage	[28883] Caudovirales ; Tailed phages	[10662] Myoviridae ; phages with contractile tails	[196896] unclassified Myoviridae	[445686] Cyanophage 8109-3 ; Synechococcus phage S-SSM7				232878	335	25	0.0746269	182	0.543284	18	7	164	146	0.0537313	0.0208955	0.489552	0.435821	1
GU580941	Rhodococcus phage ReqiPepy6	Bacteria	Rhodococcus equi	[35237] dsDNA viruses, no RNA stage	[28883] Caudovirales ; Tailed phages	[10699] Siphoviridae ; Styloviridae ; phages with long non-contractile tails	[196894] unclassified Siphoviridae	[691965] Rhodococcus equi phage ReqiPepy6 ; Rhodococcus phage ReqiPepy6				76797	122	26	0.213115	26	0.213115	2	24	24	72	0.0163934	0.196721	0.196721	0.590164	1
NC_005066	Enterobacteria phage RB49	Bacteria	Escherichia coli	[35237] dsDNA viruses, no RNA stage	[28883] Caudovirales ; Tailed phages	[10662] Myoviridae ; phages with contractile tails	[1198136] Tevenvirinae	[10663] "T4-like viruses" ; T4 phage group ; T4-like phages ; T4-like viruses	[329380] unclassified T4-like phages ; unclassified T4-like viruses	[50948] Bacteriophage RB49 ; Coliphage RB49 ; Enterobacteria phage RB49 ; RB49		164018	285	26	0.0912281	149	0.522807	5	21	144	115	0.0175439	0.0736842	0.505263	0.403509	1
NC_015280	Prochlorococcus phage P-HM1	Bacteria	information not provided	[35237] dsDNA viruses, no RNA stage	[28883] Caudovirales ; Tailed phages	[10662] Myoviridae ; phages with contractile tails	[196896] unclassified Myoviridae	[445700] Cyanophage M4-247 ; Prochlorococcus phage P-HM1				181044	254	27	0.106299	177	0.69685	20	7	157	70	0.0787402	0.0275591	0.61811	0.275591	1
NC_014663	Acinetobacter phage Acj9	Bacteria	Acinetobacter johnsonii	[35237] dsDNA viruses, no RNA stage	[28883] Caudovirales ; Tailed phages	[10662] Myoviridae ; phages with contractile tails	[1198136] Tevenvirinae	[10663] "T4-like viruses" ; T4 phage group ; T4-like phages ; T4-like viruses	[329380] unclassified T4-like phages ; unclassified T4-like viruses	[760939] Acinetobacter phage Acj9		169947	264	27	0.102273	177	0.670455	9	18	168	69	0.0340909	0.0681818	0.636364	0.261364	1
GU396103	Aeromonas phage PX29	Bacteria	Aeromonas salmonicida	[35237] dsDNA viruses, no RNA stage	[28883] Caudovirales ; Tailed phages	[10662] Myoviridae ; phages with contractile tails	[1198136] Tevenvirinae	[10663] "T4-like viruses" ; T4 phage group ; T4-like phages ; T4-like viruses	[329380] unclassified T4-like phages ; unclassified T4-like viruses	[926067] Aeromonas phage PX29		222006	346	27	0.0780347	305	0.881503	18	9	287	32	0.0520231	0.0260116	0.82948	0.0924855	1
NC_014636	Aeromonas phage phiAS5	Bacteria	Aeromonas salmonicida	[35237] dsDNA viruses, no RNA stage	[28883] Caudovirales ; Tailed phages	[10662] Myoviridae ; phages with contractile tails	[1198136] Tevenvirinae	[10663] "T4-like viruses" ; T4 phage group ; T4-like phages ; T4-like viruses	[329380] unclassified T4-like phages ; unclassified T4-like viruses	[879630] Aeromonas bacteriophage phiAS5 ; Aeromonas phage phiAS5		225268	360	28	0.0777778	307	0.852778	17	11	290	42	0.0472222	0.0305556	0.805556	0.116667	1
NC_009811	Listeria phage A511	Bacteria	Listeria monocytogenes	[35237] dsDNA viruses, no RNA stage	[28883] Caudovirales ; Tailed phages	[10662] Myoviridae ; phages with contractile tails	[857473] Spounavirinae	[1198135] Twortlikevirus	[40523] Bacteriophage A511 ; Listeria bacteriophage A511 ; Listeria phage A511 ; phage A511			137619	217	29	0.133641	114	0.525346	6	23	108	80	0.0276498	0.105991	0.497696	0.368664	1
NC_015253	Brochothrix phage A9	Bacteria	Brochothrix thermosphacta HER1187	[35237] dsDNA viruses, no RNA stage	[28883] Caudovirales ; Tailed phages	[10662] Myoviridae ; phages with contractile tails	[857473] Spounavirinae	[857474] unclassified Spounavirinae	[857312] Brochothrix phage A9 ; Brochothrix thermosphacta bacteriophage A9			127065	219	29	0.13242	82	0.374429	2	27	80	110	0.00913242	0.123288	0.365297	0.502283	1
NC_015283	Prochlorococcus phage P-RSM4	Bacteria	information not provided	[35237] dsDNA viruses, no RNA stage	[28883] Caudovirales ; Tailed phages	[10662] Myoviridae ; phages with contractile tails	[196896] unclassified Myoviridae	[444862] Cyanophage 9303-10a ; Prochlorococcus phage P-RSM4				176428	250	29	0.116	210	0.84	23	6	187	34	0.092	0.024	0.748	0.136	1
NC_005260	Aeromonas phage Aeh1	Bacteria	Aeromonas hydrophila	[35237] dsDNA viruses, no RNA stage	[28883] Caudovirales ; Tailed phages	[10662] Myoviridae ; phages with contractile tails	[1198136] Tevenvirinae	[10663] "T4-like viruses" ; T4 phage group ; T4-like phages ; T4-like viruses	[227470] Aeh1 ; Aeromonas hydrophila phage Aeh1 ; Aeromonas phage Aeh1 ; Bacteriophage Aeh1 ; Phage Aeh1			233234	363	30	0.0826446	303	0.834711	21	9	282	51	0.0578512	0.0247934	0.77686	0.140496	1
FR852584	Staphylococcus phage ISP	Bacteria	Staphylococcus aureus	[35237] dsDNA viruses, no RNA stage	[28883] Caudovirales ; Tailed phages	[10662] Myoviridae ; phages with contractile tails	[857473] Spounavirinae	[1198135] Twortlikevirus	[292029] Bacteriophage G1 ; Staphylococcus aureus phage G1 ; Staphylococcus phage G1	[1028375] Staphylococcus aureus phage ISP ; Staphylococcus phage ISP		138339	236	31	0.131356	28	0.118644	1	30	27	178	0.00423729	0.127119	0.114407	0.754237	1
NC_015284	Prochlorococcus phage P-HM2	Bacteria	information not provided	[35237] dsDNA viruses, no RNA stage	[28883] Caudovirales ; Tailed phages	[10662] Myoviridae ; phages with contractile tails	[196896] unclassified Myoviridae	[445696] Cyanophage M4-259 ; Prochlorococcus phage P-HM2				183806	255	31	0.121569	177	0.694118	23	8	154	70	0.0901961	0.0313725	0.603922	0.27451	1
NC_006883	Prochlorococcus phage P-SSM2	Bacteria	information not provided	[35237] dsDNA viruses, no RNA stage	[28883] Caudovirales ; Tailed phages	[10662] Myoviridae ; phages with contractile tails	[1198136] Tevenvirinae	[10663] "T4-like viruses" ; T4 phage group ; T4-like phages ; T4-like viruses	[329380] unclassified T4-like phages ; unclassified T4-like viruses	[268746] Cyanophage P-SSM2 ; Prochlorococcus phage P-SSM2		252401	348	31	0.0890805	190	0.545977	19	12	171	146	0.0545977	0.0344828	0.491379	0.41954	1
NC_015251	Aeromonas phage 65	Bacteria	Aeromonas salmonicida	[35237] dsDNA viruses, no RNA stage	[28883] Caudovirales ; Tailed phages	[10662] Myoviridae ; phages with contractile tails	[1198136] Tevenvirinae	[10663] "T4-like viruses" ; T4 phage group ; T4-like phages ; T4-like viruses	[260149] Aeromonas phage 65 ; Bacteriophage 65			235229	451	31	0.0687361	184	0.407982	6	25	178	242	0.0133038	0.0554324	0.394678	0.536585	1
EU418428	Staphylococcus phage A5W	Bacteria	Staphylococcus aureus NCTC9789 (=PS80)	[35237] dsDNA viruses, no RNA stage	[28883] Caudovirales ; Tailed phages	[10662] Myoviridae ; phages with contractile tails	[857473] Spounavirinae	[1198135] Twortlikevirus	[292029] Bacteriophage G1 ; Staphylococcus aureus phage G1 ; Staphylococcus phage G1	[516541] Staphylococcus phage A5W		137083	234	32	0.136752	26	0.111111	2	30	24	178	0.00854701	0.128205	0.102564	0.760684	1
NC_004629	Pseudomonas phage phiKZ	Bacteria	Pseudomonas aeruginosa	[35237] dsDNA viruses, no RNA stage	[28883] Caudovirales ; Tailed phages	[10662] Myoviridae ; phages with contractile tails	[680115] "PhiKZ-like viruses" ; phiKZ-like viruses	[169683] Bacteriophage phiKZ ; Pseudomonas phage phiKZ				280334	386	32	0.0829016	70	0.181347	5	27	65	289	0.0129534	0.0699482	0.168394	0.748705	1
AJ972879	Yersinia phage phiR1-37	Bacteria	Yersinia enterocolitica	[35237] dsDNA viruses, no RNA stage	[28883] Caudovirales ; Tailed phages	[10662] Myoviridae ; phages with contractile tails	[196896] unclassified Myoviridae	[331278] Bacteriophage phiR1-37 ; Yersinia phage phiR1-37 ; Yersiniophage phiR1-37				262391	401	32	0.0798005	59	0.147132	2	30	57	312	0.00498753	0.074813	0.142145	0.778055	1
NC_007066	Staphylococcus phage G1	Bacteria	Staphylococcus aureus	[35237] dsDNA viruses, no RNA stage	[28883] Caudovirales ; Tailed phages	[10662] Myoviridae ; phages with contractile tails	[857473] Spounavirinae	[1198135] Twortlikevirus	[292029] Bacteriophage G1 ; Staphylococcus aureus phage G1 ; Staphylococcus phage G1			138715	239	34	0.142259	159	0.665272	18	16	141	64	0.0753138	0.0669456	0.589958	0.267782	1
NC_005083	Vibrio phage KVP40	Bacteria	Vibrio parahaemolyticus	[35237] dsDNA viruses, no RNA stage	[28883] Caudovirales ; Tailed phages	[10662] Myoviridae ; phages with contractile tails	[1198136] Tevenvirinae	[1198137] Schizot4likevirus	[75320] Bacteriophage KVP40 ; Vibrio phage KVP40			244834	397	38	0.0957179	144	0.36272	5	33	139	220	0.0125945	0.0831234	0.350126	0.554156	1
NC_010821	Pseudomonas phage 201phi2-1	Bacteria	Pseudomonas chlororaphis	[35237] dsDNA viruses, no RNA stage	[28883] Caudovirales ; Tailed phages	[10662] Myoviridae ; phages with contractile tails	[680115] "PhiKZ-like viruses" ; phiKZ-like viruses	[198110] Pseudomonas chlororaphis phage 201phi2-1 ; Pseudomonas phage 201phi2-1				316674	488	40	0.0819672	74	0.151639	2	38	72	376	0.00409836	0.0778689	0.147541	0.770492	1
JN638751	Bacillus phage G	Bacteria	information not provided	[35237] dsDNA viruses, no RNA stage	[28883] Caudovirales ; Tailed phages	[10662] Myoviridae ; phages with contractile tails	[196896] unclassified Myoviridae	[1084719] Bacillus megaterium phage G ; Bacillus phage G				497513	724	54	0.0745856	88	0.121547	3	51	85	585	0.00414365	0.070442	0.117403	0.808011	1
