# Supplementary material for: A census of α-helical membrane proteins in double-stranded DNA viruses infecting bacteria and archaea
Source: BMC Bioinformatics. 2015 Nov 10;16:380. doi: 10.1186/s12859-015-0817-4 (PMC4641393; doi:10.1186/s12859-015-0817-4)
Supplement: Additional file 2: Table S2. — Conserved TM POGs. Descriptive data for each conserved TM POG, such as viral specificity and number of TM segments. (XLSX 1213 kb) [file 12859_2015_817_MOESM2_ESM.xlsx]

## Sheet: POG_TMs
POG#	Host Domain	POG Common Taxonomy	# Orgs in POG	# Proteins in POG	Avg. Protein Length	VQ (see Methods)	# TMs (majority)	# proteins with majority # TMs	% proteins with majority # TMs	Proteins in POG
POG0273	Bacteria	P22-like viruses	6	6	464	0.3225	11	5	83	>gi|21914419|ref|AAM81384.1| GtrC; >gi|51236725|ref|YP_063719.1| O-antigen conversion protein C; >gi|24371535|ref|NP_720275.1| O-antigen conversion protein C; >gi|46358649|ref|YP_006357.1| O-antigen conversion protein C; >gi|219681192|ref|YP_002455837.1| GtrC; >gi|318065902|ref|YP_004123760.1| GtrC
POG1344	Bacteria	Caudovirales	6	7	244	0.0426	7	3	43	>gi|310660172|ref|ADP02427.1| nicotinamide mononucleotide transport; >gi|34419448|ref|NP_899461.1| PnuC; >gi|56693131|ref|YP_164718.1| hypothetical protein; >gi|56693173|ref|YP_164760.1| hypothetical protein; >gi|157311055|ref|YP_001469050.1| gp052; >gi|182682884|ref|YP_001837008.1| nicotinamide mononucleotide transporter; >gi|226377700|ref|YP_002790749.1| nicotinamide mononucleotide transporter
POG1231	Bacteria	Siphoviridae	19	19	248	0.4517	7	13	68	>gi|255928374|ref|ACU41990.1| gp56; >gi|339782632|ref|AEK08354.1| gp55; >gi|339783187|ref|AEK08904.1| gp53; >gi|339784411|ref|AEK10118.1| gp53; >gi|339752471|ref|AEJ92504.1| gp53; >gi|339752627|ref|AEJ92659.1| gp56; >gi|342315407|ref|AEL21737.1| gp57; >gi|342315558|ref|AEL21887.1| gp54; >gi|343171262|ref|AEL98070.1| gp52; >gi|29565933|ref|NP_817504.1| gp55; >gi|109302808|ref|YP_654810.1| gp55; >g…
POG1404	Bacteria	Caudovirales	23	23	360	0.4827	7	20	87	>gi|310005676|ref|ADP00064.1| photosystem II reaction center protein PsbA/D1; >gi|310005698|ref|ADP00085.1| photosystem II reaction center protein PsbA/D1; >gi|310005788|ref|ADP00174.1| photosystem II reaction center protein PsbA/D1; >gi|310005861|ref|ADP00246.1| core photosystem II reaction center protein; >gi|58532988|ref|YP_195211.1| photosystem II D1 protein; >gi|61806427|ref|YP_214204.1| cor…
POG1229	Bacteria	Siphoviridae	21	22	255	0.8772	7	19	86	>gi|255928374|ref|ACU41990.1| gp56; >gi|339782632|ref|AEK08354.1| gp55; >gi|339783187|ref|AEK08904.1| gp53; >gi|339784411|ref|AEK10118.1| gp53; >gi|339752471|ref|AEJ92504.1| gp53; >gi|339752627|ref|AEJ92659.1| gp56; >gi|342315407|ref|AEL21737.1| gp57; >gi|342315558|ref|AEL21887.1| gp54; >gi|343171262|ref|AEL98070.1| gp52; >gi|29565933|ref|NP_817504.1| gp55; >gi|109302808|ref|YP_654810.1| gp55; >g…
POG2259	Bacteria	Spounavirinae	4	4	195	0.8772	7	4	100	>gi|339461651|ref|AEJ79681.1| conserved hypothetical protein; >gi|48696409|ref|YP_024450.1| hypothetical protein; >gi|66391315|ref|YP_238701.1| hypothetical protein; >gi|66395017|ref|YP_241080.1| hypothetical protein
POG1230	Bacteria	Siphoviridae	17	17	255	1	7	17	100	>gi|255928374|ref|ACU41990.1| gp56; >gi|339782632|ref|AEK08354.1| gp55; >gi|339783187|ref|AEK08904.1| gp53; >gi|339784411|ref|AEK10118.1| gp53; >gi|339752471|ref|AEJ92504.1| gp53; >gi|339752627|ref|AEJ92659.1| gp56; >gi|342315407|ref|AEL21737.1| gp57; >gi|342315558|ref|AEL21887.1| gp54; >gi|343171262|ref|AEL98070.1| gp52; >gi|29565933|ref|NP_817504.1| gp55; >gi|109302808|ref|YP_654810.1| gp55; >g…
POG2572	Bacteria	Siphoviridae	3	3	257	1	7	3	100	>gi|339781315|ref|AEK07149.1| gp36; >gi|339781807|ref|AEK07636.1| gp37; >gi|354996264|ref|AER47611.1| gp57
POG4062	Bacteria	T4-like viruses	13	13	353	0.3453	6	13	100	>gi|58532991|ref|YP_195214.1| photosystem II D2 protein; >gi|61806388|ref|YP_214747.1| photosystem II D2 protein; >gi|113200723|ref|YP_717887.1| photosystem II D2 protein; >gi|255928942|ref|YP_003097254.1| D2; >gi|326782001|ref|YP_004322403.1| photosystem II D2 protein; >gi|326782237|ref|YP_004322638.1| photosystem II D2 protein; >gi|326782478|ref|YP_004322878.1| photosystem II D2 protein; >gi|32…
POG3355	Archaea	Fusellovirus	8	8	160	0.9346	5	4	50	>gi|9625543|ref|NP_039800.1| hypothetical protein; >gi|38639829|ref|NP_944480.1| hypothetical protein; >gi|42494961|ref|NP_963959.1| hypothetical protein; >gi|42495088|ref|NP_963994.1| hypothetical protein; >gi|160688419|ref|YP_001552181.1| hypothetical protein; >gi|270281780|ref|YP_003331440.1| hypothetical protein; >gi|270281814|ref|YP_003331480.1| hypothetical protein; >gi|270281847|ref|YP_003…
POG3443	Bacteria	Caudovirales	7	7	120	0.4098	4	7	100	>gi|9635492|ref|NP_059583.1| O-antigen conversion protein; >gi|19549013|ref|NP_599057.1| putative flippase; >gi|24371537|ref|NP_720277.1| GtrA; >gi|46358651|ref|YP_006359.1| GtrA; >gi|219681194|ref|YP_002455839.1| GtrA; >gi|221328639|ref|YP_002533481.1| GtrA; bactoprenol-linked glucose translocase; >gi|318065904|ref|YP_004123762.1| GtrA
POG2049	Bacteria	Siphoviridae	21	21	143	0.6074	4	19	90	>gi|302858547|ref|ADL71293.1| gp33; >gi|354998549|ref|AER49875.1| gp35; >gi|323126198|ref|ADX30663.1| gp35; >gi|339754504|ref|AEJ94519.1| gp34; >gi|342239869|ref|AEL19875.1| gp34; >gi|339755124|ref|AEJ95134.1| gp37; >gi|340396726|ref|AEK32622.1| gp30; >gi|342221084|ref|AEL17680.1| gp31; >gi|339781567|ref|AEK07398.1| gp34; >gi|333495750|ref|AEF57342.1| gp34; >gi|342239780|ref|AEL19787.1| gp34; >gi…
POG4339	Bacteria	Siphoviridae	3	3	169	0.8426	4	2	67	>gi|66396061|ref|YP_240409.1| ORF021; >gi|66396356|ref|YP_240701.1| ORF024; >gi|215401169|ref|YP_002332424.1| hypothetical protein
POG1102	Bacteria	Siphoviridae	44	44	131	1	4	35	80	>gi|255927539|ref|ACU41161.1| gp15; >gi|255928235|ref|ACU41852.1| gp15; >gi|255928477|ref|ACU42092.1| gp15; >gi|282721394|ref|ADA83842.1| gp15; >gi|282721497|ref|ADA83944.1| gp15; >gi|339754164|ref|AEJ94181.1| gp15; >gi|339755192|ref|AEJ95201.1| gp15; >gi|339755485|ref|AEJ95491.1| gp15; >gi|339755586|ref|AEJ95591.1| gp15; >gi|339781354|ref|AEK07187.1| gp15; >gi|339783049|ref|AEK08767.1| gp15; >gi…
POG2490	Bacteria	Siphoviridae	16	16	159	1	4	15	94	>gi|339754678|ref|AEJ94691.1| gp19; >gi|354995995|ref|AER47344.1| gp20; >gi|354997198|ref|AER48536.1| gp20; >gi|354997494|ref|AER48829.1| gp19; >gi|354998827|ref|AER50150.1| gp19; >gi|109521859|ref|YP_655296.1| gp19; >gi|194303215|ref|YP_002014629.1| gp18; >gi|222435689|ref|YP_002564117.1| gp19; >gi|354464736|ref|AER26573.1| hypothetical protein; >gi|345102546|ref|AEN70148.1| hypothetical protein…
POG2489	Bacteria	Siphoviridae	15	15	164	1	4	15	100	>gi|339754677|ref|AEJ94690.1| gp18; >gi|354995994|ref|AER47343.1| gp19; >gi|354997197|ref|AER48535.1| gp19; >gi|354997493|ref|AER48828.1| gp18; >gi|354998826|ref|AER50149.1| gp18; >gi|109521858|ref|YP_655295.1| gp18; >gi|194303214|ref|YP_002014628.1| gp17; >gi|222435688|ref|YP_002564116.1| gp18; >gi|345102545|ref|AEN70147.1| hypothetical protein; >gi|345286462|ref|AEN79521.1| gp18; >gi|354995900|…
POG1645	Bacteria	Siphoviridae	14	14	148	1	4	13	93	>gi|284794800|ref|ADB93726.1| gp33; >gi|291165096|ref|ADD81123.1| gp18; >gi|302858542|ref|ADL71288.1| gp28; >gi|333495747|ref|AEF57339.1| gp29; >gi|342239777|ref|AEL19784.1| gp29; >gi|343197894|ref|AEM05896.1| gp29; >gi|354998544|ref|AER49870.1| gp30; >gi|282598635|ref|YP_003358732.1| gp29; >gi|339754501|ref|AEJ94516.1| gp29; >gi|342239866|ref|AEL19872.1| gp29; >gi|339752310|ref|AEJ92344.1| gp30;…
POG0861	Bacteria	Caudovirales	10	10	132	1	4	7	70	>gi|339283863|ref|AAQ75053.2| hypothetical protein; >gi|9633059|ref|NP_050167.1| hypothetical protein; >gi|41179333|ref|NP_958551.1| hypothetical protein; >gi|41179252|ref|NP_958597.1| hypothetical protein; >gi|48697276|ref|YP_025043.1| hypothetical protein; >gi|77999998|ref|YP_358776.1| putative holin; >gi|90592636|ref|YP_529893.1| hypothetical protein; >gi|148750859|ref|YP_001285903.1| hypothet…
POG0311	Bacteria	Siphoviridae	4	4	148	1	4	4	100	>gi|17402426|ref|CAC85574.1| Gp17-1 protein; >gi|17488521|ref|NP_510999.1| Gp17-1 protein; >gi|157325239|ref|YP_001468661.1| gp22; >gi|157325313|ref|YP_001468733.1| gp29
POG2811	Bacteria	Siphoviridae	4	4	165	1	4	3	75	>gi|356471341|ref|AET09790.1| hypothetical protein; >gi|356471432|ref|AET09880.1| hypothetical protein; >gi|66395759|ref|YP_240096.1| ORF032; >gi|326425043|ref|YP_004286266.1| hypothetical protein
POG3941	Bacteria	T5-like viruses	3	3	138	1	4	2	67	>gi|46401776|ref|YP_006867.1| hypothetical protein; >gi|182682841|ref|YP_001836965.1| hypothetical protein; >gi|326632932|ref|YP_004306521.1| hypothetical protein
POG3673	Bacteria	P22-like viruses	3	3	115	0.3731	3	2	67	>gi|24371577|ref|NP_720319.1| 13; >gi|160700616|ref|YP_001552291.1| hypothetical protein; >gi|318065943|ref|YP_004123801.1| Gp13
POG0641	Bacteria	Caudovirales	40	40	140	0.5127	3	29	72	>gi|323481920|ref|ADX81355.1| holin; >gi|339293027|ref|AEJ54373.1| putative holin; >gi|73747066|ref|AAZ82462.1| putative holin; >gi|15088791|ref|NP_150180.1| putative holin 1; >gi|83658685|ref|ABC40468.1| putative phage holin; >gi|77020225|ref|YP_338148.1| holin; >gi|77020172|ref|YP_338199.1| holin; >gi|85701395|ref|YP_459980.1| phage holin; >gi|89152494|ref|YP_512325.1| holin; >gi|197281718|ref|…
POG0615	Bacteria	Caudovirales	27	32	108	0.6784	3	26	81	>gi|148566133|ref|ABQ88408.1| holin; >gi|194021568|ref|ACF32377.1| cell lysis protein; >gi|309386953|ref|ADO67679.1| holin; >gi|339507901|ref|AEJ81463.1| holin; >gi|351000324|ref|AEQ38608.1| holin; >gi|9633558|ref|NP_050972.1| P11; >gi|9626308|ref|NP_040644.1| anti-holin; >gi|160380505|ref|YP_001551775.1| holin; >gi|9634153|ref|NP_037695.1| holin; >gi|9634164|ref|NP_037752.1| holin; >gi|9635530|r…
POG2388	Bacteria	Caudovirales	12	12	123	0.7042	3	12	100	>gi|316995430|ref|ADU79211.1| hypothetical protein; >gi|9635673|ref|NP_061583.1| Orf89; >gi|17313227|ref|NP_490607.1| hypothetical protein; >gi|30387402|ref|NP_848231.1| hypothetical protein; >gi|72537713|ref|YP_293743.1| putative bacteriophage membrane protein; >gi|89152446|ref|YP_512281.1| putative integral membrane protein; >gi|134288749|ref|YP_001111076.1| gp45, putative bacteriophage membran…
POG3905	Archaea	Fusellovirus	5	5	110	0.7042	3	5	100	>gi|42494955|ref|NP_963953.1| ORF C113; >gi|42495079|ref|NP_963989.1| ORF B111; >gi|160688448|ref|YP_001552210.1| hypothetical protein; >gi|198449259|ref|YP_002221497.1| hypothetical protein; >gi|270281842|ref|YP_003331508.1| hypothetical protein
POG2125	Bacteria	Caudovirales	14	14	92	0.7205	3	13	93	>gi|309387026|ref|ADO67751.1| unknown; >gi|316995431|ref|ADU79212.1| hypothetical protein; >gi|9635674|ref|NP_061584.1| Orf90; >gi|17313228|ref|NP_490608.1| hypothetical protein; >gi|18249893|ref|NP_543081.1| putative holin; >gi|30387403|ref|NP_848232.1| holin; >gi|72537712|ref|YP_293742.1| putative bacteriophage membrane protein; >gi|89152447|ref|YP_512282.1| putative holin; >gi|134288752|ref|YP…
POG0158	Bacteria	Caudovirales	13	13	117	0.7537	3	7	54	>orf|AB609718-ORF181| 121345..121692 - strand 116 aa; >gi|158079478|ref|YP_001504291.1| hypothetical protein; >gi|283765997|ref|ADB28413.1| hypothetical protein; >gi|339783813|ref|AEK09525.1| gp145; >gi|29135133|ref|NP_803763.1| ORF197; >gi|34419482|ref|NP_899495.1| hypothetical protein; >gi|38640081|ref|NP_944036.1| hypothetical protein; >gi|157311111|ref|YP_001469106.1| gp107; >gi|182682903|ref…
POG2217	Bacteria	Caudovirales	6	6	98	0.7812	3	6	100	>orf|HQ110083-ORF2| 11056..11346 - strand 97 aa; >gi|9630335|ref|NP_046764.1| gpY; >gi|30065712|ref|NP_839857.1| gpY; >gi|41057361|ref|NP_958064.1| gp9; >gi|255033753|ref|YP_003090198.1| holin gp22; >gi|3337263|ref|AAC34154.1| holin
POG2155	Bacteria	Lambda-like viruses	3	3	151	0.8426	3	3	100	>gi|315418970|ref|ADU15514.1| hypothetical protein; >gi|157834991|ref|YP_001469148.1| hypothetical protein; >gi|215479996|ref|YP_002332445.1| hypothetical protein
POG0602	Bacteria	Caudovirales	9	9	88	0.8772	3	7	78	>gi|54124925|ref|AAV30210.1| putative holin; >gi|169665107|ref|ACA63342.1| putative holin; >gi|294478940|ref|ADE87505.1| holin; >gi|31415802|ref|NP_852544.1| holin; >gi|56694925|ref|YP_164435.1| holin; >gi|90592670|ref|YP_529585.1| putative holin; >gi|134287369|ref|YP_001110752.1| holin; >gi|148747750|ref|YP_001285829.1| hypothetical protein; >gi|209901270|ref|YP_002290909.1| holin
POG3353	Archaea	Fusellovirus	7	7	805	0.9146	3	7	100	>gi|9625541|ref|NP_039798.1| hypothetical protein; >gi|38639827|ref|NP_944478.1| hypothetical protein; >gi|42494959|ref|NP_963957.1| hypothetical protein; >gi|42495082|ref|NP_963992.1| hypothetical protein; >gi|160688417|ref|YP_001552179.1| hypothetical protein; >gi|198449228|ref|YP_002221466.1| hypothetical protein; >gi|270281845|ref|YP_003331511.1| putative end-filament protein
POG3354	Archaea	Fusellovirus	7	7	79	0.9146	3	7	100	>gi|9625542|ref|NP_039799.1| hypothetical protein; >gi|38639828|ref|NP_944479.1| hypothetical protein; >gi|42494960|ref|NP_963958.1| hypothetical protein; >gi|42495083|ref|NP_963993.1| hypothetical protein; >gi|160688418|ref|YP_001552180.1| hypothetical protein; >gi|198449229|ref|YP_002221467.1| hypothetical protein; >gi|270281846|ref|YP_003331512.1| hypothetical protein
POG0897	Bacteria	Siphoviridae	12	12	117	0.9259	3	12	100	>gi|255985596|ref|ACU46782.1| putative holin; >gi|255985649|ref|ACU46834.1| putative holin; >gi|255985705|ref|ACU46889.1| putative holin; >gi|255985758|ref|ACU46941.1| putative holin; >gi|255985810|ref|ACU46992.1| putative holin; >gi|289063546|ref|ADC80093.1| holin; >gi|115315647|ref|YP_764333.1| holin; >gi|9629672|ref|NP_044965.1| holin; >gi|9630587|ref|NP_047134.1| putative holin; >gi|115304231…
POG3884	Archaea	Fusellovirus	6	6	90	0.9259	3	6	100	>gi|38639835|ref|NP_944486.1| hypothetical protein; >gi|42494930|ref|NP_963928.1| hypothetical protein; >gi|42495060|ref|NP_963969.1| hypothetical protein; >gi|160688425|ref|YP_001552187.1| hypothetical protein; >gi|270281789|ref|YP_003331454.1| hypothetical protein; >gi|270281820|ref|YP_003331486.1| hypothetical protein
POG3359	Archaea	Fusellovirus	8	8	83	0.9346	3	7	88	>gi|9625546|ref|NP_039803.1| hypothetical protein; >gi|38639833|ref|NP_944484.1| hypothetical protein; >gi|42494928|ref|NP_963926.1| hypothetical protein; >gi|42495058|ref|NP_963967.1| hypothetical protein; >gi|160688423|ref|YP_001552185.1| hypothetical protein; >gi|270281748|ref|YP_003331407.1| hypothetical protein; >gi|270281787|ref|YP_003331452.1| hypothetical protein; >gi|270281823|ref|YP_003…
POG1849	Bacteria	T4-like viruses	10	10	364	0.9414	3	6	60	>gi|312262710|ref|ADQ53005.1| conserved hypothetical protein; >gi|355398535|ref|AER70293.1| hypothetical protein; >gi|344055737|ref|AEM91933.1| conserved hypothetical phage protein; >gi|351518638|ref|YP_004895366.1| hypothetical protein; >gi|347449365|ref|AEO93406.1| gp144; >gi|38640229|ref|NP_944185.1| hypothetical protein; >gi|282599383|ref|YP_003358695.1| hypothetical protein; >gi|282599023|re…
POG1094	Bacteria	Siphoviridae	52	52	134	1	3	44	85	>gi|255927531|ref|ACU41153.1| gp7; >gi|255928227|ref|ACU41844.1| gp7; >gi|255928469|ref|ACU42084.1| gp7; >gi|282721387|ref|ADA83835.1| gp7; >gi|282721490|ref|ADA83937.1| gp7; >gi|339754156|ref|AEJ94173.1| gp7; >gi|339755184|ref|AEJ95193.1| gp7; >gi|339755478|ref|AEJ95484.1| gp7; >gi|339755578|ref|AEJ95583.1| gp7; >gi|339781346|ref|AEK07179.1| gp7; >gi|339783042|ref|AEK08760.1| gp7; >gi|339783286|…
POG2526	Bacteria	Siphoviridae	13	13	144	1	3	8	62	>gi|339755798|ref|AEJ95801.1| gp32; >gi|339782268|ref|AEK07992.1| gp33; >gi|339753766|ref|AEJ93786.1| gp32; >gi|347450136|ref|AEO94174.1| gp32; >gi|304360789|ref|YP_003856910.1| gp32; >gi|304360884|ref|YP_003857004.1| gp32; >gi|339784135|ref|AEK09844.1| gp32; >gi|342239679|ref|AEL19687.1| gp32; >gi|354464412|ref|AER26325.1| gp33; >gi|18496916|ref|NP_569766.1| hypothetical protein; >gi|160700682|r…
POG0556	Bacteria	Siphoviridae	8	8	80	1	3	8	100	>orf|AP011956-ORF18| 15992..16225 + strand 78 aa; >gi|9635218|ref|NP_058492.1| hypothetical protein; >gi|30043961|ref|NP_835546.1| hypothetical protein; >gi|66395639|ref|YP_239990.1| ORF055; >gi|66396093|ref|YP_240447.1| ORF064; >gi|66396167|ref|YP_240524.1| ORF059; >gi|66396316|ref|YP_240665.1| ORF063; >gi|239507390|ref|YP_002939701.1| hypothetical protein
POG2381	Bacteria	N4-like viruses	8	8	829	1	3	5	62	>gi|316995423|ref|ADU79204.1| hypothetical protein; >gi|339508041|ref|AEJ81601.1| gp082; >gi|119952244|ref|YP_950531.1| gp53; >gi|237651520|ref|YP_002898991.1| N4 gp53-like protein; >gi|237651603|ref|YP_002899073.1| N4 gp53-like protein; >gi|282599468|ref|YP_003358358.1| N4 gp53-like protein; >gi|282598921-2|ref|YP_003358471.1| N4 gp53-like protein, range; 133..740 HHsearch against CDD matches; T…
POG1550	Bacteria	Caudovirales	5	5	102	1	3	4	80	>gi|282533181|ref|ADA82290.1| putative holin-like, class II; >gi|282534232|ref|ADA82340.1| putative holin-like, class II; >gi|282547331|ref|ADA82388.1| putative holin-like, class II; >gi|48697210|ref|YP_024940.1| putative holin protein; >gi|273810608|ref|YP_003344989.1| gp54
POG0141	Bacteria	Spounavirinae	4	4	126	1	3	4	100	>orf|AB609718-ORF072| 73434..73805 + strand 124 aa; >gi|158079369|ref|YP_001504182.1| hypothetical protein; >gi|66732793|ref|AAY53384.1| gp81; >gi|157325104|ref|YP_001468529.1| gp149
POG1868	Bacteria	T4-like viruses	4	4	143	1	3	4	100	>gi|312262747|ref|ADQ53042.1| conserved hypothetical protein; >gi|38640267|ref|NP_944223.1| hypothetical protein; >gi|310722588|ref|YP_003969411.1| hypothetical protein; >gi|326536571|ref|YP_004301002.1| hypothetical protein
POG2288	Bacteria	Spounavirinae	4	4	122	1	3	4	100	>gi|339461747|ref|AEJ79777.1| conserved hypothetical protein; >gi|48696485|ref|YP_024527.1| hypothetical protein; >gi|66391357|ref|YP_238622.1| ORF105; >gi|66395063|ref|YP_240971.1| ORF118
POG3460	Bacteria	Siphoviridae	4	4	75	1	3	3	75	>gi|12719421|ref|NP_075492.1| hypothetical protein; >gi|29028589|ref|NP_803279.1| phi SLT orf 81b-like protein; >gi|162290140|ref|YP_001604123.1| hypothetical protein; >gi|215401201|ref|YP_002332506.1| hypothetical protein
POG1315	Bacteria	Siphoviridae	3	3	198	1	3	2	67	>gi|270209319|ref|ACZ63863.1| conserved hypothetical protein; >gi|157325022|ref|YP_001468448.1| gp63; >gi|281416358|ref|YP_003347492.1| hypothetical protein
POG1888	Bacteria	Siphoviridae	3	3	130	1	3	2	67	>gi|291164786|ref|ADD80816.1| holin; >gi|339781966|ref|AEK07793.1| gp42; >gi|29566447|ref|NP_818013.1| gp40
POG2270	Bacteria	Spounavirinae	3	3	88	1	3	3	100	>gi|339461673|ref|AEJ79703.1| hypothetical protein; >orf|NC_005880-ORF31| 33377..33640 - strand 88 aa; >gi|66395104|ref|YP_241102.1| ORF169
POG2271	Bacteria	Spounavirinae	3	3	116	1	3	3	100	>gi|339461682|ref|AEJ79712.1| conserved hypothetical protein; >gi|48696428|ref|YP_024469.1| hypothetical protein; >gi|66391420|ref|YP_238540.1| hypothetical protein
POG2294	Bacteria	Spounavirinae	3	3	96	1	3	3	100	>gi|339461760|ref|AEJ79790.1| conserved hypothetical protein; >orf|NC_005880-ORF50| 116659..116946 + strand 96 aa; >gi|66395094|ref|YP_241009.1| ORF155
POG2309	Bacteria	Caudovirales	3	3	90	1	3	2	67	>gi|356927383|ref|AET42175.1| hypothetical protein; >gi|27476020|ref|NP_775222.1| hypothetical protein; >gi|167600404|ref|YP_001671904.1| putative holin
POG3787	Bacteria	T4-like viruses	3	3	167	1	3	2	67	>gi|32453588|ref|NP_861794.1| RB69ORF104c hypothetical protein; >gi|134287373|ref|YP_001110756.1| hypothetical protein; >gi|209901273|ref|YP_002290912.1| hypothetical protein
POG0404	Bacteria	T4-like viruses	12	12	45	-1	2	6	50	>gi|291290259|ref|BAI83054.1| conserved hypothetical protein; >gi|228860977|ref|YP_002854000.1| gp42.1 hypothetical protein; >gi|299780400|ref|ADJ39762.1| hypothetical protein; >orf|NC_000866-ORF2| 26227..26373 - strand 49 aa; >gi|345450603|ref|AEN93806.1| hypothetical protein; >gi|32453538|ref|NP_861744.1| RB69ORF054c hypothetical protein; >gi|116326265|ref|YP_802985.1| hypothetical protein; >gi…
POG0274	Bacteria	Caudovirales	8	8	315	0.0158	2	8	100	>gi|21914420|ref|AAM81385.1| GtrB; >gi|9635491|ref|NP_059582.1| O-antigen conversion protein; >gi|19549012|ref|NP_599056.1| bactoprenol glucosyltransferase; >gi|24371536|ref|NP_720276.1| GtrB; >gi|46358650|ref|YP_006358.1| GtrB; >gi|219681193|ref|YP_002455838.1| GtrB; >gi|221328638|ref|YP_002533480.1| GtrB; bactoprenol glucosyl transferase; >gi|318065903|ref|YP_004123761.1| GtrB
POG0944	Bacteria	Caudovirales	8	8	294	0.0163	2	5	62	>gi|209407402|ref|CAQ82018.1| transposase for IS629; >gi|315274317|ref|ADU03725.1| putative transposase; >gi|17975200|ref|NP_536395.1| putative transposase OrfB; >gi|157166067|ref|YP_001449319.1| putative transposase OrfB; >gi|302393160|ref|YP_003828990.1| hypothetical protein; >gi|41057343|ref|NP_958229.1| putative transposase OrfB; >gi|48697274|ref|YP_025041.1| putative transposase OrfB; >gi|20…
POG1925	Bacteria	Caudovirales	12	12	200	0.3378	2	12	100	>gi|294663791|ref|ADF29345.1| hypothetical protein; >gi|149408364|ref|YP_001294467.1| hypothetical protein ORF050; >gi|197261377|ref|YP_002154193.1| hypothetical protein; >gi|197261469|ref|YP_002154284.1| hypothetical protein; >gi|218148591|ref|YP_002364359.1| hypothetical protein; >gi|218457853|ref|YP_002418858.1| hypothetical protein; >gi|219523921|ref|YP_002455982.1| hypothetical protein; >gi|…
POG0994	Bacteria	Caudovirales	13	13	174	0.505	2	12	92	>gi|291622005|ref|CAX65038.1| gp57 protein; >gi|323512729|ref|ADX88183.1| hypothetical protein; >gi|323512957|ref|ADX88410.1| hypothetical protein; >gi|323513183|ref|ADX88635.1| hypothetical protein; >gi|323513410|ref|ADX88861.1| hypothetical protein; >gi|323513642|ref|ADX89092.1| hypothetical protein; >gi|323513868|ref|ADX89317.1| hypothetical protein; >gi|323514101|ref|ADX89549.1| hypothetical …
POG4001	Bacteria	Caudovirales	4	4	115	0.5881	2	2	50	>gi|48696931|ref|YP_024694.1| gp21; >gi|56692592|ref|YP_164060.1| holin; >gi|134288831|ref|YP_001111251.1| gp51; >gi|198449272|ref|YP_002221426.1| hypothetical protein
POG3423	Bacteria	PhiC31-like viruses	3	3	77	0.7281	2	2	67	>gi|9631193|ref|NP_047975.1| gp29; >gi|29366805|ref|NP_813745.1| gp29; >gi|298103527|ref|YP_003714769.1| gp19
POG0405	Bacteria	Caudovirales	55	55	90	0.7484	2	30	55	>gi|291290260|ref|BAI83055.1| immunity to superinfection membrane protein; >gi|343177381|ref|AEM00707.1| immunity to superinfection membrane protein; >gi|116326266|ref|YP_802986.1| immunity to superinfection membrane protein; >gi|228860978|ref|YP_002854001.1| immunity to superinfection membrane protein; >gi|228861359|ref|YP_002854380.1| immunity to superinfection membrane protein; >gi|282533156|r…
POG0731	Bacteria	Siphoviridae	8	8	68	0.7812	2	7	88	>gi|89212581|ref|ABD63693.1| holin; >gi|21716128|ref|NP_663691.1| putative holin; >gi|270209350|ref|ACZ63894.1| holin; >gi|270209475|ref|ACZ64017.1| holin; >gi|281416550|ref|YP_003347351.1| holin; >gi|281416488|ref|YP_003347408.1| holin; >gi|281416382|ref|YP_003347516.1| holin; >gi|282598749|ref|YP_003358815.1| phage holin
POG0954	Bacteria	Caudovirales	14	14	74	0.7946	2	13	93	>gi|209407415|ref|CAQ82031.1| phage Lysis protein S.; >gi|307604128|ref|ADN68438.1| S; >gi|315274314|ref|ADU03722.1| holin; >gi|9633440|ref|NP_050543.1| lysis protein; >gi|302861199|ref|YP_003848900.1| holin; >gi|9632510|ref|NP_049504.1| protein S; >gi|20065950|ref|NP_613033.1| lysis protein; >gi|157166031|ref|YP_001449283.1| putative S protein; >gi|302393164|ref|YP_003828994.1| holin; >gi|116221…
POG0851	Bacteria	Caudovirales	33	33	202	0.8146	2	27	82	>gi|194021592|ref|ACF32401.1| tail component; >gi|209407439|ref|CAQ82055.1| tail assembly protein I.; >gi|309386920|ref|ADO67646.1| tail assembly protein; >gi|309386981|ref|ADO67706.1| tail assembly protein; >gi|345524202|ref|AEO01025.1| phage tail assembly protein; >gi|338235665|ref|AEI91235.1| gp35; >gi|343411926|ref|AEM24789.1| tail assembly protein; >gi|9626263|ref|NP_040599.1| tail component…
POG0287	Bacteria	P22-like viruses	4	4	194	0.8426	2	4	100	>gi|21914456|ref|AAM81421.1| SieB protein; >gi|9635513|ref|NP_059604.1| SieB; >gi|46358668|ref|YP_006376.1| SieB; >gi|219681212|ref|YP_002455857.1| SieB
POG3881	Bacteria	Bcep781likevirus	4	4	118	0.8426	2	3	75	>gi|38638638|ref|NP_944339.1| gp31; >gi|149882929|ref|YP_001294866.1| holin; >gi|41057681|ref|NP_958135.1| gp30; >gi|189426958|ref|YP_001950057.1| hypothetical protein
POG0622	Bacteria	Caudovirales	3	3	143	0.8426	2	2	67	>gi|148566152|ref|ABQ88427.1| hypothetical protein; >gi|309387003|ref|ADO67728.1| unknown; >gi|41057312|ref|NP_958210.1| gene 34 protein
POG4340	Bacteria	Siphoviridae	3	3	151	0.8426	2	3	100	>gi|66396071|ref|YP_240410.1| ORF031; >gi|66396363|ref|YP_240702.1| ORF031; >gi|215401170|ref|YP_002332425.1| hypothetical protein
POG3351	Archaea	Fusellovirus	8	8	100	0.862	2	7	88	>gi|9625537|ref|NP_039794.1| hypothetical protein; >gi|38639822|ref|NP_944473.1| hypothetical protein; >gi|42494951|ref|NP_963949.1| hypothetical protein; >gi|42495087|ref|NP_963986.1| hypothetical protein; >gi|160688445|ref|YP_001552207.1| hypothetical protein; >gi|198449256|ref|YP_002221494.1| hypothetical protein; >gi|270281767|ref|YP_003331427.1| zinc finger protein; >gi|270281839|ref|YP_0033…
POG1294	Bacteria	Siphoviridae	6	6	64	0.8772	2	5	83	>gi|270209226|ref|ACZ63771.1| conserved hypothetical protein; >gi|270209290|ref|ACZ63834.1| conserved hypothetical protein; >gi|270209555|ref|ACZ64095.1| conserved hypothetical protein; >gi|281416225|ref|YP_003347574.1| hypothetical protein; >gi|281416444|ref|YP_003347364.1| hypothetical protein; >gi|326783383|ref|YP_004323671.1| hypothetical protein
POG1800	Bacteria	T4-like viruses	4	4	614	0.8772	2	4	100	>gi|312262605|ref|ADQ52900.1| conserved hypothetical protein; >gi|38640120|ref|NP_944076.1| hypothetical protein; >gi|310722790|ref|YP_003969613.1| hypothetical protein; >gi|326536526|ref|YP_004300957.1| hypothetical protein
POG3357	Archaea	Fusellovirus	8	8	93	0.9346	2	8	100	>gi|9625544|ref|NP_039801.1| structural protein VP3; >gi|38639832|ref|NP_944483.1| structural protein VP3; >gi|42494964|ref|NP_963962.1| structural protein VP3; >gi|42495086|ref|NP_963997.1| structural protein VP3; >gi|160688422|ref|YP_001552184.1| structural protein VP3; >gi|270281783|ref|YP_003331443.1| VP3-like protein; >gi|270281817|ref|YP_003331483.1| VP3-like protein; >gi|270281850|ref|YP_0…
POG4214	Bacteria	T4-like viruses	9	9	92	0.9414	2	9	100	>gi|61806396|ref|YP_214755.1| hypothetical protein; >gi|113200732|ref|YP_717896.1| gp227; >gi|326782491|ref|YP_004322891.1| hypothetical protein; >gi|326782503|ref|YP_004323125.1| hypothetical protein; >gi|326782966|ref|YP_004323364.1| hypothetical protein; >gi|326783222|ref|YP_004323832.1| hypothetical protein; >gi|326783449|ref|YP_004324048.1| hypothetical protein; >gi|326784221|ref|YP_00432482…
POG0202	Bacteria	Siphoviridae	11	11	64	0.947	2	11	100	>gi|21954682|ref|AAM83071.1| conserved hypothetical protein; >gi|30089893|ref|NP_839923.1| hypothetical protein; >gi|339293065|ref|AEJ54411.1| putative head-tail joining protein; >gi|320006267|ref|ADW01296.1| phage head-tail joining protein; >gi|9632898|ref|NP_049927.1| putative head-tail joining protein; >gi|9632940|ref|NP_049968.1| putative head-tail-joining; >gi|9632421|ref|NP_049393.1| putati…
POG1104	Bacteria	Siphoviridae	42	42	203	1	2	37	88	>gi|255927541|ref|ACU41163.1| gp17; >gi|255928237|ref|ACU41854.1| gp17; >gi|255928479|ref|ACU42094.1| gp17; >gi|282721396|ref|ADA83844.1| gp17; >gi|282721499|ref|ADA83946.1| gp17; >gi|339754166|ref|AEJ94183.1| gp17; >gi|339755194|ref|AEJ95203.1| gp17; >gi|339755487|ref|AEJ95493.1| gp17; >gi|339755588|ref|AEJ95593.1| gp17; >gi|339781356|ref|AEK07189.1| gp17; >gi|339783051|ref|AEK08769.1| gp17; >gi…
POG0790	Bacteria	Siphoviridae	41	41	54	1	2	41	100	>gi|104641726|ref|ABF73104.1| hypothetical protein; >gi|104641929|ref|ABF73237.1| hypothetical protein; >gi|116235522|ref|ABJ88857.1| conserved hypothetical protein; >gi|319894715|ref|ADV76526.1| hypothetical protein; >gi|9635203|ref|NP_058477.1| hypothetical protein; >gi|9635690|ref|NP_061603.1| phi PVL ORF 38 homologue; >gi|12719405|ref|NP_075476.1| phi PVL ORF 38 analogue; >gi|17426242|ref|NP_…
POG0371	Bacteria	Caudovirales	38	40	147	1	2	35	88	>gi|353228067|ref|CCE26288.1| ; >gi|291290313|ref|BAI83108.1| conserved hypothetical protein; >gi|343177433|ref|AEM00759.1| hypothetical phage protein; >gi|339791301|ref|AEK12358.1| hypothetical protein; >gi|116326318|ref|YP_803038.1| hypothetical protein; >gi|228861033|ref|YP_002854056.1| RB32ORF096c hypothetical protein; >gi|228861412|ref|YP_002854433.1| RB32ORF096c hypothetical protein; >gi|33…
POG1222	Bacteria	L5-like viruses	35	35	138	1	2	32	91	>gi|255928353|ref|ACU41969.1| gp35; >gi|339782610|ref|AEK08332.1| gp33; >gi|339783168|ref|AEK08885.1| gp34; >gi|339784390|ref|AEK10097.1| gp32; >gi|339752397|ref|AEJ92430.1| gp33; >gi|339752539|ref|AEJ92571.1| gp34; >gi|342315322|ref|AEL21652.1| gp35; >gi|342315462|ref|AEL21791.1| gp34; >gi|343171243|ref|AEL98051.1| gp33; >gi|29565912|ref|NP_817483.1| gp33; >gi|109302788|ref|YP_654790.1| gp35; >g…
POG1395	Bacteria	Caudovirales	21	21	124	1	2	15	71	>gi|310005659|ref|ADP00047.1| predicted protein; >gi|310005746|ref|ADP00133.1| conserved hypothetical protein; >gi|310005763|ref|ADP00149.1| conserved hypothetical protein; >gi|310005820|ref|ADP00205.1| conserved hypothetical protein; >gi|61806443|ref|YP_214220.1| hypothetical protein; >gi|61806094|ref|YP_214454.1| hypothetical protein; >gi|61806335|ref|YP_214694.1| hypothetical protein; >gi|1132…
POG0445	Bacteria	T4-like viruses	15	15	124	1	2	13	87	>gi|291290343|ref|BAI83138.1| conserved hypothetical protein; >gi|343177467|ref|AEM00793.1| hypothetical protein; >gi|339791330|ref|AEK12387.1| predicted membrane protein; >gi|228861064|ref|YP_002854087.1| e.3 hypothetical protein; >gi|228861445|ref|YP_002854466.1| e.3 hypothetical protein; >gi|330858650|ref|YP_004415025.1| hypothetical protein e.3; >gi|299780485|ref|ADJ39847.1| predicted membran…
POG0444	Bacteria	T4-like viruses	13	13	161	1	2	11	85	>gi|291290342|ref|BAI83137.1| conserved hypothetical protein; >gi|343177466|ref|AEM00792.1| hypothetical protein; >gi|339791329|ref|AEK12386.1| predicted membrane protein; >gi|228861063|ref|YP_002854086.1| e.2 hypothetical protein; >gi|228861444|ref|YP_002854465.1| e.2 hypothetical protein; >gi|330858649|ref|YP_004415024.1| hypothetical protein e.2; >gi|299780484|ref|ADJ39846.1| hypothetical prot…
POG0529	Bacteria	Siphoviridae	13	13	204	1	2	12	92	>gi|349732035|ref|BAL03567.1| phi PVL ORF 30 analogue; >gi|9635194|ref|NP_058468.1| hypothetical protein; >gi|9635679|ref|NP_061592.1| phi PVL ORF 30 homologue; >gi|12719394|ref|NP_075465.1| phi PVL ORF 30 analogue; >gi|29028619|ref|NP_803308.1| Na/K ATPase; >gi|29028669|ref|NP_803357.1| hypothetical protein; >gi|66395606|ref|YP_239961.1| ORF018; >gi|66395675|ref|YP_240031.1| ORF019; >gi|15660389…
POG0903	Bacteria	Siphoviridae	12	12	104	1	2	12	100	>gi|255985609|ref|ACU46795.1| unknown; >gi|255985665|ref|ACU46850.1| unknown; >gi|255985718|ref|ACU46902.1| unknown; >gi|255985771|ref|ACU46954.1| unknown; >gi|255985823|ref|ACU47005.1| unknown; >gi|289449341|ref|ACI94894.2| hypothetical protein; >gi|115315658|ref|YP_764344.1| hypothetical protein; >gi|9629685|ref|NP_044977.1| hypothetical protein; >gi|9630608|ref|NP_047156.1| e17; >gi|115304245|…
POG0428	Bacteria	Myoviridae	10	10	137	1	2	8	80	>gi|291290307|ref|BAI83102.1| conserved hypothetical protein; >gi|343177428|ref|AEM00754.1| hypothetical protein; >gi|339791296|ref|AEK12353.1| predicted membrane protein; >gi|228861027|ref|YP_002854050.1| nrdC.7 hypothetical protein; >gi|228861406|ref|YP_002854427.1| nrdC.7 hypothetical protein; >gi|299780449|ref|ADJ39811.1| predicted membrane protein; >gi|9632807|ref|NP_049705.1| NrdC.7 conserv…
POG3292	Bacteria	T4-like viruses	9	9	59	1	2	8	89	>gi|9632851|ref|NP_049748.1| Trna.4 conserved hypothetical predicted membrane protein; >gi|32453757|ref|NP_861844.1| TRNA.4 conserved hypothetical protein; >gi|161622480|ref|YP_001595270.1| Trna.4 conserved hypothetical predicted membrane protein; >gi|238695293|ref|YP_002922486.1| Trna.4 conserved hypothetical predicted membrane protein; >gi|299779088|ref|YP_003734282.1| Trna.4 conserved hypothet…
POG3356	Archaea	Fusellovirus	9	9	122	1	2	9	100	>gi|19263455|ref|NP_597839.1| structural protein V1; >gi|38639831|ref|NP_944482.1| ORF 88b; >gi|42494963|ref|NP_963961.1| VP1; >gi|42495085|ref|NP_963996.1| structural protein V1; >gi|160688421|ref|YP_001552183.1| structural protein V1; >gi|198449232|ref|YP_002221470.1| structural protein V1; >gi|270281782|ref|YP_003331442.1| VP1-like protein; >gi|270281816|ref|YP_003331482.1| VP1-like protein; >…
POG1169	Bacteria	Angel-like phages	8	8	107	1	2	7	88	>gi|255927874|ref|ACU41494.1| gp30; >gi|343171697|ref|AEL98502.1| gp30; >gi|354997146|ref|AER48485.1| gp30; >gi|109392317|ref|YP_655547.1| gp30; >gi|189043117|ref|YP_001936058.1| hypothetical protein; >gi|239590041|ref|YP_002941888.1| gp30; >gi|354997597|ref|AER48931.1| gp17; >gi|160700683|ref|YP_001552363.1| gp34
POG1551	Bacteria	Siphoviridae	8	8	90	1	2	5	62	>gi|282533182|ref|ADA82291.1| putative holin-like, class I; >gi|282534233|ref|ADA82341.1| putative holin-like, class I; >gi|282547332|ref|ADA82389.1| putative holin-like, class I; >gi|282547382|ref|ADA82438.1| putative holin-like, class I; >gi|282535281|ref|ADA82487.1| putative holin-like, class I; >gi|62327333|ref|YP_224046.1| hypothetical protein; >gi|134288583|ref|YP_001110822.1| hypothetical …
POG1993	Bacteria	T4-like viruses	8	8	123	1	2	7	88	>gi|299780486|ref|ADJ39848.1| predicted membrane protein; >gi|9632741|ref|NP_049740.1| e.4 conserved hypothetical, predicted membrane protein; >gi|339791331|ref|AEK12388.1| predicted membrane protein; >gi|32453625|ref|NP_861831.1| e.4 conserved hypothetical, predicted membrane protein; >gi|116326349|ref|YP_803069.1| hypothetical protein; >gi|330858651|ref|YP_004415026.1| hypothetical protein e.4;…
POG0937	Bacteria	Siphoviridae	7	7	55	1	2	7	100	>gi|255985839|ref|ACU47021.1| unknown; >gi|9629707|ref|NP_045000.1| hypothetical protein; >gi|9630628|ref|NP_047176.1| m4; >gi|115304266|ref|YP_762567.1| hypothetical protein; >gi|115315627|ref|YP_764314.1| hypothetical protein; >gi|115315677|ref|YP_764363.1| hypothetical protein; >gi|194097575|ref|YP_002004042.1| hypothetical protein
POG1982	Bacteria	T4-like viruses	7	7	66	1	2	6	86	>gi|299780387|ref|ADJ39749.1| hypothetical protein; >gi|345450623|ref|AEN93826.1| hypothetical protein; >gi|32453513|ref|NP_861719.1| RB69ORF029w hypothetical protein; >gi|116326252|ref|YP_802972.1| hypothetical protein; >gi|228861346|ref|YP_002854367.1| RB32ORF030w hypothetical protein; >gi|330858557|ref|YP_004414932.1| hypothetical protein; >gi|314121595|ref|YP_004063714.1| VR7ORF033w hypotheti…
POG2048	Bacteria	Siphoviridae	7	7	84	1	2	7	100	>gi|302858545|ref|ADL71291.1| gp31; >gi|354998547|ref|AER49873.1| gp33; >gi|339754556|ref|AEJ94571.1| gp32; >gi|342239919|ref|AEL19925.1| gp32; >gi|339753462|ref|AEJ93486.1| gp30; >gi|339753552|ref|AEJ93575.1| gp30; >gi|192824210|ref|YP_001994851.1| gp34
POG4058	Bacteria	T4-like viruses	7	7	122	1	2	7	100	>gi|58532981|ref|YP_195204.1| Hypothetical-Protein | belonging to T4-LIKE GC; 355; >gi|61806239|ref|YP_214598.1| hypothetical protein; >gi|326782485|ref|YP_004322885.1| hypothetical protein; >gi|326783203|ref|YP_004323600.1| hypothetical protein; >gi|326783243|ref|YP_004323811.1| hypothetical protein; >gi|326783616|ref|YP_004323881.1| hypothetical protein; >gi|326784176|ref|YP_004324569.1| hypoth…
POG0661	Bacteria	Spounavirinae	6	6	114	1	2	4	67	>gi|66732713|ref|AAY53304.1| gp1; >gi|339461674|ref|AEJ79704.1| conserved hypothetical protein; >orf|NC_005880-ORF32| 33904..34167 + strand 88 aa; >gi|66391385|ref|YP_238723.1| ORF140; >gi|66395103|ref|YP_241103.1| ORF168; >gi|157325025|ref|YP_001468450.1| gp70
POG2429	Bacteria	T4-like viruses	6	6	69	1	2	6	100	>gi|345450558|ref|AEN93761.1| hypothetical protein; >orf|NC_010105-ORF07| 46077..46289 - strand 71 aa; >orf|NC_012741-ORF06| 45342..45554 - strand 71 aa; >orf|NC_014595-ORF03| 45796..46008 - strand 71 aa; >gi|311993075|ref|YP_004009941.1| hypothetical protein; >gi|314121656|ref|YP_004063775.1| hypothetical protein
POG3133	Bacteria	CBA120-like viruses	6	6	181	1	2	3	50	>gi|355398526|ref|AER70284.1| putative uncharacterized protein; >gi|344055723|ref|AEM91919.1| conserved hypothetical phage protein; >gi|149408190|ref|YP_001294624.1| hypothetical protein ORF031; >gi|282599369|ref|YP_003358681.1| hypothetical protein; >gi|326804689|ref|YP_004327560.1| putative uncharacterised protein; >gi|351518624|ref|YP_004895352.1| hypothetical protein
POG3437	Bacteria	Siphoviridae	6	6	77	1	2	6	100	>gi|9635168|ref|NP_058442.1| hypothetical protein; >gi|9635716|ref|NP_061629.1| phi PVL ORF 3 homologue; >gi|29028697|ref|NP_803385.1| phi PVL orf 3-like protein; >gi|156603924|ref|YP_001429871.1| putative terminase large subunit; >gi|156604054|ref|YP_001429999.1| hypothetical protein; >gi|239507399|ref|YP_002939710.1| hypothetical protein
POG4151	Bacteria	T4-like viruses	6	6	94	1	2	5	83	>gi|61806161|ref|YP_214521.1| hypothetical protein; >gi|61806385|ref|YP_214744.1| hypothetical protein; >gi|326782230|ref|YP_004322631.1| hypothetical protein; >gi|326782744|ref|YP_004323142.1| hypothetical protein; >gi|326783177|ref|YP_004323574.1| hypothetical protein; >gi|326784456|ref|YP_004325053.1| hypothetical protein
POG1289	Bacteria	Siphoviridae	5	5	117	1	2	5	100	>orf|GQ443085-ORF08| 28481..28834 + strand 118 aa; >orf|JF767210-ORF08| 28886..29239 + strand 118 aa; >gi|208429894|ref|YP_002265447.1| hypothetical protein; >orf|JF767208-ORF07| 28568..28912 + strand 115 aa; >orf|JF767209-ORF10| 28323..28667 + strand 115 aa
POG2597	Bacteria	Siphoviridae	5	5	155	1	2	3	60	>gi|339781300|ref|AEK07134.1| gp129; >gi|339781805|ref|AEK07634.1| gp126; >gi|304361061|ref|YP_003857248.1| gp126; >gi|347450392|ref|AEO94425.1| gp104; >gi|338827134|ref|YP_004539066.1| gp134
POG2959	Bacteria	Siphoviridae	5	5	62	1	2	5	100	>gi|339783825|ref|AEK09537.1| gp157; >gi|339752169|ref|AEJ92204.1| gp148; >gi|339754042|ref|AEJ94060.1| gp138; >gi|354996657|ref|AER48001.1| gp150; >gi|29566896|ref|NP_818461.1| gp161
POG3069	Bacteria	CBA120-like viruses	5	5	646	1	2	4	80	>gi|355398407|ref|AER70165.1| hypothetical protein; >gi|344055575|ref|AEM91771.1| conserved hypothetical phage protein; >gi|351518478|ref|YP_004895206.1| hypothetical protein; >gi|282599209|ref|YP_003358521.1| hypothetical protein; >gi|326804537|ref|YP_004327408.1| phage associated protein
POG3151	Bacteria	CBA120-like viruses	5	5	99	1	2	5	100	>orf|JN126049-ORF09| 43496..43789 - strand 98 aa; >orf|JN593240-ORF2| 43326..43619 - strand 98 aa; >gi|351518509|ref|YP_004895237.1| hypothetical membrane protein; >gi|282599245|ref|YP_003358557.1| hypothetical membrane protein; >gi|326804571|ref|YP_004327442.1| putative uncharacterised protein
POG3169	Bacteria	CBA120-like viruses	5	5	67	1	2	5	100	>orf|JN126049-ORF34| 150854..151054 + strand 67 aa; >gi|344055729|ref|AEM91925.1| hypothetical protein; >gi|351518630|ref|YP_004895358.1| hypothetical protein; >gi|282599376|ref|YP_003358688.1| hypothetical membrane protein; >gi|326804695|ref|YP_004327566.1| putative uncharacterised protein
POG4440	Archaea	Lipothrixviridae	5	5	66	1	2	5	100	>gi|157929292|ref|YP_001496944.1| hypothetical protein; >gi|162329417|ref|YP_001604218.1| hypothetical protein; >gi|162329537|ref|YP_001604336.1| hypothetical protein; >gi|162329347|ref|YP_001604401.1| hypothetical protein; >gi|162329475|ref|YP_001604275.1| hypothetical protein
POG4446	Archaea	Betalipothrixvirus	5	5	71	1	2	5	100	>gi|162329402|ref|YP_001604203.1| hypothetical protein; >gi|162329522|ref|YP_001604321.1| hypothetical protein; >gi|162329332|ref|YP_001604386.1| hypothetical protein; >gi|162329461|ref|YP_001604261.1| hypothetical protein; >gi|171473689|ref|YP_001798559.1| hypothetical protein
POG0734	Bacteria	Siphoviridae	4	4	355	1	2	4	100	>gi|89212587|ref|ABD63698.1| unknown; >gi|89212639|ref|ABD63749.1| unknown; >gi|89212692|ref|ABD63801.1| unknown; >gi|21716075|ref|NP_663637.1| hypothetical protein
POG0935	Bacteria	Siphoviridae	4	4	53	1	2	4	100	>gi|255985782|ref|ACU46965.1| unknown; >gi|255985834|ref|ACU47016.1| unknown; >gi|115304258|ref|YP_762559.1| hypothetical protein; >gi|115315618|ref|YP_764305.1| hypothetical protein
POG1364	Bacteria	Caudovirales	4	4	66	1	2	4	100	>gi|310660256|ref|ADP02511.1| hypothetical membrane protein; >gi|339508003|ref|AEJ81563.1| gp044; >orf|NC_003356-ORF1| 3304..3489 - strand 62 aa; >gi|119952196|ref|YP_950497.1| gp19
POG2083	Bacteria	Caudovirales	4	4	67	1	2	4	100	>gi|309386944|ref|ADO67670.1| unknown; >orf|NC_002166-ORF05| 33095..33298 + strand 68 aa; >orf|NC_002730-ORF2| 12390..12581 + strand 64 aa; >gi|116222062|ref|YP_794117.1| hypothetical protein
POG2951	Bacteria	Siphoviridae	4	4	79	1	2	4	100	>gi|339783782|ref|AEK09494.1| gp114; >gi|354996612|ref|AER47956.1| gp105; >gi|29566852|ref|NP_818417.1| gp119; >gi|157311230|ref|YP_001469274.1| gp41
POG3144	Bacteria	CBA120-like viruses	4	4	58	1	2	3	75	>orf|JN126049-ORF02| 7244..7369 + strand 42 aa; >gi|282599184|ref|YP_003358496.1| hypothetical membrane protein; >gi|326804509|ref|YP_004327380.1| putative uncharacterised protein; >gi|351518451|ref|YP_004895179.1| hypothetical membrane protein
POG3834	Bacteria	T4-like viruses	4	4	48	1	2	4	100	>gi|37651555|ref|NP_932429.1| hypothetical protein; >gi|66391877|ref|YP_238802.1| hypothetical protein; >gi|109290054|ref|YP_656303.1| hypothetical protein; >gi|310722400|ref|YP_003969224.1| hypothetical protein
POG3837	Bacteria	T4-like viruses	4	4	82	1	2	4	100	>gi|37651560|ref|NP_932434.1| hypothetical protein; >gi|66391882|ref|YP_238807.1| hypothetical protein; >gi|109290058|ref|YP_656307.1| hypothetical protein; >gi|310722396|ref|YP_003969220.1| hypothetical protein
POG3854	Bacteria	T4-like viruses	4	4	87	1	2	4	100	>gi|37651607|ref|NP_932481.1| hypothetical protein; >gi|66391928|ref|YP_238853.1| hypothetical protein; >gi|109290102|ref|YP_656351.1| hypothetical protein; >gi|310722345|ref|YP_003969169.1| hypothetical protein
POG3865	Bacteria	T4-like viruses	4	4	92	1	2	4	100	>gi|37651708|ref|NP_932582.1| hypothetical protein; >gi|66392028|ref|YP_238953.1| hypothetical protein; >gi|109290205|ref|YP_656454.1| hypothetical protein; >gi|310722227|ref|YP_003969051.1| hypothetical protein
POG4107	Bacteria	Caudovirales	4	4	71	1	2	4	100	>gi|312281381|ref|YP_004030783.1| hypothetical protein; >gi|326782288|ref|YP_004322688.1| hypothetical protein; >gi|326783383|ref|YP_004323671.1| hypothetical protein; >gi|331027963|ref|YP_004421513.1| hypothetical protein
POG4491	Bacteria	T4-like viruses	4	4	77	1	2	4	100	>gi|311992646|ref|YP_004009514.1| hypothetical protein; >gi|311992900|ref|YP_004009767.1| hypothetical protein; >gi|311993424|ref|YP_004010289.1| hypothetical protein; >gi|326536286|ref|YP_004300727.1| hypothetical protein
POG3920	Bacteria	T5-like viruses	3	4	67	1	2	4	100	>gi|46401742|ref|YP_006833.1| hypothetical protein; >orf|NC_005859-ORF06| 115004..115198 - strand 65 aa; >orf|NC_010583-ORF03| 3387..3608 - strand 74 aa; >gi|326632898|ref|YP_004306487.1| putative A1 protein precursor
POG0600	Bacteria	Siphoviridae	3	3	50	1	2	3	100	>gi|54124918|ref|AAV30203.1| hypothetical protein; >gi|169665101|ref|ACA63336.1| hypothetical protein; >gi|175940338|ref|ACB72596.1| hypothetical protein
POG1465	Bacteria	FelixO1likevirus	3	3	167	1	2	3	100	>gi|269975338|ref|ACZ55562.1| hypothetical protein; >gi|158267594|ref|NP_944829.2| hypothetical membrane protein; >gi|238801763|ref|YP_002922813.1| hypothetical protein
POG1497	Bacteria	FelixO1likevirus	3	3	68	1	2	3	100	>orf|GU169904-ORF083| 111377..111580 + strand 68 aa; >gi|38707778|ref|NP_944998.1| hypothetical membrane protein; >gi|238801856|ref|YP_002922906.1| hypothetical protein
POG1498	Bacteria	FelixO1likevirus	3	3	66	1	2	3	100	>orf|GU169904-ORF084| 113930..114127 + strand 66 aa; >gi|38707780|ref|NP_945001.1| hypothetical membrane protein; >gi|238801859|ref|YP_002922909.1| hypothetical protein
POG1715	Bacteria	T4-like viruses	3	3	62	1	2	3	100	>gi|312262497|ref|ADQ52792.1| conserved hypothetical protein; >gi|38640003|ref|NP_943958.1| hypothetical protein; >gi|310722670|ref|YP_003969493.1| hypothetical protein
POG1717	Bacteria	T4-like viruses	3	3	86	1	2	3	100	>gi|312262499|ref|ADQ52794.1| conserved hypothetical protein; >gi|38640005|ref|NP_943960.1| hypothetical protein; >gi|310722673|ref|YP_003969496.1| hypothetical protein
POG1769	Bacteria	T4-like viruses	3	3	87	1	2	3	100	>gi|312262564|ref|ADQ52859.1| conserved hypothetical protein; >gi|38640073|ref|NP_944028.1| hypothetical protein; >gi|310722741|ref|YP_003969564.1| hypothetical protein
POG1770	Bacteria	T4-like viruses	3	3	63	1	2	3	100	>gi|312262565|ref|ADQ52860.1| conserved hypothetical protein; >gi|38640074|ref|NP_944029.1| hypothetical protein; >gi|310722742|ref|YP_003969565.1| hypothetical protein
POG1818	Bacteria	T4-like viruses	3	3	71	1	2	3	100	>gi|312262655|ref|ADQ52950.1| conserved hypothetical protein; >gi|38640168|ref|NP_944124.1| hypothetical protein; >gi|310722497|ref|YP_003969320.1| hypothetical protein
POG1827	Bacteria	T4-like viruses	3	3	74	1	2	2	67	>gi|312262677|ref|ADQ52972.1| conserved hypothetical protein; >gi|38640194|ref|NP_944150.1| hypothetical protein; >gi|310722521|ref|YP_003969344.1| hypothetical protein
POG1843	Bacteria	T4-like viruses	3	3	139	1	2	3	100	>gi|312262701|ref|ADQ52996.1| conserved hypothetical protein; >gi|38640219|ref|NP_944175.1| hypothetical protein; >gi|310722542|ref|YP_003969365.1| hypothetical protein
POG1894	Bacteria	Siphoviridae	3	3	169	1	2	3	100	>gi|291164873|ref|ADD80902.1| holin; >gi|291164983|ref|ADD81011.1| holin; >gi|157168399|ref|YP_001456756.1| gp26, holin
POG2261	Bacteria	Spounavirinae	3	3	74	1	2	3	100	>gi|339461654|ref|AEJ79684.1| hypothetical protein; >orf|NC_005880-ORF22| 20734..20955 - strand 74 aa; >orf|NC_007066-ORF09| 124234..124455 - strand 74 aa
POG2274	Bacteria	Spounavirinae	3	3	64	1	2	3	100	>gi|339461698|ref|AEJ79728.1| conserved hypothetical protein; >orf|NC_005880-ORF38| 52238..52429 + strand 64 aa; >gi|66395127|ref|YP_240914.1| ORF215
POG2810	Bacteria	Siphoviridae	3	3	100	1	2	3	100	>gi|356471340|ref|AET09789.1| putative holin; >gi|356471431|ref|AET09879.1| putative holin; >orf|NC_015720-ORF1| 18719..18997 + strand 93 aa
POG3157	Bacteria	CBA120-like viruses	3	3	70	1	2	3	100	>orf|JN126049-ORF18| 74931..75137 - strand 69 aa; >gi|326804609|ref|YP_004327480.1| putative uncharacterised protein; >gi|351518546|ref|YP_004895274.1| hypothetical protein
POG3482	Bacteria	Siphoviridae	3	3	67	1	2	3	100	>gi|13487857|ref|NP_108735.1| hypothetical protein; >gi|23455769|ref|NP_695078.1| hypothetical protein; >gi|45597436|ref|NP_996725.1| hypothetical protein
POG3543	Archaea	Lipothrixviridae	3	3	60	1	2	3	100	>gi|16753159|ref|NP_445737.1| hypothetical protein; >gi|45655904|ref|YP_003763.1| hypothetical protein; >gi|171473720|ref|YP_001798590.1| hypothetical protein
POG3545	Bacteria	Siphoviridae	3	3	93	1	2	1	33	>gi|16798807|ref|NP_463485.1| holin; >gi|56694925|ref|YP_164435.1| holin; >gi|157324984|ref|YP_001468410.1| Hol
POG3644	Bacteria	Siphoviridae	3	3	57	1	2	2	67	>orf|NC_004112-ORF01| 2303..2491 + strand 63 aa; >gi|168495133|ref|YP_001686871.1| putative prophage protein; >gi|195661203|ref|YP_002117671.1| hypothetical protein
POG3873	Bacteria	Tectivirus	3	3	58	1	2	3	100	>gi|38640297|ref|NP_943768.1| putative protein 22; >gi|62327541|ref|YP_224121.1| hypothetical protein; >gi|211956467|ref|YP_002302533.1| DNA delivery protein
POG3886	Bacteria	Caudovirales	3	3	90	1	2	3	100	>gi|38707939|ref|NP_945080.1| gp49; >gi|126010935|ref|YP_001039685.1| membrane protein; >gi|134288685|ref|YP_001111116.1| gp37
POG3934	Bacteria	T5-like viruses	3	3	66	1	2	2	67	>gi|46401764|ref|YP_006855.1| hypothetical protein; >gi|182682827|ref|YP_001836951.1| hypothetical protein; >gi|326632919|ref|YP_004306508.1| hypothetical protein
POG3944	Bacteria	T5-like viruses	3	3	94	1	2	2	67	>gi|46401786|ref|YP_006877.1| hypothetical protein; >gi|182682850|ref|YP_001836974.1| hypothetical protein; >gi|326632941|ref|YP_004306530.1| hypothetical protein
POG4299	Bacteria	T4-like viruses	3	3	46	1	2	2	67	>gi|66391643|ref|YP_239168.1| hypothetical protein; >gi|312166190|ref|YP_003934975.1| hypothetical protein; >gi|304373732|ref|YP_003858477.1| hypothetical protein
POG4318	Bacteria	T4-like viruses	3	3	133	1	2	3	100	>gi|66391743|ref|YP_239268.1| hypothetical protein; >gi|294661663|ref|YP_003580116.1| hypothetical protein; >gi|304373825|ref|YP_003858570.1| hypothetical protein
POG4366	Bacteria	Caudovirales	3	3	87	1	2	3	100	>gi|148912830|ref|YP_001293409.1| hypothetical protein ORF002; >gi|119952231|ref|YP_950540.1| gp62; >gi|345461896|ref|YP_004782193.1| putative holin protein
POG4509	Bacteria	Myoviridae	3	3	72	1	2	3	100	>gi|326781991|ref|YP_004322393.1| hypothetical protein; >gi|326782246|ref|YP_004322647.1| hypothetical protein; >gi|326783865|ref|YP_004324259.1| hypothetical protein
POG2474	Bacteria	Caudovirales	24	24	30	-1	1	24	100	>gi|339754460|ref|AEJ94476.1| gp42; >gi|339780910|ref|AEK06746.1| gp38; >gi|339782861|ref|AEK08581.1| gp37; >gi|339783418|ref|AEK09133.1| gp37; >gi|339783942|ref|AEK09653.1| gp39; >gi|339752986|ref|AEJ93014.1| gp35; >gi|339753096|ref|AEJ93123.1| gp37; >gi|339753203|ref|AEJ93229.1| gp37; >gi|342240028|ref|AEL20032.1| gp37; >gi|343171387|ref|AEL98194.1| gp31; >gi|343171827|ref|AEL98631.1| gp39; >gi…
POG1630	Bacteria	Siphoviridae	20	20	31	-1	1	20	100	>gi|282721366|ref|ADA83815.1| gp96; >gi|339783571|ref|AEK09285.1| gp92; >gi|339783670|ref|AEK09383.1| gp87; >gi|339784096|ref|AEK09806.1| gp88; >gi|339784683|ref|AEK10388.1| gp89; >gi|339784878|ref|AEK10581.1| gp89; >gi|339751903|ref|AEJ91940.1| gp95; >gi|339753679|ref|AEJ93700.1| gp94; >gi|342240139|ref|AEL20142.1| gp87; >gi|344055529|ref|AEM91730.1| gp88; >orf|JN660814-ORF2| 49659..49733 - stra…
POG0291	Bacteria	Caudovirales	17	17	27	-1	1	14	82	>gi|21914464|ref|AAM81429.1| NinA protein; >gi|51236737|ref|YP_063725.1| hypothetical protein; >gi|148566144|ref|ABQ88419.1| unknown protein; >orf|FM180578-ORF4| 14168..14242 + strand 25 aa; >gi|307604109|ref|ADN68419.1| hypothetical protein; >gi|9634202|ref|NP_037741.1| Gp56; >gi|13559849|ref|NP_112059.1| hypothetical protein; >orf|NC_004813-ORF3| 13637..13711 + strand 25 aa; >gi|302861183|ref|Y…
POG2011	Bacteria	T4-like viruses	9	9	38	-1	1	8	89	>gi|299780630|ref|ADJ39992.1| predicted inner membrane; >gi|343177603|ref|AEM00929.1| hypothetical phage protein; >gi|228861200|ref|YP_002854223.1| ndd.4 hypothetical protein; >orf|HQ829472-ORF04| 70361..70468 + strand 36 aa; >gi|161622529|ref|YP_001595389.1| Ndd.4 hypothetical predicted inner membrane; >gi|238695415|ref|YP_002922608.1| Ndd.4 hypothetical predicted inner membrane; >gi|308814629|r…
POG0920	Bacteria	Siphoviridae	7	7	36	-1	1	7	100	>gi|255985664|ref|ACU46849.1| unknown; >gi|255985717|ref|ACU46901.1| unknown; >gi|255985770|ref|ACU46953.1| unknown; >gi|255985822|ref|ACU47004.1| unknown; >gi|19343404|ref|NP_597857.1| hypothetical protein; >gi|9630606|ref|NP_047154.1| e19; >gi|115315603|ref|YP_764290.1| hypothetical protein
POG2199	Bacteria	T4-like viruses	7	7	46	-1	1	7	100	>gi|343177597|ref|AEM00923.1| hypothetical protein; >gi|345450659|ref|AEN93862.1| conserved hypothetical predicted membrane protein; >gi|9632695|ref|NP_049876.1| gp52.1 conserved hypothetical predicted membrane protein; >gi|32453747|ref|NP_861956.1| gp52.1 conserved hypothetical predicted membrane protein; >gi|161622524|ref|YP_001595384.1| gp52.1 conserved hypothetical predicted membrane protein;…
POG2402	Bacteria	T7-like viruses	7	7	37	-1	1	6	86	>gi|339507934|ref|AEJ81495.1| gp6.3; >gi|9634028|ref|NP_052102.1| 6.3 protein; >gi|17570819|ref|NP_523328.1| gene 6.3 protein; >gi|189427226|ref|YP_001949776.1| gp6.3; >gi|194100444|ref|YP_002003817.1| gp6.3; >orf|NC_013647-ORF4| 17933..18040 + strand 36 aa; >orf|NC_015719-ORF2| 17586..17693 + strand 36 aa
POG3000	Bacteria	Siphoviridae	7	7	24	-1	1	7	100	>orf|JF937103-ORF1| 39883..39951 - strand 23 aa; >gi|339784846|ref|AEK10549.1| gp57; >gi|339751959|ref|AEJ91996.1| gp59; >gi|339753717|ref|AEJ93738.1| gp55; >orf|NC_009877-ORF02| 40396..40470 - strand 25 aa; >orf|NC_009878-ORF2| 41128..41202 - strand 25 aa; >orf|NC_011021-ORF3| 39189..39257 - strand 23 aa
POG2458	Bacteria	T4-like viruses	5	5	31	-1	1	5	100	>orf|HQ829472-ORF01| 14246..14338 + strand 31 aa; >orf|NC_010105-ORF09| 51858..51950 - strand 31 aa; >orf|NC_012741-ORF08| 51120..51212 - strand 31 aa; >orf|NC_014595-ORF04| 50802..50894 - strand 31 aa; >gi|314121667|ref|YP_004063786.1| hypothetical protein
POG2459	Bacteria	T4-like viruses	5	5	35	-1	1	5	100	>orf|HQ829472-ORF07| 101605..101709 + strand 35 aa; >orf|NC_010105-ORF17| 136610..136714 - strand 35 aa; >orf|NC_012741-ORF16| 137677..137781 - strand 35 aa; >orf|NC_014595-ORF08| 137336..137440 - strand 35 aa; >orf|NC_014792-ORF3| 135762..135866 - strand 35 aa
POG4089	Bacteria	Myoviridae	5	5	27	-1	1	5	100	>gi|61806453|ref|YP_214230.1| hypothetical protein; >orf|NC_015283-ORF1| 2911..2994 + strand 28 aa; >orf|NC_015284-ORF2| 2718..2798 + strand 27 aa; >orf|NC_015289-ORF1| 2981..3064 + strand 28 aa; >orf|NC_015290-ORF1| 18666..18746 + strand 27 aa
POG0902	Bacteria	Siphoviridae	4	4	39	-1	1	4	100	>gi|255985607|ref|ACU46793.1| unknown; >gi|209887000|ref|ACI94898.1| hypothetical protein; >gi|9629681|ref|NP_044973.1| hypothetical protein; >gi|9630602|ref|NP_047150.1| e23
POG3149	Bacteria	CBA120-like viruses	4	4	38	-1	1	4	100	>orf|JN126049-ORF07| 29316..29429 - strand 38 aa; >gi|282599224|ref|YP_003358536.1| hypothetical membrane protein; >gi|326804550|ref|YP_004327421.1| putative uncharacterised protein; >gi|351518488|ref|YP_004895216.1| hypothetical membrane protein
POG4147	Bacteria	T4-like viruses	4	4	35	-1	1	3	75	>gi|312281385|ref|YP_004030787.1| hypothetical protein; >orf|NC_006884-ORF5| 169504..169596 + strand 31 aa; >gi|326782228|ref|YP_004322629.1| hypothetical protein; >gi|326783175|ref|YP_004323572.1| hypothetical protein
POG1690	Bacteria	T4-like viruses	3	3	34	-1	1	3	100	>gi|312262462|ref|ADQ52757.1| hypothetical protein; >gi|38639967|ref|NP_943922.1| hypothetical protein; >gi|282599056|ref|YP_003358973.1| hypothetical protein
POG3550	Bacteria	Siphoviridae	3	3	29	-1	1	3	100	>gi|16798833|ref|NP_463511.1| gp46; >gi|157324999|ref|YP_001468425.1| gp40; >gi|157325457|ref|YP_001468880.1| gp40
POG3554	Bacteria	Siphoviridae	3	3	41	-1	1	3	100	>gi|16798851|ref|NP_463529.1| gp64; >gi|157325019|ref|YP_001468445.1| gp60; >gi|157325475|ref|YP_001468897.1| gp57
POG3736	Bacteria	Siphoviridae	3	3	44	-1	1	3	100	>gi|30043935|ref|NP_835572.1| hypothetical protein; >gi|66395573|ref|YP_239882.1| ORF087; >gi|257136421|ref|YP_003169695.1| hypothetical protein
POG3838	Bacteria	Caudovirales	5	5	76	0.0859	1	5	100	>gi|37651565|ref|NP_932439.1| TM2 domain-containing protein; >gi|66391887|ref|YP_238812.1| TM2 domain-containing protein; >gi|109290063|ref|YP_656312.1| TM2 domain-containing protein; >gi|216906004|ref|YP_002333600.1| gp39; >gi|310722391|ref|YP_003969215.1| hypothetical protein
POG1045	Archaea+Bacteria	Fusellovirus	9	9	108	0.0957	1	8	89	>gi|313575343|ref|CBR26872.1| cadmium efflux system accessory protein; >orf|NC_001338-ORF3| 12272..12616 + strand 115 aa; >gi|38639830|ref|NP_944481.1| putative HTH transcription regulator; >gi|42494962|ref|NP_963960.1| putative HTH transcription regulator; >gi|42495084|ref|NP_963995.1| putative HTH transcription regulator; >gi|198449231|ref|YP_002221469.1| putative HTH transcription regulator; >…
POG3068	Bacteria	CBA120-like viruses	5	5	135	0.1976	1	5	100	>gi|355398401|ref|AER70159.1| hypothetical protein; >gi|344055570|ref|AEM91766.1| conserved hypothetical protein; >gi|351518473|ref|YP_004895201.1| hypothetical membrane protein; >gi|282599203|ref|YP_003358515.1| hypothetical membrane protein; >gi|326804531|ref|YP_004327402.1| conserved uncharacterised protein
POG1182	Bacteria	Caudovirales	21	21	313	0.3488	1	19	90	>gi|255927935|ref|ACU41554.1| gp26; >gi|339754272|ref|AEJ94288.1| gp24; >gi|339754879|ref|AEJ94891.1| gp29; >gi|339781005|ref|AEK06840.1| gp29; >gi|339780669|ref|AEK06506.1| gp29; >gi|343170893|ref|AEL97703.1| gp33; >gi|343171467|ref|AEL98273.1| gp29; >gi|345286629|ref|AEN79655.1| gp31; >gi|354998218|ref|AER49546.1| gp32; >gi|354463217|ref|AER25398.1| gp28; >gi|354463450|ref|AER25630.1| gp30; >gi…
POG1088	Bacteria	Spounavirinae	5	5	384	0.4716	1	5	100	>gi|345134220|ref|CCA65735.1| hypothetical protein; >gi|66394972|ref|YP_240896.1| ORF023; >gi|339461681|ref|AEJ79711.1| conserved hypothetical protein; >gi|48696427|ref|YP_024468.1| hypothetical protein; >gi|66391284|ref|YP_238539.1| ORF029
POG4195	Bacteria	T4-like viruses	10	10	162	0.5172	1	6	60	>gi|312281410|ref|YP_214658.2| plastoquinol terminal oxidase; >gi|113200623|ref|YP_717786.1| plastoquinol terminal oxidase; >gi|255929041|ref|YP_003097353.1| plastoquinol termianl oxidase; >gi|326781982|ref|YP_004322384.1| plastoquinol terminal oxidase; >gi|326782244|ref|YP_004322645.1| plastoquinol terminal oxidase; >gi|326782618|ref|YP_004323010.1| plastoquinol terminal oxidase; >gi|326782855|r…
POG2341	Bacteria	Caudovirales	6	6	66	0.5273	1	6	100	>gi|315274342|ref|ADU03750.1| conserved hypothetical protein; >gi|9632542|ref|NP_049535.1| protein MokW; >gi|20065866|ref|NP_612949.1| hypothetical protein; >gi|302861146|ref|YP_003848847.1| putative Hok/Gef family protein; >gi|302393105|ref|YP_003828935.1| putative host killer protein; >gi|170783687|ref|YP_001648969.1| mokW
POG1405	Bacteria	Caudovirales	24	45	55	0.5398	1	39	87	>gi|310005677|ref|ADP00065.1| predicted protein; >gi|310005697|ref|ADP00084.1| predicted protein; >gi|310005789|ref|ADP00175.1| predicted protein; >gi|310005859|ref|ADP00244.1| hgh-light inducible protein; >gi|58532982|ref|YP_195205.1| High Light Inducible Proteins; >gi|58532984|ref|YP_195207.1| High Light Inducible Proteins; >gi|61806426|ref|YP_214203.1| hgh-light inducible protein; >gi|61806143…
POG4003	Bacteria	Caudovirales	3	3	118	0.5724	1	2	67	>gi|48696935|ref|YP_024698.1| gp25; >gi|56692596|ref|YP_164064.1| hypothetical protein; >gi|134288827|ref|YP_001111254.1| gp54
POG0344	Bacteria	Tectivirus	4	4	154	0.6409	1	3	75	>gi|32398335|ref|CAD59967.1| hypothetical protein; >gi|38640302|ref|NP_943773.1| putative protein 27; >gi|62327546|ref|YP_224126.1| hypothetical protein; >gi|211956472-2|ref|YP_002302538.1| pentameric base spike, range; 72..175 HHsearch against CDD matches; (unmatched)
POG2328	Bacteria	Podoviridae	4	4	113	0.6409	1	4	100	>gi|317120689|ref|ADV02512.1| hypothetical protein; >gi|317120731|ref|ADV02553.1| hypothetical protein; >gi|342674770|ref|AEL31376.1| hypothetical protein; >gi|31415801|ref|NP_852543.1| XpaF1 protein
POG2503	Bacteria	PhiC31-like viruses	17	17	94	0.6676	1	11	65	>gi|339755122|ref|AEJ95132.1| gp35; >gi|339755417|ref|AEJ95424.1| gp35; >gi|339781869|ref|AEK07697.1| gp35; >gi|29566052|ref|NP_817622.1| gp33; >gi|339781478|ref|AEK07310.1| gp37; >gi|339781569|ref|AEK07400.1| gp32; >gi|339752364|ref|AEJ92398.1| gp35; >gi|339753462|ref|AEJ93486.1| gp30; >gi|339753552|ref|AEJ93575.1| gp30; >gi|342239984|ref|AEL19989.1| gp33; >gi|345286896|ref|AEN79921.1| gp36; >gi…
POG0765	Bacteria	Caudovirales	16	16	71	0.7042	1	10	62	>gi|90110550|ref|ABD90560.1| possible holin; >gi|90110600|ref|ABD90609.1| possible holin; >gi|109289944|ref|YP_655476.1| possible holin; >gi|312601723|ref|ADQ92397.1| lysis protein S; >gi|323146223|ref|ADX32461.1| hypothetical protein; >gi|17975185|ref|NP_536380.1| putative class II holin; >gi|17975137|ref|NP_536659.1| hypothetical protein; >gi|165970267|ref|YP_001650898.1| hypothetical protein K…
POG4373	Bacteria	PhiCD119likevirus	4	4	76	0.7042	1	4	100	>gi|90592669|ref|YP_529584.1| hypothetical protein; >gi|110804030|ref|YP_699981.1| hypothetical protein; >gi|134287368|ref|YP_001110751.1| hypothetical protein; >gi|209901269|ref|YP_002290908.1| hypothetical protein
POG0335	Bacteria	Tectivirus	4	4	247	0.7281	1	4	100	>gi|343429953|ref|CAD59952.2| hypothetical protein; >gi|38640286|ref|NP_943757.1| putative protein 11; >gi|62327529|ref|YP_224108.1| hypothetical protein; >gi|211956458|ref|YP_002302524.1| virion assembly protein
POG0340	Bacteria	Tectivirus	4	4	76	0.7281	1	4	100	>gi|32398327|ref|CAD59959.1| hypothetical protein; >gi|38640294|ref|NP_943765.1| putative protein 19; >gi|62327537|ref|YP_224117.1| hypothetical protein; >gi|211956464|ref|YP_002302530.1| hypothetical protein
POG2342	Bacteria	Caudovirales	3	3	46	0.7281	1	3	100	>gi|315274342|ref|ADU03750.1| conserved hypothetical protein; >gi|302393097|ref|YP_003828927.1| hypothetical protein; >orf|NC_010237-ORF09| 47344..47481 + strand 46 aa
POG0629	Bacteria	Caudovirales	9	9	95	0.7812	1	8	89	>gi|148566165|ref|ABQ88440.1| hypothetical protein; >gi|339508011|ref|AEJ81571.1| gp052; >orf|JF974339-ORF01| 360..635 - strand 92 aa; >orf|JN600960-ORF07| 13899..14174 - strand 92 aa; >gi|24371562|ref|NP_720304.1| Orf-90; >gi|302861149|ref|YP_003848850.1| hypothetical protein; >gi|302393109|ref|YP_003828939.1| hypothetical protein; >gi|46358655|ref|YP_006363.1| ORF7; >gi|327198616|ref|YP_0043273…
POG4000	Bacteria	P2-like viruses	6	6	250	0.8426	1	6	100	>gi|48696928|ref|YP_024691.1| gp18; >gi|72537693|ref|YP_293723.1| putative phage-encoded membrane protein; >gi|134288741|ref|YP_001111053.1| gp22, putative phage-encoded membrane protein; >gi|134288816|ref|YP_001111247.1| gp47; >gi|145708107|ref|YP_001165282.1| hypothetical protein; >gi|327198010|ref|YP_004306378.1| gp12
POG3845	Bacteria	T4-like viruses	4	4	74	0.8426	1	4	100	>gi|37651578|ref|NP_932452.1| hypothetical protein; >gi|66391899|ref|YP_238824.1| hypothetical protein; >gi|109290072|ref|YP_656321.1| hypothetical protein; >gi|310722378|ref|YP_003969202.1| hypothetical protein
POG3397	Bacteria	N15-like viruses	3	3	112	0.8426	1	3	100	>gi|9630503|ref|NP_046928.1| gp33; >gi|33770542|ref|NP_892079.1| hypothetical protein; >gi|46402118|ref|YP_006612.1| Gp32
POG3672	Bacteria	P22-like viruses	3	3	98	0.8426	1	2	67	>gi|24371565|ref|NP_720307.1| Orf-98; >gi|219681224|ref|YP_002455869.1| hypothetical protein; >gi|318065932|ref|YP_004123790.1| hypothetical protein
POG3914	Bacteria	P22-like viruses	3	3	46	0.8426	1	3	100	>orf|NC_005841-ORF1| 4497..4634 - strand 46 aa; >orf|NC_011802-ORF2| 4480..4617 - strand 46 aa; >orf|NC_014900-ORF1| 4497..4634 - strand 46 aa
POG4146	Bacteria	T4-like viruses	6	6	60	0.8772	1	6	100	>gi|61806149|ref|YP_214509.1| hypothetical protein; >gi|61806383|ref|YP_214742.1| hypothetical protein; >gi|326782227|ref|YP_004322628.1| hypothetical protein; >gi|326783174|ref|YP_004323571.1| hypothetical protein; >gi|326783929|ref|YP_004324323.1| hypothetical protein; >gi|326784462|ref|YP_004325047.1| hypothetical protein
POG1004	Bacteria	Myoviridae	5	5	65	0.8772	1	3	60	>gi|294338011|ref|CBJ93849.1| hypothetical phage membrane protein; >gi|294338204|ref|CBJ94241.1| hypothetical phage membrane protein; >gi|343178450|ref|CBZ42281.1| hypothetical protein; >orf|JN132397-ORF09| 51225..51407 - strand 61 aa; >gi|332672419|ref|YP_004421663.1| hypothetical protein
POG3492	Bacteria	Siphoviridae	5	5	59	0.8772	1	3	60	>gi|16271783|ref|NP_438120.1| hypothetical protein; >gi|28876370|ref|NP_795551.1| hypothetical protein; >gi|28876310|ref|NP_795494.1| hypothetical protein; >gi|28876481|ref|NP_795667.1| hypothetical protein; >gi|157311143|ref|YP_001469188.1| hypothetical protein
POG3607	Bacteria	Caudovirales	4	4	61	0.8772	1	3	75	>gi|18249901|ref|NP_543089.1| putative integral membrane protein; >gi|23505448|ref|NP_700376.1| putative integral membrane protein; >orf|NC_005069-ORF1| 2295..2489 + strand 65 aa; >gi|46402089|ref|YP_006583.1| Gp3
POG4217	Bacteria	Siphoviridae	4	4	105	0.8772	1	4	100	>gi|62327173|ref|YP_223928.1| gp04; >gi|149408269|ref|YP_001294548.1| hypothetical protein ORF040; >gi|162135083|ref|YP_001595824.1| hypothetical protein; >gi|331028057|ref|YP_004421771.1| hypothetical protein RDJLphi1_gp03
POG4344	Bacteria	P2-like viruses	4	4	65	0.8772	1	3	75	>gi|117676331|ref|YP_863934.1| hypothetical protein; >gi|134288756|ref|YP_001111047.1| gp16, conserved hypothetical protein; >gi|327198003|ref|YP_004306371.1| gp5; >gi|327198051|ref|YP_004306418.1| gp6
POG3315	Bacteria	Caudovirales	9	9	72	0.8893	1	9	100	>gi|9632473|ref|NP_049467.1| hypothetical protein; >gi|20065885|ref|NP_612968.1| hypothetical protein; >gi|30387425|ref|NP_848254.1| hypothetical protein; >gi|302861158|ref|YP_003848859.1| hypothetical protein; >gi|302393118|ref|YP_003828948.1| hypothetical protein; >gi|62362252|ref|YP_224177.1| gp39; >gi|170783616|ref|YP_001648898.1| hypothetical protein; >gi|221328644|ref|YP_002533486.1| hypoth…
POG0634	Bacteria	Siphoviridae	6	6	112	0.8992	1	3	50	>gi|323481898|ref|ADX81333.1| Phage related protein; >gi|73747037|ref|AAZ82433.1| hypothetical protein; >gi|15088763|ref|NP_150152.1| hypothetical protein; >gi|9633030|ref|NP_050138.1| hypothetical protein; >gi|32469455|ref|NP_862863.1| gp24; >gi|163932171|ref|YP_001642361.1| hypothetical protein
POG2340	Bacteria	Caudovirales	6	6	48	0.8992	1	6	100	>gi|315274320|ref|ADU03728.1| conserved hypothetical protein; >gi|157166035|ref|YP_001449287.1| hypothetical protein; >gi|302861202|ref|YP_003848903.1| hypothetical protein; >orf|NC_004914-ORF13| 61513..61656 + strand 48 aa; >orf|NC_008464-ORF1| 6629..6775 + strand 49 aa; >orf|NC_010237-ORF06| 29102..29245 + strand 48 aa
POG4145	Bacteria	T4-like viruses	5	5	50	0.8992	1	5	100	>gi|61806148|ref|YP_214508.1| hypothetical protein; >gi|326782800|ref|YP_004323198.1| hypothetical protein; >gi|326783713|ref|YP_004324107.1| hypothetical protein; >gi|326784464|ref|YP_004325045.1| hypothetical protein; >gi|333798387|ref|YP_004508660.1| hypothetical protein
POG4144	Bacteria	T4-like viruses	7	7	39	0.9146	1	7	100	>gi|61806144|ref|YP_214504.1| high light inducible protein; >gi|61806381|ref|YP_214740.1| high light inducible protein; >gi|255928950|ref|YP_003097262.1| HLIP; >gi|326782224|ref|YP_004322625.1| high light inducible protein; >gi|326782949|ref|YP_004323347.1| high light inducible protein; >gi|326783171|ref|YP_004323568.1| high light inducible protein; >gi|326784468|ref|YP_004325041.1| high light in…
POG0952	Bacteria	Caudovirales	6	6	59	0.9146	1	6	100	>gi|209407413|ref|CAQ82029.1| hypothetical protein; >gi|307604126|ref|ADN68436.1| hypothetical protein; >gi|20065948|ref|NP_613031.1| hypothetical protein; >gi|157166029|ref|YP_001449281.1| hypothetical protein; >gi|302393162|ref|YP_003828992.1| hypothetical protein; >gi|170783653|ref|YP_001648935.1| hypothetical protein
POG4507	Bacteria	Myoviridae	6	6	72	0.9146	1	6	100	>gi|326781969|ref|YP_004322371.1| hypothetical protein; >gi|326782477|ref|YP_004322877.1| hypothetical protein; >gi|326782515|ref|YP_004323113.1| hypothetical protein; >gi|326783459|ref|YP_004324038.1| hypothetical protein; >gi|326784194|ref|YP_004324587.1| hypothetical protein; >gi|326784232|ref|YP_004324814.1| hypothetical protein
POG0218	Bacteria	Siphoviridae	4	4	138	0.9146	1	4	100	>gi|21954698|ref|AAM83087.1| putative holin; >gi|30089909|ref|NP_839939.1| putative holin; >gi|28876389|ref|NP_795652.1| putative holin; >gi|327197967|ref|YP_004306284.1| putative phage holin
POG2644	Bacteria	Siphoviridae	27	27	78	0.9234	1	22	81	>gi|339781963|ref|AEK07790.1| gp39; >gi|339780905|ref|AEK06741.1| gp33; >gi|339782856|ref|AEK08576.1| gp32; >gi|339783413|ref|AEK09128.1| gp32; >gi|339783937|ref|AEK09648.1| gp34; >gi|339752980|ref|AEJ93008.1| gp29; >gi|339753091|ref|AEJ93118.1| gp32; >gi|339753198|ref|AEJ93224.1| gp32; >gi|342240023|ref|AEL20027.1| gp32; >gi|343171760|ref|AEL98564.1| gp33; >gi|345102651|ref|AEN70252.1| hypotheti…
POG0054	Bacteria	Caudovirales	66	66	104	0.9294	1	25	38	>gi|340545218|ref|BAK52941.1| holin; >gi|17402428|ref|CAC85576.1| holin; >gi|17488523|ref|NP_511001.1| holin; >gi|339293028|ref|AEJ54374.1| holin; >gi|89212633|ref|ABD63744.1| putative holin; >gi|104641781|ref|ABF73159.1| holin; >gi|116235570|ref|ABJ88905.1| holin; >gi|66396298|ref|YP_240633.1| ORF031; >gi|270209607|ref|ACZ64147.1| holin; >gi|281416275|ref|YP_003347624.1| holin; >gi|339461667|ref…
POG3361	Archaea	Fusellovirus	8	8	275	0.9346	1	8	100	>gi|9625548|ref|NP_039805.1| hypothetical protein; >gi|38639802|ref|NP_944453.1| hypothetical protein; >gi|42494931|ref|NP_963929.1| hypothetical protein; >gi|42495061|ref|NP_963970.1| hypothetical protein; >gi|198449237|ref|YP_002221475.1| hypothetical protein; >gi|270281751|ref|YP_003331410.1| hypothetical protein; >gi|270281790|ref|YP_003331455.1| hypothetical protein; >gi|270281821|ref|YP_003…
POG0657	Bacteria	Caudovirales	17	17	97	0.9382	1	10	59	>gi|339293054|ref|AEJ54400.1| conserved hypothetical protein; >gi|9632935|ref|NP_049964.1| hypothetical protein; >gi|19263422|ref|NP_597808.1| hypothetical protein; >gi|9632459|ref|NP_049431.1| hypothetical protein; >gi|9634644|ref|NP_038318.1| ORF17; >gi|9635005|ref|NP_056721.1| gp93; >gi|23455869|ref|NP_695099.1| hypothetical protein; >gi|28876297|ref|NP_795507.1| hypothetical protein; >gi|3246…
POG1848	Bacteria	T4-like viruses	10	10	190	0.9414	1	7	70	>gi|312262709|ref|ADQ53004.1| conserved hypothetical protein; >gi|355398536|ref|AER70294.1| hypothetical protein; >gi|344055738|ref|AEM91934.1| conserved hypothetical phage protein; >gi|351518639|ref|YP_004895367.1| hypothetical protein; >gi|347449363|ref|AEO93404.1| gp142; >gi|38640228|ref|NP_944184.1| hypothetical protein; >gi|282599384|ref|YP_003358696.1| hypothetical protein; >gi|282599024|re…
POG4162	Bacteria	T4-like viruses	10	10	84	0.9414	1	9	90	>gi|61806211|ref|YP_214570.1| hypothetical protein; >gi|326782002|ref|YP_004322404.1| hypothetical protein; >gi|326782240|ref|YP_004322641.1| hypothetical protein; >gi|326782480|ref|YP_004322880.1| hypothetical protein; >gi|326782513|ref|YP_004323115.1| hypothetical protein; >gi|326782741|ref|YP_004323139.1| hypothetical protein; >gi|326783188|ref|YP_004323585.1| hypothetical protein; >gi|3267834…
POG0939	Bacteria	Caudovirales	12	12	90	0.9554	1	11	92	>gi|209407380|ref|CAQ81996.1| conserved hypothetical protein; >gi|307604087|ref|ADN68397.1| hypothetical protein; >orf|JF912400-ORF04| 16034..16270 - strand 79 aa; >gi|9632476|ref|NP_049470.1| hypothetical protein; >gi|20065893|ref|NP_612976.1| hypothetical protein; >gi|157165994|ref|YP_001449246.1| hypothetical protein; >gi|302861164|ref|YP_003848865.1| hypothetical protein; >gi|302393124|ref|YP…
POG3424	Bacteria	Caudovirales	12	12	95	0.9554	1	11	92	>gi|9632439|ref|NP_049411.1| hypothetical protein; >gi|28876194|ref|NP_795421.1| hypothetical protein; >gi|28876208|ref|NP_795483.1| hypothetical protein; >gi|28876444|ref|NP_795704.1| hypothetical protein; >gi|39653742|ref|NP_945307.1| hypothetical protein; >gi|157311182|ref|YP_001469227.1| hypothetical protein; >gi|190151467|ref|YP_001974378.1| hypothetical protein; >gi|238801913|ref|YP_0029251…
POG4066	Bacteria	T4-like viruses	18	18	81	0.9662	1	10	56	>gi|58532996|ref|YP_195219.1| Hypothetical-Protein | belonging to T4-LIKE GC; 312; >gi|61806188|ref|YP_214548.1| hypothetical protein; >gi|61806393|ref|YP_214752.1| hypothetical protein; >gi|113200729|ref|YP_717893.1| gp224; >gi|255928938|ref|YP_003097250.1| hypothetical cyanophage protein; >gi|326782006|ref|YP_004322408.1| hypothetical protein; >gi|326782257|ref|YP_004322658.1| hypothetical prot…
POG0805	Bacteria	Caudovirales	43	43	98	0.9858	1	43	100	>gi|104641777|ref|ABF73155.1| hypothetical protein; >gi|104641980|ref|ABF73288.1| hypothetical protein; >gi|319894698|ref|ADV76509.1| hypothetical protein; >gi|9635733|ref|NP_061646.1| phi PVL ORF 17 homologue; >gi|12719449|ref|NP_075520.1| hypothetical protein; >gi|17426288|ref|NP_510954.1| hypothetical protein; >gi|29028611|ref|NP_803301.1| phi SLT orf 99-like protein; >orf|NC_004616-ORF13| 419…
POG2021	Bacteria	Caudovirales	61	61	116	0.9887	1	59	97	>gi|302858469|ref|ADL71216.1| gp32; >gi|206599576|ref|YP_002242015.1| gp32; >orf|HM755814-ORF11| 22412..22711 + strand 100 aa; >gi|339755119|ref|AEJ95129.1| gp32; >gi|339755414|ref|AEJ95421.1| gp32; >gi|339781866|ref|AEK07694.1| gp32; >gi|29566050|ref|NP_817620.1| gp31; >gi|340396723|ref|AEK32619.1| gp26; >gi|342221081|ref|AEL17677.1| gp27; >gi|339781473|ref|AEK07305.1| gp32; >gi|339781565|ref|AE…
POG1591	Bacteria	Siphoviridae	38	38	110	1	1	24	63	>gi|282721308|ref|ADA83757.1| gp31; >gi|291164782|ref|ADD80812.1| putative holin; >orf|HM755814-ORF10| 22101..22412 + strand 104 aa; >gi|339755118|ref|AEJ95128.1| gp31; >gi|339755413|ref|AEJ95420.1| gp31; >gi|339781865|ref|AEK07693.1| gp31; >gi|29566049|ref|NP_817619.1| gp30; >gi|340396722|ref|AEK32618.1| gp25; >gi|342221080|ref|AEL17676.1| gp26; >gi|339781564|ref|AEK07395.1| gp29; >gi|339783516|…
POG0040	Bacteria	Autographivirinae	36	36	66	1	1	35	97	>gi|315518959|ref|BAJ51836.1| putative lysis protein; >orf|FQ482084-ORF2| 38239..38412 + strand 58 aa; >orf|FQ482086-ORF1| 38271..38444 + strand 58 aa; >gi|126000004|ref|YP_001039675.1| holin-like protein; >gi|312436384|ref|ADQ83193.1| holin; >gi|119637784|ref|YP_919020.1| type II holin; >gi|323512171|ref|ADX87630.1| putative lysis protein; >gi|339507950|ref|AEJ81511.1| holin; >gi|9634044|ref|NP_…
POG1611	Bacteria	Siphoviridae	36	36	30	1	1	29	81	>gi|282721339|ref|ADA83788.1| gp65; >orf|HM152766-ORF1| 38984..39067 - strand 28 aa; >orf|JF792674-ORF1| 38956..39039 - strand 28 aa; >orf|JN243856-ORF1| 38956..39039 - strand 28 aa; >orf|JN561150-ORF1| 38953..39036 - strand 28 aa; >gi|354998573|ref|AER49899.1| gp61; >orf|NC_013694-ORF2| 38958..39041 - strand 28 aa; >orf|HM755814-ORF34| 39050..39151 - strand 34 aa; >gi|339754534|ref|AEJ94549.1| g…
POG0454	Bacteria	Tevenvirinae	35	35	1025	1	1	34	97	>gi|291290372|ref|BAI83167.1| baseplate wedge initiator; >gi|343177490|ref|AEM00816.1| baseplate wedge initiator; >gi|116326376|ref|YP_803096.1| baseplate wedge subunit; >gi|228861088|ref|YP_002854111.1| baseplate wedge subunit; >gi|228861468|ref|YP_002854489.1| baseplate wedge subunit; >gi|312262619|ref|ADQ52914.1| gp7 baseplate wedge initiator; >gi|299780510|ref|ADJ39872.1| baseplate wedge subu…
POG1103	Bacteria	Siphoviridae	34	34	103	1	1	29	85	>gi|255927540|ref|ACU41162.1| gp16; >gi|255928236|ref|ACU41853.1| gp16; >gi|255928478|ref|ACU42093.1| gp16; >gi|282721395|ref|ADA83843.1| gp16; >gi|282721498|ref|ADA83945.1| gp16; >gi|339754165|ref|AEJ94182.1| gp16; >gi|339755193|ref|AEJ95202.1| gp16; >gi|339755486|ref|AEJ95492.1| gp16; >gi|339755587|ref|AEJ95592.1| gp16; >gi|339781355|ref|AEK07188.1| gp16; >gi|339783050|ref|AEK08768.1| gp16; >gi…
POG1224	Bacteria	Siphoviridae	34	34	142	1	1	34	100	>gi|255928356|ref|ACU41972.1| gp38; >gi|339782613|ref|AEK08335.1| gp36; >gi|339783171|ref|AEK08888.1| gp37; >gi|339784393|ref|AEK10100.1| gp35; >gi|339752400|ref|AEJ92433.1| gp36; >gi|339752542|ref|AEJ92574.1| gp37; >gi|342315325|ref|AEL21655.1| gp38; >gi|342315465|ref|AEL21794.1| gp37; >gi|343171246|ref|AEL98054.1| gp36; >gi|29565915|ref|NP_817486.1| gp36; >gi|109302791|ref|YP_654793.1| gp38; >g…
POG0505	Bacteria	Caudovirales	33	33	215	1	1	32	97	>gi|291290473|ref|BAI83268.1| holin lysis protein; >gi|339791447|ref|AEK12504.1| phage holin; >gi|116326467|ref|YP_803187.1| holin; >gi|228861182|ref|YP_002854205.1| holin; >gi|228861562|ref|YP_002854583.1| holin; >gi|330858767|ref|YP_004415142.1| putative holin; >gi|299780612|ref|ADJ39974.1| holin lysis mediator; >gi|9632830|ref|NP_049865.1| t holin lysis mediator; >gi|345450670|ref|AEN93873.1| …
POG1837	Bacteria	Caudovirales	32	32	115	1	1	19	59	>gi|312262692|ref|ADQ52987.1| PseT.3 conserved hypothetical predicted membrane protein; >gi|299780585|ref|ADJ39947.1| predicted membrane protein; >gi|9632814|ref|NP_049837.1| PseT.3 conserved hypothetical predicted membrane protein; >gi|345450696|ref|AEN93899.1| conserved hypothetical predicted membrane protein; >gi|339791421|ref|AEK12478.1| predicted membrane protein; >gi|116326442|ref|YP_803162…
POG0476	Bacteria	T4-like viruses	30	30	567	1	1	19	63	>gi|291290410|ref|BAI83205.1| baseplate hub subunit/tail length determinator; >gi|343177526|ref|AEM00852.1| baseplate hub subunit tail length determinator; >gi|228861124|ref|YP_002854147.1| gp29 base plate hub; >gi|299780553|ref|ADJ39915.1| baseplate hub subunit tail length determinator; >gi|9632606|ref|NP_049805.1| gp29 baseplate hub subunit, tail length determinator; >gi|345450725|ref|AEN93928.…
POG1180	Bacteria	Caudovirales	25	25	114	1	1	25	100	>gi|255927926|ref|ACU41545.1| gp17; >gi|339754869|ref|AEJ94881.1| gp16; >gi|339780997|ref|AEK06832.1| gp19; >gi|339780660|ref|AEK06497.1| gp20; >gi|343171458|ref|AEL98264.1| gp20; >gi|345286616|ref|AEN79642.1| gp18; >gi|354998208|ref|AER49536.1| gp21; >gi|354463205|ref|AER25386.1| gp15; >gi|354463440|ref|AER25620.1| gp20; >gi|29566531|ref|NP_818096.1| gp20; >gi|109393231|ref|YP_656028.1| gp15; >g…
POG1592	Bacteria	Siphoviridae	24	24	116	1	1	19	79	>gi|282721309|ref|ADA83758.1| gp32; >gi|291165097|ref|ADD81124.1| gp19; >gi|339783517|ref|AEK09231.1| gp32; >gi|339783612|ref|AEK09325.1| gp29; >gi|339784042|ref|AEK09752.1| gp32; >gi|339784625|ref|AEK10330.1| gp31; >gi|339784820|ref|AEK10523.1| gp30; >gi|339751893|ref|AEJ91930.1| gp31; >gi|339752889|ref|AEJ92918.1| gp30; >gi|339753582|ref|AEJ93604.1| gp31; >gi|339753670|ref|AEJ93691.1| gp30; >gi…
POG1624	Bacteria	Siphoviridae	23	23	62	1	1	23	100	>gi|282721360|ref|ADA83809.1| gp89; >gi|339783563|ref|AEK09277.1| gp83; >gi|339783660|ref|AEK09373.1| gp77; >gi|339784089|ref|AEK09799.1| gp80; >gi|339784672|ref|AEK10377.1| gp78; >gi|339784868|ref|AEK10571.1| gp79; >gi|339751912|ref|AEJ91949.1| gp86; >gi|339752906|ref|AEJ92935.1| gp82; >gi|339753603|ref|AEJ93625.1| gp72; >gi|339753691|ref|AEJ93712.1| gp81; >gi|342240149|ref|AEL20152.1| gp76; >gi…
POG2681	Bacteria	Siphoviridae	22	22	49	1	1	21	95	>gi|339780901|ref|AEK06737.1| gp29; >gi|339782852|ref|AEK08572.1| gp28; >gi|339783409|ref|AEK09124.1| gp28; >gi|339783932|ref|AEK09643.1| gp29; >gi|339752976|ref|AEJ93004.1| gp25; >gi|339753087|ref|AEJ93114.1| gp28; >gi|339753194|ref|AEJ93220.1| gp28; >gi|342240019|ref|AEL20023.1| gp28; >gi|343171756|ref|AEL98560.1| gp29; >gi|354996428|ref|AER47773.1| gp28; >gi|354998109|ref|AER49438.1| gp28; >gi…
POG0703	Bacteria	Caudovirales	18	18	131	1	1	12	67	>gi|73747067|ref|AAZ82463.1| putative holin; >gi|15088792|ref|NP_150181.1| putative holin 2; >gi|175940311|ref|ACB72569.1| putative holin; >gi|149211853|ref|ABR22261.1| holin; >gi|295189225|ref|ADF83412.1| putative holin; >gi|320006218|ref|ADW01248.1| holin; >gi|355344370|ref|AER59807.1| holin; >gi|28876389|ref|NP_795652.1| putative holin; >gi|32469430|ref|NP_862894.1| hypothetical protein; >gi|4…
POG0753	Bacteria	Caudovirales	18	18	82	1	1	17	94	>gi|89212632|ref|ABD63743.1| putative holin; >gi|270209349|ref|ACZ63893.1| holin; >gi|270209474|ref|ACZ64016.1| holin; >orf|GU568037-ORF10| 20324..20539 + strand 72 aa; >gi|13095740|ref|NP_076632.1| Orf60; >gi|13095801|ref|NP_076692.1| Orf58; >gi|13487853|ref|NP_108731.1| hypothetical protein; >gi|13786581|ref|NP_112713.1| ORF50; >gi|14251149|ref|NP_116517.1| putative holin; >gi|111146924|ref|NP_…
POG4052	Bacteria	T4-like viruses	17	17	136	1	1	17	100	>gi|58532960|ref|YP_195183.1| Hypothetical-Protein | belonging to T4-LIKE GC; 201; >gi|61806077|ref|YP_214437.1| hypothetical protein; >gi|61806366|ref|YP_214725.1| hypothetical protein; >gi|113200698|ref|YP_717861.1| gp191; >gi|255928977|ref|YP_003097289.1| hypothetical cyanophage protein; >gi|326781921|ref|YP_004322323.1| hypothetical protein; >gi|326782195|ref|YP_004322596.1| hypothetical prot…
POG4128	Bacteria	T4-like viruses	15	15	84	1	1	14	93	>gi|61806092|ref|YP_214452.1| hypothetical protein; >gi|61806336|ref|YP_214695.1| plasmid stability protein; >gi|113200669|ref|YP_717832.1| hypothetical protein; >gi|255928956|ref|YP_003097268.1| hypothetical cyanophage protein; >gi|326781975|ref|YP_004322377.1| plasmid stability protein; >gi|326782217|ref|YP_004322618.1| plasmid stability protein; >gi|326782377|ref|YP_004322777.1| plasmid stabil…
POG4130	Bacteria	T4-like viruses	15	15	197	1	1	13	87	>gi|61806095|ref|YP_214455.1| hypothetical protein; >gi|61806337|ref|YP_214696.1| hypothetical protein; >gi|113200670|ref|YP_717833.1| hypothetical protein; >gi|255928955|ref|YP_003097267.1| hypothetical cyanophage protein; >gi|326781978|ref|YP_004322380.1| hypothetical protein; >gi|326782147|ref|YP_004322548.1| hypothetical protein; >gi|326782572|ref|YP_004323056.1| hypothetical protein; >gi|326…
POG4139	Bacteria	Caudovirales	15	15	91	1	1	15	100	>gi|61806122|ref|YP_214482.1| gp7; >gi|61806208|ref|YP_214567.1| gp7; >gi|113200624|ref|YP_717787.1| gp120; >gi|254729490|ref|YP_003084172.1| hypothetical protein; >gi|255929023|ref|YP_003097335.1| hypothetical cyanophage protein; >gi|326781931|ref|YP_004322333.1| gp7; >gi|326782239|ref|YP_004322640.1| gp7; >gi|326782459|ref|YP_004322859.1| hypothetical protein; >gi|326782726|ref|YP_004322902.1| …
POG1390	Bacteria	Caudovirales	14	14	66	1	1	13	93	>gi|310005649|ref|ADP00037.1| predicted protein; >gi|310005735|ref|ADP00122.1| predicted protein; >gi|61806034|ref|YP_214394.1| hypothetical protein; >gi|61806221|ref|YP_214580.1| hypothetical protein; >gi|326781897|ref|YP_004322299.1| hypothetical protein; >gi|326782166|ref|YP_004322567.1| hypothetical protein; >gi|326782316|ref|YP_004322716.1| hypothetical protein; >gi|326782578|ref|YP_00432305…
POG2317	Bacteria	T7-like viruses	14	14	114	1	1	10	71	>gi|312436363|ref|ADQ83172.1| gp4.2; >gi|119637762|ref|YP_918998.1| hypothetical protein; >gi|194100485|ref|YP_002003330.1| hypothetical protein; >gi|339507926|ref|AEJ81487.1| gp4.2; >gi|9634016|ref|NP_052090.1| hypothetical protein; >gi|9627450|ref|NP_041978.1| hypothetical protein; >gi|17570808|ref|NP_523317.1| hypothetical protein; >gi|194100272|ref|YP_002003470.1| hypothetical protein; >gi|19…
POG1345	Bacteria	Caudovirales	13	13	64	1	1	8	62	>gi|310660177|ref|ADP02432.1| hypothetical membrane protein; >gi|356471387|ref|AET09836.1| putative membrane protein; >gi|356471481|ref|AET09929.1| putative membrane protein; >gi|339782995|ref|AEK08714.1| gp70; >gi|339753340|ref|AEJ93365.1| gp68; >gi|342221300|ref|AEL17894.1| gp66; >gi|354998979|ref|AER50301.1| gp70; >gi|354463918|ref|AER26096.1| gp53; >gi|354464539|ref|AER26451.1| gp68; >gi|3180…
POG0370	Bacteria	T4-like viruses	12	12	184	1	1	11	92	>gi|353228065|ref|CCE26286.1| ; >gi|269975328|ref|ACZ55552.1| phage conserved protein; >gi|312262740|ref|ADQ53035.1| conserved hypothetical protein; >gi|38640260|ref|NP_944216.1| hypothetical protein; >gi|38707709|ref|NP_944875.1| Phage conserved protein; >gi|66391531|ref|YP_239056.1| hypothetical protein; >gi|161622475|ref|YP_001595265.1| hypothetical protein; >gi|238695288|ref|YP_002922481.1| h…
POG0418	Bacteria	T4-like viruses	12	12	72	1	1	12	100	>gi|291290291|ref|BAI83086.1| conserved hypothetical protein; >gi|343177411|ref|AEM00737.1| hypothetical protein; >gi|228861010|ref|YP_002854033.1| gp55.8 hypothetical protein; >gi|228861390|ref|YP_002854411.1| gp55.8 hypothetical protein; >gi|345450572|ref|AEN93775.1| conserved hypothetical predicted membrane protein; >gi|9632667|ref|NP_049687.1| gp55.8 conserved hypothetical predicted membrane …
POG2020	Bacteria	Siphoviridae	12	12	53	1	1	10	83	>gi|302858465|ref|ADL71212.1| gp28; >gi|206599572|ref|YP_002242011.1| gp28; >gi|339782379|ref|AEK08102.1| gp45; >gi|339783719|ref|AEK09431.1| gp48; >gi|339752091|ref|AEJ92126.1| gp46; >gi|343171381|ref|AEL98188.1| gp25; >gi|345102648|ref|AEN70249.1| hypothetical protein; >gi|345286859|ref|AEN79884.1| gp24; >gi|354996549|ref|AER47893.1| gp42; >gi|354997062|ref|AER48402.1| gp25; >gi|29566133|ref|NP…
POG0165	Bacteria	Spounavirinae	10	10	112	1	1	10	100	>orf|AB609718-ORF216| 141430..141771 - strand 114 aa; >gi|158079516|ref|YP_001504329.1| hypothetical protein; >gi|66732884|ref|AAY53475.1| gp172; >orf|EU418428-ORF09| 32677..33006 - strand 110 aa; >gi|339461671|ref|AEJ79701.1| conserved hypothetical protein; >orf|NC_005880-ORF29| 32673..33002 - strand 110 aa; >orf|NC_007021-ORF4| 126056..126385 - strand 110 aa; >gi|66395125|ref|YP_241101.1| hypot…
POG1082	Bacteria	Caudovirales	10	10	138	1	1	10	100	>gi|308071890|ref|CBW54811.1| hypothetical protein; >gi|338235637|ref|AEI91207.1| gp7; >gi|343411937|ref|AEM24800.1| RzlA; >gi|45686349|ref|YP_003934.1| hypothetical protein; >gi|71834139|ref|YP_277497.1| hypothetical protein; >gi|81343993|ref|YP_399009.1| hypothetical protein; >gi|148734542|ref|YP_001285559.1| RzlA; >gi|282554631|ref|YP_003347648.1| hypothetical protein; >gi|330858510|ref|YP_004…
POG2424	Bacteria	T4-like viruses	9	9	95	1	1	9	100	>gi|345450545|ref|AEN93748.1| hypothetical protein; >gi|161622438|ref|YP_001595228.1| hypothetical protein; >gi|238695253|ref|YP_002922446.1| hypothetical protein; >gi|308814459|ref|YP_003934733.1| hypothetical protein; >gi|311992633|ref|YP_004009501.1| hypothetical protein; >gi|311992887|ref|YP_004009754.1| hypothetical protein; >gi|311993407|ref|YP_004010272.1| hypothetical protein; >gi|3141216…
POG2066	Bacteria	Myoviridae	8	8	63	1	1	4	50	>gi|323145884|ref|ADX32125.1| hypothetical protein; >gi|323146070|ref|ADX32310.1| hypothetical protein; >gi|149408399|ref|YP_001294503.1| hypothetical protein ORF086; >gi|197261412|ref|YP_002154228.1| hypothetical protein; >gi|197261504|ref|YP_002154319.1| hypothetical protein; >gi|218457888|ref|YP_002418893.1| hypothetical protein; >gi|219523956|ref|YP_002456017.1| hypothetical protein; >gi|3271…
POG3559	Bacteria	Siphoviridae	8	8	212	1	1	8	100	>gi|17426240|ref|NP_510906.1| hypothetical protein; >orf|NC_004617-ORF03| 5577..6206 - strand 210 aa; >gi|66395827|ref|YP_240196.1| ORF020; >gi|66396059|ref|YP_240421.1| ORF019; >gi|66396133|ref|YP_240501.1| ORF020; >gi|118725065|ref|YP_908801.1| hypothetical protein; >gi|156603898|ref|YP_001429845.1| hypothetical protein; >gi|215401176|ref|YP_002332481.1| hypothetical protein
POG4412	Bacteria	T4-like viruses	8	8	67	1	1	8	100	>gi|113200629|ref|YP_717792.1| gp124; >gi|326781989|ref|YP_004322391.1| hypothetical protein; >gi|326782378|ref|YP_004322778.1| hypothetical protein; >gi|326782613|ref|YP_004323015.1| hypothetical protein; >gi|326782859|ref|YP_004323257.1| hypothetical protein; >gi|326783333|ref|YP_004323721.1| hypothetical protein; >gi|326783552|ref|YP_004323945.1| hypothetical protein; >gi|326784326|ref|YP_0043…
POG0135	Bacteria	Caudovirales	7	7	101	1	1	5	71	>orf|AB609718-ORF066| 68975..69247 + strand 91 aa; >gi|158079363|ref|YP_001504176.1| putative holin; >gi|339782388|ref|AEK08111.1| gp54; >gi|339783725|ref|AEK09437.1| gp54; >gi|339753973|ref|AEJ93991.1| gp43; >gi|354996556|ref|AER47900.1| gp49; >gi|29566791|ref|NP_818355.1| gp54
POG2766	Bacteria	T1-like viruses	7	7	70	1	1	7	100	>gi|338235639|ref|AEI91209.1| gp9; >orf|JF912400-ORF29| 31256..31486 - strand 77 aa; >gi|45686347|ref|YP_003932.1| putative holin; >orf|NC_007291-ORF12| 31030..31242 - strand 71 aa; >gi|81343991|ref|YP_399007.1| putative holin; >gi|148734540|ref|YP_001285557.1| HolN; >gi|330858508|ref|YP_004414883.1| putative holin
POG3531	Archaea	Lipothrixviridae	7	7	96	1	1	7	100	>gi|16753128|ref|NP_445706.1| hypothetical protein; >gi|157929320|ref|YP_001496972.1| hypothetical protein; >gi|162329400|ref|YP_001604201.1| hypothetical protein; >gi|162329520|ref|YP_001604319.1| hypothetical protein; >gi|162329330|ref|YP_001604384.1| hypothetical protein; >gi|162329460|ref|YP_001604260.1| hypothetical protein; >gi|171473690|ref|YP_001798560.1| hypothetical protein
POG4122	Bacteria	T4-like viruses	7	7	73	1	1	7	100	>gi|61806039|ref|YP_214399.1| hypothetical protein; >gi|312281392|ref|YP_004030759.1| hypothetical protein; >gi|326782033|ref|YP_004322434.1| hypothetical protein; >gi|326782764|ref|YP_004323162.1| hypothetical protein; >gi|326782977|ref|YP_004323374.1| hypothetical protein; >gi|326783952|ref|YP_004324346.1| hypothetical protein; >gi|326784657|ref|YP_004324852.1| hypothetical protein
POG4411	Bacteria	T4-like viruses	7	7	55	1	1	7	100	>gi|113200630|ref|YP_717793.1| gp123; >gi|326781987|ref|YP_004322389.1| hypothetical protein; >gi|326782313|ref|YP_004322713.1| hypothetical protein; >gi|326782614|ref|YP_004323014.1| hypothetical protein; >gi|326783334|ref|YP_004323720.1| hypothetical protein; >gi|326783554|ref|YP_004323943.1| hypothetical protein; >gi|326784164|ref|YP_004324557.1| hypothetical protein
POG0217	Bacteria	Siphoviridae	6	6	116	1	1	6	100	>gi|21954697|ref|AAM83086.1| conserved hypothetical protein; >gi|30089908|ref|NP_839938.1| hypothetical protein; >gi|89212686|ref|ABD63796.1| unknown; >gi|89212737|ref|ABD63846.1| unknown; >gi|89212788|ref|ABD63896.1| unknown; >gi|23455765|ref|NP_695074.1| hypothetical protein
POG0543	Bacteria	Siphoviridae	6	6	124	1	1	6	100	>gi|349732071|ref|BAL03603.1| hypothetical protein; >gi|30043938|ref|NP_835569.1| hypothetical protein; >gi|118725110|ref|YP_908846.1| hypothetical protein; >orf|NC_008689-ORF8| 37681..38052 + strand 124 aa; >gi|156603943|ref|YP_001429890.1| hypothetical protein; >orf|NC_012784-ORF13| 39006..39377 + strand 124 aa
POG0766	Bacteria	Peduovirinae	6	6	126	1	1	3	50	>gi|90110552|ref|ABD90562.1| hypothetical bacteriophage protein; >gi|90110602|ref|ABD90611.1| hypothetical bacteriophage protein; >gi|109289946|ref|YP_655478.1| hypothetical bacteriophage protein; >gi|9628631|ref|NP_043496.1| hypothetical protein; >gi|17981841|ref|NP_536832.1| orf25; >gi|326784328|ref|YP_004324718.1| hypothetical protein
POG1437	Bacteria	Myoviridae	6	6	117	1	1	6	100	>gi|269975362|ref|ACZ55586.1| hypothetical protein; >gi|339507740|ref|AEJ81303.1| gp044; >gi|219681333|ref|YP_002456097.1| hypothetical protein; >gi|327198462|ref|YP_004327050.1| hypothetical protein; >gi|38707852|ref|NP_944927.1| hypothetical protein; >gi|238801818|ref|YP_002922868.1| hypothetical protein
POG2003	Bacteria	Caudovirales	6	6	108	1	1	4	67	>gi|299780585|ref|ADJ39947.1| predicted membrane protein; >gi|9632814|ref|NP_049837.1| PseT.3 conserved hypothetical predicted membrane protein; >gi|323512301|ref|ADX87757.1| hypothetical protein; >gi|126011116|ref|YP_001039941.1| hypothetical protein; >gi|282599347|ref|YP_003358659.1| hypothetical protein; >gi|325171202|ref|YP_004251174.1| hypothetical protein
POG2010	Bacteria	T4-like viruses	6	6	70	1	1	6	100	>gi|299780629|ref|ADJ39991.1| hypothetical protein; >gi|308814628|ref|YP_003934902.1| hypothetical protein; >gi|311993267|ref|YP_004010133.1| hypothetical protein; >gi|314121847|ref|YP_004063966.1| Ndd.3 conserved hypothetical protein; >gi|326536609|ref|YP_004301040.1| hypothetical protein; >gi|330858784|ref|YP_004415159.1| hypothetical protein
POG2200	Bacteria	T4-like viruses	6	6	50	1	1	5	83	>gi|343177598|ref|AEM00924.1| acridine resistance protein; >gi|116326480|ref|YP_803200.1| acridine resistance protein; >gi|228861194|ref|YP_002854217.1| acridine resistance protein; >gi|330858779|ref|YP_004415154.1| hypothetical protein; >gi|32453748|ref|NP_861957.1| Ac acridine resistance protein; >gi|161622525|ref|YP_001595385.1| hypothetical protein
POG2267	Bacteria	Myoviridae	6	6	90	1	1	6	100	>gi|339461665|ref|AEJ79695.1| conserved hypothetical protein; >gi|48696420|ref|YP_024460.1| hypothetical protein; >gi|66391453|ref|YP_238978.1| hypothetical protein; >gi|66395087|ref|YP_241093.1| ORF146; >orf|NC_014036-ORF01| 3172..3405 - strand 78 aa; >gi|304373558|ref|YP_003858303.1| hypothetical protein
POG2653	Bacteria	Siphoviridae	6	6	62	1	1	5	83	>gi|339781990|ref|AEK07817.1| gp67; >gi|339780928|ref|AEK06764.1| gp56; >gi|339782875|ref|AEK08595.1| gp51; >gi|29566470|ref|NP_818036.1| gp63; >gi|206599932|ref|YP_002241738.1| gp53; >gi|291084906|ref|YP_003495189.1| gp48
POG2659	Bacteria	Siphoviridae	6	6	34	1	1	6	100	>gi|339782004|ref|AEK07831.1| gp82; >gi|339783448|ref|AEK09163.1| gp67; >gi|339783979|ref|AEK09690.1| gp76; >gi|339753226|ref|AEJ93252.1| gp68; >gi|354998144|ref|AER49473.1| gp63; >gi|29565838|ref|NP_817410.1| gp72
POG2843	Bacteria	Siphoviridae	6	6	40	1	1	6	100	>gi|339782437|ref|AEK08160.1| gp103; >gi|339752116|ref|AEJ92151.1| gp95; >gi|339783770|ref|AEK09482.1| gp101; >gi|339753991|ref|AEJ94009.1| gp86; >gi|354996600|ref|AER47944.1| gp93; >gi|29566841|ref|NP_818405.1| gp107
POG3557	Bacteria	Siphoviridae	6	6	118	1	1	6	100	>gi|17426230|ref|NP_510896.1| hypothetical protein; >gi|66394907|ref|YP_239758.1| ORF042; >gi|66395545|ref|YP_239888.1| ORF037; >gi|66396080|ref|YP_240412.1| ORF042; >gi|66396150|ref|YP_240490.1| ORF037; >gi|66396446|ref|YP_240777.1| ORF040
POG3687	Bacteria	Siphoviridae	6	6	93	1	1	6	100	>gi|28876161|ref|NP_795388.1| hypothetical protein; >orf|NC_004585-ORF4| 13483..13764 + strand 94 aa; >orf|NC_004588-ORF4| 11970..12251 + strand 94 aa; >gi|28876468|ref|NP_795680.1| hypothetical protein; >gi|126011081|ref|YP_001039906.1| hypothetical protein; >gi|157311157|ref|YP_001469202.1| hypothetical protein
POG4417	Bacteria	T4-like viruses	6	6	67	1	1	4	67	>gi|113200676|ref|YP_717839.1| gp169; >gi|255929158|ref|YP_003097470.1| hypothetical cyanophage protein; >gi|326781966|ref|YP_004322368.1| hypothetical protein; >gi|326782433|ref|YP_004322833.1| hypothetical protein; >gi|326783281|ref|YP_004323773.1| hypothetical protein; >gi|326783983|ref|YP_004324376.1| hypothetical protein
POG1280	Bacteria	Siphoviridae	5	5	86	1	1	5	100	>gi|327492227|ref|AEA86248.1| hypothetical protein; >gi|338163455|ref|AEI74557.1| hypothetical protein; >gi|208429884|ref|YP_002265437.1| hypothetical protein; >gi|338163352|ref|AEI74456.1| hypothetical protein; >gi|338163405|ref|AEI74508.1| hypothetical protein
POG1286	Bacteria	Siphoviridae	5	5	45	1	1	5	100	>orf|GQ443085-ORF03| 6414..6548 + strand 45 aa; >orf|JF767210-ORF03| 6414..6548 + strand 45 aa; >gi|208429863|ref|YP_002265416.1| hypothetical protein; >gi|338163329|ref|AEI74433.1| hypothetical protein; >gi|338163384|ref|AEI74487.1| hypothetical protein
POG1972	Bacteria	Myoviridae	5	5	100	1	1	5	100	>orf|GU988610-ORF05| 50983..51294 + strand 104 aa; >orf|HQ832595-ORF06| 48312..48623 + strand 104 aa; >orf|NC_015294-ORF06| 50264..50575 + strand 104 aa; >gi|323145981|ref|ADX32221.1| hypothetical protein; >gi|327198204|ref|YP_004306780.1| hypothetical protein
POG2456	Bacteria	T4-like viruses	5	5	688	1	1	5	100	>gi|345450768|ref|AEN93971.1| hypothetical protein; >gi|66391656|ref|YP_239181.1| hypothetical protein; >gi|294661580|ref|YP_003580034.1| hypothetical protein; >gi|304373746|ref|YP_003858491.1| hypothetical protein; >gi|308814514|ref|YP_003934788.1| hypothetical protein
POG2833	Bacteria	Siphoviridae	5	5	60	1	1	5	100	>gi|339782410|ref|AEK08133.1| gp76; >gi|339783896|ref|AEK09608.1| gp87; >gi|339753980|ref|AEJ93998.1| gp73; >gi|29566827|ref|NP_818391.1| gp92; >gi|206600276|ref|YP_002241882.1| gp95
POG2935	Bacteria	Siphoviridae	5	5	63	1	1	5	100	>gi|339783683|ref|AEK09395.1| gp10; >gi|339752057|ref|AEJ92092.1| gp8; >gi|339753939|ref|AEJ93957.1| gp7; >gi|354996518|ref|AER47862.1| gp11; >gi|29566749|ref|NP_818313.1| gp12
POG3121	Bacteria	CBA120-like viruses	5	5	113	1	1	5	100	>gi|355398508|ref|AER70266.1| putative uncharacterized protein; >gi|344055697|ref|AEM91893.1| conserved hypothetical phage protein; >gi|351518600|ref|YP_004895328.1| hypothetical protein; >gi|282599347|ref|YP_003358659.1| hypothetical protein; >gi|326804667|ref|YP_004327538.1| putative uncharacterised protein
POG3170	Bacteria	Myoviridae	5	5	53	1	1	5	100	>orf|JN126049-ORF35| 152670..152834 + strand 55 aa; >gi|344055733|ref|AEM91929.1| conserved hypothetical phage protein; >gi|282599380|ref|YP_003358692.1| hypothetical membrane protein; >gi|326804698|ref|YP_004327569.1| putative uncharacterised protein; >gi|332672397|ref|YP_004421641.1| hypothetical protein
POG3194	Bacteria	Siphoviridae	5	5	100	1	1	3	60	>gi|342239963|ref|AEL19968.1| gp46; >gi|345286875|ref|AEN79900.1| gp50; >gi|354996365|ref|AER47711.1| gp62; >gi|354997083|ref|AER48423.1| gp46; >gi|29566164|ref|NP_817735.1| gp58
POG3308	Bacteria	Caudovirales	5	5	82	1	1	4	80	>gi|9633060|ref|NP_050168.1| hypothetical protein; >gi|41179334|ref|NP_958552.1| hypothetical protein; >gi|41179253|ref|NP_958598.1| hypothetical protein; >gi|90592633|ref|YP_529894.1| hypothetical protein; >gi|163932200|ref|YP_001642395.1| hypothetical protein
POG3560	Bacteria	Siphoviridae	5	5	75	1	1	5	100	>gi|17426247|ref|NP_510913.1| hypothetical protein; >gi|66395274|ref|YP_239542.1| ORF078; >gi|66396023|ref|YP_240354.1| ORF080; >gi|66396174|ref|YP_240510.1| ORF072; >gi|122891732|ref|YP_001004278.1| hypothetical protein
POG3798	Bacteria	T4-like viruses	5	5	54	1	1	3	60	>gi|33620453|ref|NP_891617.1| hypothetical protein; >gi|157311346|ref|YP_001469389.1| hypothetical protein; >gi|238694925|ref|YP_002922119.1| hypothetical protein; >gi|38707791|ref|NP_945023.1| hypothetical membrane protein; >gi|238801871|ref|YP_002922921.1| hypothetical protein
POG4447	Archaea	Betalipothrixvirus	5	5	139	1	1	3	60	>gi|162329416|ref|YP_001604217.1| putative protein phosphatase; >gi|162329536|ref|YP_001604335.1| putative phosphatase; >gi|162329346|ref|YP_001604400.1| putative protein phosphatase; >gi|162329476|ref|YP_001604276.1| putative phosphatase; >gi|171473700|ref|YP_001798570.1| hypothetical protein
POG0312	Bacteria	Siphoviridae	4	4	137	1	1	4	100	>gi|17402427|ref|CAC85575.1| Gp18 protein; >gi|17488522|ref|NP_511000.1| Gp18 protein; >gi|157325240|ref|YP_001468662.1| gp23; >gi|157325314|ref|YP_001468734.1| gp30
POG0338	Bacteria	Tectivirus	4	4	47	1	1	4	100	>gi|32398324|ref|CAD59956.1| hypothetical protein; >gi|38640291|ref|NP_943762.1| putative protein 16; >gi|62327534|ref|YP_224114.1| hypothetical protein; >gi|211956462|ref|YP_002302528.1| DNA packaging protein
POG0560	Bacteria	Siphoviridae	4	4	50	1	1	4	100	>orf|AP011956-ORF22| 16740..16889 + strand 50 aa; >gi|9635222|ref|NP_058496.1| hypothetical protein; >gi|41189579|ref|NP_958666.1| 77ORF108; >orf|NC_012784-ORF09| 17068..17217 + strand 50 aa
POG0807	Bacteria	Siphoviridae	4	4	160	1	1	4	100	>gi|104641925|ref|ABF73233.1| hypothetical protein; >gi|17426237|ref|NP_510903.1| hypothetical protein; >gi|66396069|ref|YP_240418.1| ORF029; >gi|66394698|ref|YP_240862.1| ORF029
POG1021	Bacteria	Myoviridae	4	4	208	1	1	2	50	>gi|294338091|ref|CBJ93929.1| hypothetical phage protein; >gi|294338289|ref|CBJ94327.1| hypothetical phage protein; >gi|343178372|ref|CBZ42203.1| hypothetical protein; >gi|356649865|ref|AET34408.1| hypothetical protein
POG1318	Bacteria	Siphoviridae	4	4	64	1	1	4	100	>gi|270209329|ref|ACZ63873.1| conserved hypothetical protein; >gi|270209458|ref|ACZ64000.1| conserved hypothetical protein; >gi|281416529|ref|YP_003347330.1| hypothetical protein; >gi|281416366|ref|YP_003347500.1| hypothetical protein
POG1637	Bacteria	Siphoviridae	4	4	109	1	1	4	100	>gi|282162035|ref|ADA79901.1| phage protein; >gi|320006217|ref|ADW01247.1| hypothetical protein; >gi|254854749|ref|YP_003084354.1| hypothetical protein; >gi|195661217|ref|YP_002117685.1| hypothetical protein
POG1820	Bacteria	T4-like viruses	4	4	127	1	1	2	50	>gi|312262659|ref|ADQ52954.1| conserved hypothetical protein; >gi|38640173|ref|NP_944129.1| hypothetical protein; >gi|310722502|ref|YP_003969325.1| hypothetical protein; >gi|326536473|ref|YP_004300904.1| hypothetical protein
POG2157	Bacteria	Lambda-like viruses	4	4	62	1	1	4	100	>gi|315418974|ref|ADU15518.1| hypothetical protein; >gi|157834995|ref|YP_001469152.1| hypothetical protein; >gi|215479949|ref|YP_002332337.1| hypothetical protein; >gi|215479999|ref|YP_002332448.1| hypothetical protein
POG2251	Bacteria	Caudovirales	4	4	55	1	1	3	75	>gi|339461639|ref|AEJ79669.1| conserved hypothetical protein; >orf|NC_005880-ORF14| 11926..12087 - strand 54 aa; >gi|66395798|ref|YP_240147.1| ORF098; >gi|66395148|ref|YP_241068.1| ORF256
POG2291	Bacteria	Spounavirinae	4	4	132	1	1	3	75	>gi|339461757|ref|AEJ79787.1| conserved hypothetical protein; >gi|48696493|ref|YP_024535.1| hypothetical protein; >gi|66391349|ref|YP_238632.1| hypothetical protein; >gi|66395054|ref|YP_240981.1| hypothetical protein
POG2690	Bacteria	Siphoviridae	4	4	78	1	1	4	100	>gi|339780939|ref|AEK06775.1| gp68; >gi|342240051|ref|AEL20055.1| gp65; >gi|353733042|ref|AER14112.1| gp68; >gi|206600140|ref|YP_002241645.1| gp61
POG2753	Bacteria	Siphoviridae	4	4	55	1	1	4	100	>gi|338163370|ref|AEI74474.1| hypothetical protein; >gi|338163422|ref|AEI74525.1| hypothetical protein; >gi|338163473|ref|AEI74575.1| hypothetical protein; >gi|208429905|ref|YP_002265458.1| hypothetical protein
POG2757	Bacteria	Siphoviridae	4	4	96	1	1	4	100	>orf|JF767208-ORF05| 25977..26264 + strand 96 aa; >orf|JF767209-ORF07| 25593..25880 + strand 96 aa; >orf|JF767210-ORF06| 26188..26475 + strand 96 aa; >gi|208429885|ref|YP_002265438.1| hypothetical protein
POG3113	Bacteria	CBA120-like viruses	4	4	120	1	1	2	50	>gi|355398483|ref|AER70241.1| putative uncharacterized protein; >gi|282599316|ref|YP_003358628.1| hypothetical protein; >gi|326804636|ref|YP_004327507.1| putative uncharacterised protein; >gi|351518570|ref|YP_004895298.1| hypothetical protein
POG3147	Bacteria	CBA120-like viruses	4	4	97	1	1	4	100	>orf|JN126049-ORF05| 14973..15260 + strand 96 aa; >gi|344055561|ref|AEM91757.1| conserved hypothetical phage protein; >gi|282599196|ref|YP_003358508.1| hypothetical protein; >gi|326804521|ref|YP_004327392.1| putative uncharacterised protein
POG3208	Bacteria	Siphoviridae	4	4	119	1	1	2	50	>gi|343171178|ref|AEL97987.1| gp78; >gi|29567043|ref|NP_818606.1| gp68; >gi|194100673|ref|YP_002003422.1| gp64; >gi|206600050|ref|YP_002242124.1| gp67
POG3246	Bacteria	phiKZ-like viruses	4	4	726	1	1	2	50	>gi|349502729|ref|AEP83851.1| hypothetical protein; >gi|29134986|ref|NP_803616.1| ORF050; >gi|82700954|ref|YP_418054.1| hypothetical protein; >gi|189490242|ref|YP_001956808.1| hypothetical protein
POG3312	Bacteria	Caudovirales	4	4	53	1	1	4	100	>gi|19262907|ref|NP_597694.1| hypothetical protein; >orf|NC_004914-ORF07| 42891..43049 + strand 53 aa; >gi|209427749|ref|YP_002274160.1| hypothetical protein; >orf|NC_011357-ORF02| 9747..9905 + strand 53 aa
POG3871	Bacteria	T4-like viruses	4	4	72	1	1	4	100	>orf|NC_005135-ORF1| 73331..73534 - strand 68 aa; >orf|NC_007022-ORF3| 73092..73295 - strand 68 aa; >gi|109290105|ref|YP_656354.1| hypothetical protein; >gi|310722341|ref|YP_003969165.1| hypothetical protein
POG3902	Bacteria	Caudovirales	4	4	134	1	1	3	75	>gi|41179336|ref|NP_958554.1| putative holin; >gi|41179254|ref|NP_958599.1| putative holin; >gi|90592634|ref|YP_529895.1| holin; >gi|163932151|ref|YP_001642396.1| putative holin
POG4498	Bacteria	T4-like viruses	4	4	52	1	1	3	75	>gi|311992816|ref|YP_004009683.1| hypothetical protein; >gi|311993344|ref|YP_004010209.1| hypothetical protein; >gi|326536202|ref|YP_004300632.1| hypothetical protein; >gi|333798381|ref|YP_004508654.1| hypothetical protein
POG3925	Bacteria	T5-like viruses	3	5	57	1	1	5	100	>gi|46401750|ref|YP_006841.1| hypothetical protein; >orf|NC_005859-ORF13| 119435..119611 + strand 59 aa; >gi|182682810|ref|YP_001836934.1| hypothetical protein; >gi|326632905|ref|YP_004306494.1| hypothetical protein; >orf|NC_015269-ORF20| 115976..116152 + strand 59 aa
POG0873	Bacteria	Spounavirinae	3	3	57	1	1	3	100	>orf|EU418428-ORF12| 37470..37640 + strand 57 aa; >gi|339461679|ref|AEJ79709.1| conserved hypothetical protein; >orf|NC_005880-ORF34| 37466..37636 + strand 57 aa
POG0974	Bacteria	Caudovirales	3	3	65	1	1	3	100	>orf|FM180578-ORF7| 30615..30821 + strand 69 aa; >orf|NC_004813-ORF4| 27288..27491 + strand 68 aa; >orf|NC_011357-ORF05| 32655..32831 + strand 59 aa
POG0991	Bacteria	VHML-like phages	3	3	89	1	1	3	100	>gi|291622003|ref|CAX65036.1| gp55 protein; >gi|27311184|ref|NP_758911.1| ORF18; >gi|126010910|ref|YP_001039880.1| putative phage-related protein
POG1396	Bacteria	Autographivirinae	3	3	129	1	1	3	100	>gi|310005660|ref|ADP00048.1| predicted protein; >gi|310005764|ref|ADP00150.1| predicted protein; >gi|61806442|ref|YP_214219.1| hypothetical protein
POG1444	Bacteria	FelixO1likevirus	3	3	267	1	1	2	67	>gi|269975312|ref|ACZ55536.1| hypothetical protein; >gi|38707865|ref|NP_944960.1| hypothetical protein; >gi|238801838|ref|YP_002922888.1| hypothetical protein
POG1477	Bacteria	T4-like viruses	3	3	74	1	1	2	67	>orf|GU169904-ORF030| 43076..43267 - strand 64 aa; >gi|311992848|ref|YP_004009715.1| hypothetical protein; >gi|311993376|ref|YP_004010241.1| hypothetical protein
POG1706	Bacteria	T4-like viruses	3	3	98	1	1	2	67	>gi|312262483|ref|ADQ52778.1| conserved hypothetical protein; >gi|38639991|ref|NP_943946.1| hypothetical protein; >gi|310722657|ref|YP_003969480.1| hypothetical protein
POG1751	Bacteria	T4-like viruses	3	3	115	1	1	3	100	>gi|312262545|ref|ADQ52840.1| conserved hypothetical protein; >gi|38640055|ref|NP_944010.1| hypothetical protein; >gi|310722723|ref|YP_003969546.1| hypothetical protein
POG1753	Bacteria	T4-like viruses	3	3	125	1	1	3	100	>gi|312262549|ref|ADQ52844.1| conserved hypothetical protein; >gi|38640059|ref|NP_944014.1| hypothetical protein; >gi|310722726|ref|YP_003969549.1| hypothetical protein
POG1754	Bacteria	T4-like viruses	3	3	97	1	1	2	67	>gi|312262550|ref|ADQ52845.1| conserved hypothetical protein; >gi|38640060|ref|NP_944015.1| hypothetical protein; >gi|310722727|ref|YP_003969550.1| hypothetical protein
POG1863	Bacteria	T4-like viruses	3	3	98	1	1	2	67	>gi|312262742|ref|ADQ53037.1| conserved hypothetical protein; >gi|38640262|ref|NP_944218.1| hypothetical protein; >gi|310722584|ref|YP_003969407.1| hypothetical protein
POG2156	Bacteria	Lambda-like viruses	3	3	80	1	1	3	100	>gi|315418972|ref|ADU15516.1| hypothetical protein; >gi|157834993|ref|YP_001469150.1| hypothetical protein; >orf|NC_011613-ORF1| 11294..11533 + strand 80 aa
POG2237	Bacteria	Spounavirinae	3	3	63	1	1	3	100	>gi|339461620|ref|AEJ79650.1| conserved hypothetical protein; >orf|NC_005880-ORF07| 2261..2449 - strand 63 aa; >gi|66395133|ref|YP_241048.1| ORF224
POG2252	Bacteria	Spounavirinae	3	3	91	1	1	3	100	>gi|339461640|ref|AEJ79670.1| conserved hypothetical protein; >orf|NC_005880-ORF15| 12093..12365 - strand 91 aa; >gi|66395101|ref|YP_241069.1| ORF163
POG2292	Bacteria	Spounavirinae	3	3	52	1	1	3	100	>gi|339461758|ref|AEJ79788.1| conserved hypothetical protein; >orf|NC_005880-ORF48| 116265..116420 + strand 52 aa; >gi|66395151|ref|YP_241007.1| ORF263
POG2430	Bacteria	T4-like viruses	3	3	54	1	1	3	100	>gi|345450564|ref|AEN93767.1| hypothetical protein; >gi|308814438|ref|YP_003934712.1| hypothetical protein; >gi|314121650|ref|YP_004063769.1| hypothetical protein
POG2699	Bacteria	Siphoviridae	3	3	42	1	1	3	100	>gi|339780960|ref|AEK06796.1| gp93; >gi|339753248|ref|AEJ93274.1| gp91; >gi|342240073|ref|AEL20077.1| gp88
POG2716	Bacteria	VP2-like phages	3	3	121	1	1	2	67	>gi|343794810|ref|AEM62908.1| hypothetical protein; >gi|50282926|ref|YP_052982.1| hypothetical protein; >gi|50282958|ref|YP_053014.1| hypothetical protein
POG2732	Bacteria	VP2-like phages	3	3	136	1	1	3	100	>gi|343794837|ref|AEM62935.1| hypothetical protein; >gi|50282938|ref|YP_052994.1| hypothetical protein; >gi|50282974|ref|YP_053030.1| hypothetical protein
POG2956	Bacteria	Siphoviridae	3	3	112	1	1	3	100	>gi|339783812|ref|AEK09524.1| gp144; >gi|354996644|ref|AER47988.1| gp137; >gi|29566884|ref|NP_818449.1| gp149
POG2986	Bacteria	Siphoviridae	3	3	70	1	1	3	100	>gi|339783944|ref|AEK09655.1| gp41; >gi|339753270|ref|AEJ93296.1| gp39; >gi|194302987|ref|YP_002014256.1| gp40
POG3037	Bacteria	Siphoviridae	3	3	44	1	1	3	100	>gi|339752213|ref|AEJ92248.1| gp227; >gi|339754087|ref|AEJ94105.1| gp206; >gi|354996740|ref|AER48084.1| gp235
POG3065	Bacteria	CBA120-like viruses	3	3	110	1	1	3	100	>gi|355398397|ref|AER70155.1| putative uncharacterized protein; >gi|326804527|ref|YP_004327398.1| putative uncharacterised protein; >orf|NC_016073-ORF1| 17199..17528 + strand 110 aa
POG3213	Bacteria	Siphoviridae	3	3	92	1	1	3	100	>gi|343171395|ref|AEL98202.1| gp39; >gi|345102657|ref|AEN70258.1| hypothetical protein; >gi|29566158|ref|NP_817729.1| gp52
POG3306	Bacteria	Siphoviridae	3	3	49	1	1	3	100	>gi|9633014|ref|NP_050122.1| hypothetical protein; >gi|41179301|ref|NP_958519.1| hypothetical protein; >gi|41179228|ref|NP_958567.1| hypothetical protein
POG3377	Bacteria	T7-like viruses	3	3	34	1	1	3	100	>gi|9627461|ref|NP_041989.1| hypothetical protein; >gi|30387479|ref|NP_848288.1| hypothetical protein; >gi|194100389|ref|YP_002003964.1| gp6.3
POG3381	Bacteria	Hp1likevirus	3	3	75	1	1	3	100	>gi|9628629|ref|NP_043494.1| Holin; >gi|17981839|ref|NP_536830.1| hol; >gi|109302924|ref|YP_654739.1| Hol
POG3631	Archaea	Rudivirus	3	3	83	1	1	2	67	>gi|22122304|ref|NP_666565.1| hypothetical protein; >gi|22122250|ref|NP_666611.1| hypothetical protein; >gi|159341080|ref|YP_001542639.1| hypothetical protein
POG3633	Archaea	Rudivirus	3	3	490	1	1	2	67	>gi|22122306|ref|NP_666567.1| hypothetical protein; >gi|22122252|ref|NP_666613.1| hypothetical protein; >gi|159341084|ref|YP_001542643.1| hypothetical protein
POG3640	Archaea	Rudivirus	3	3	96	1	1	3	100	>gi|22122322|ref|NP_666583.1| hypothetical protein; >gi|22122269|ref|NP_666630.1| hypothetical protein; >gi|48696998|ref|YP_024995.1| hypothetical protein
POG3690	Bacteria	Siphoviridae	3	3	49	1	1	3	100	>gi|28876200|ref|NP_795427.1| hypothetical protein; >gi|126011120|ref|YP_001039945.1| hypothetical protein; >gi|238821371|ref|YP_002925187.1| hypothetical protein
POG3752	Bacteria	SP6-like viruses	3	3	32	1	1	3	100	>gi|31711657|ref|NP_853575.1| gp15; >gi|83571738|ref|YP_424990.1| hypothetical protein; >gi|108861998|ref|YP_654114.1| 14
POG3775	Bacteria	Siphoviridae	3	3	127	1	1	2	67	>gi|32128460|ref|NP_858995.1| hypothetical protein; >gi|84662641|ref|YP_453606.1| hypothetical protein; >gi|157933341|ref|YP_001285716.2| p48
POG3783	Bacteria	Siphoviridae	3	3	47	1	1	3	100	>orf|NC_004902-ORF3| 37970..38146 - strand 59 aa; >orf|NC_007709-ORF2| 38156..38278 - strand 41 aa; >orf|NC_009543-ORF4| 37639..37761 - strand 41 aa
POG3872	Bacteria	Tectivirus	3	3	46	1	1	3	100	>gi|38640290|ref|NP_943761.1| putative protein 15; >gi|62327532|ref|YP_224112.1| hypothetical protein; >gi|211956461|ref|YP_002302527.1| hypothetical protein
POG3887	Bacteria	Lambda-like viruses	3	3	58	1	1	3	100	>gi|38707941|ref|NP_945082.1| gp51; >gi|77864666|ref|YP_355376.1| gp41; >gi|134288661|ref|YP_001111118.1| gp40, hypothetical protein
POG3930	Bacteria	T5-like viruses	3	3	77	1	1	2	67	>gi|46401758|ref|YP_006849.1| hypothetical protein; >gi|182682821|ref|YP_001836945.1| hypothetical protein; >gi|326632914|ref|YP_004306503.1| hypothetical protein
POG3936	Bacteria	T5-like viruses	3	3	81	1	1	3	100	>gi|46401766|ref|YP_006857.1| hypothetical protein; >gi|182682829|ref|YP_001836953.1| hypothetical protein; >gi|326632921|ref|YP_004306510.1| hypothetical protein
POG3937	Bacteria	T5-like viruses	3	3	93	1	1	3	100	>gi|46401767|ref|YP_006858.1| hypothetical protein; >gi|182682830|ref|YP_001836954.1| hypothetical protein; >gi|326632922|ref|YP_004306511.1| hypothetical protein
POG3943	Bacteria	T5-like viruses	3	3	114	1	1	3	100	>gi|46401785|ref|YP_006876.1| hypothetical protein; >gi|182682849|ref|YP_001836973.1| hypothetical protein; >gi|326632940|ref|YP_004306529.1| hypothetical protein
POG4131	Bacteria	T4-like viruses	3	3	53	1	1	2	67	>gi|61806097|ref|YP_214457.1| hypothetical protein; >orf|NC_006884-ORF2| 121402..121554 + strand 51 aa; >gi|326784576|ref|YP_004324933.1| hypothetical protein
POG4160	Bacteria	T4-like viruses	3	3	71	1	1	3	100	>orf|NC_006883-ORF5| 190776..190970 + strand 65 aa; >gi|326781966|ref|YP_004322368.1| hypothetical protein; >gi|326782562|ref|YP_004323066.1| hypothetical protein
POG4231	Bacteria	Siphoviridae	3	3	98	1	1	3	100	>gi|62327326|ref|YP_224039.1| hypothetical protein; >orf|NC_009232-ORF7| 23032..23328 + strand 99 aa; >gi|273810607|ref|YP_003344988.1| gp53
POG4239	Bacteria	T4-like viruses	3	3	60	1	1	3	100	>orf|NC_007022-ORF2| 66997..67170 - strand 58 aa; >gi|109290096|ref|YP_656345.1| hypothetical protein; >gi|310722353|ref|YP_003969177.1| hypothetical protein
POG4242	Bacteria	T4-like viruses	3	3	197	1	1	3	100	>gi|66391462|ref|YP_238987.1| hypothetical protein; >gi|294661433|ref|YP_003579886.1| hypothetical protein; >gi|304373567|ref|YP_003858312.1| hypothetical protein
POG4243	Bacteria	T4-like viruses	3	3	99	1	1	2	67	>gi|66391468|ref|YP_238993.1| hypothetical protein; >gi|294661437|ref|YP_003579890.1| hypothetical protein; >gi|304373572|ref|YP_003858317.1| hypothetical protein
POG4245	Bacteria	T4-like viruses	3	3	48	1	1	3	100	>gi|66391470|ref|YP_238995.1| hypothetical protein; >gi|312166150|ref|YP_003934937.1| hypothetical protein; >gi|304373574|ref|YP_003858319.1| hypothetical protein
POG4249	Bacteria	T4-like viruses	3	3	77	1	1	3	100	>gi|66391483|ref|YP_239008.1| hypothetical protein; >gi|312166152|ref|YP_003934939.1| hypothetical protein; >gi|304373586|ref|YP_003858331.1| hypothetical protein
POG4294	Bacteria	T4-like viruses	3	3	109	1	1	3	100	>gi|66391634|ref|YP_239159.1| hypothetical protein; >gi|294661568|ref|YP_003580021.1| hypothetical protein; >gi|304373724|ref|YP_003858469.1| hypothetical protein
POG4308	Bacteria	T4-like viruses	3	3	56	1	1	3	100	>gi|66391696|ref|YP_239221.1| hypothetical protein; >gi|294661626|ref|YP_003580079.1| hypothetical protein; >gi|304373785|ref|YP_003858530.1| hypothetical protein
POG4325	Bacteria	Siphoviridae	3	3	278	1	1	3	100	>gi|66395386|ref|YP_239678.1| ORF016; >gi|66395670|ref|YP_240028.1| ORF014; >gi|148717915|ref|YP_001285387.1| hypothetical protein
POG4335	Bacteria	Siphoviridae	3	3	69	1	1	3	100	>gi|66395866|ref|YP_240197.1| ORF082; >gi|66396097|ref|YP_240422.1| ORF072; >gi|66396171|ref|YP_240502.1| ORF067
POG4434	Bacteria	Siphoviridae	3	3	104	1	1	3	100	>gi|126011116|ref|YP_001039941.1| hypothetical protein; >gi|195661217|ref|YP_002117685.1| hypothetical protein; >gi|327197606|ref|YP_004301297.1| gp21
POG4466	Bacteria	CBA120-like viruses	3	3	189	1	1	3	100	>gi|282599219|ref|YP_003358531.1| hypothetical membrane protein; >gi|326804545|ref|YP_004327416.1| putative uncharacterised protein; >gi|351518482|ref|YP_004895210.1| hypothetical membrane protein
POG4496	Bacteria	T4-like viruses	3	3	53	1	1	2	67	>gi|311992746|ref|YP_004009614.1| hypothetical protein; >gi|311992988|ref|YP_004009855.1| hypothetical protein; >gi|326536394|ref|YP_004300835.1| hypothetical protein
POG4521	Bacteria	Myoviridae	3	3	45	1	1	3	100	>gi|326782334|ref|YP_004322734.1| hypothetical protein; >gi|326783374|ref|YP_004323680.1| hypothetical protein; >gi|326784039|ref|YP_004324432.1| hypothetical protein
POG4539	Bacteria	Myoviridae	3	3	69	1	1	3	100	>orf|NC_015282-ORF2| 145532..145741 + strand 70 aa; >gi|326783493|ref|YP_004324004.1| hypothetical protein; >gi|326784268|ref|YP_004324778.1| hypothetical protein
POG4541	Bacteria	Myoviridae	3	3	69	1	1	3	100	>gi|326782917|ref|YP_004323315.1| hypothetical protein; >gi|326783194|ref|YP_004323591.1| hypothetical protein; >gi|326784675|ref|YP_004324834.1| hypothetical protein
POG0777	Bacteria	Siphoviridae	101	101	195	-1	0	101	100	>gi|104641658|ref|ABF73072.1| hypothetical protein; >gi|118430766|ref|YP_873991.1| hypothetical protein; >gi|104641760|ref|ABF73138.1| hypothetical protein; >gi|104641963|ref|ABF73271.1| hypothetical protein; >gi|255927850|ref|ACU41470.1| gp6; >gi|343171673|ref|AEL98478.1| gp6; >gi|354997122|ref|AER48461.1| gp6; >gi|109392293|ref|YP_655523.1| gp6; >gi|189043093|ref|YP_001936034.1| hypothetical pr…
POG1666	Bacteria	Caudovirales	46	46	51	-1	0	46	100	>gi|284794852|ref|ADB93778.1| gp85; >gi|302858595|ref|ADL71341.1| gp81; >gi|342239787|ref|AEL19794.1| gp81; >gi|339754513|ref|AEJ94528.1| gp76; >gi|339755042|ref|AEJ95053.1| gp83; >gi|339782805|ref|AEK08526.1| gp83; >gi|339783012|ref|AEK08731.1| gp87; >gi|339753325|ref|AEJ93350.1| gp83; >gi|354996931|ref|AER48273.1| gp88; >gi|339781337|ref|AEK07171.1| gp98; >gi|339781524|ref|AEK07356.1| gp84; >gi…
POG2919	Bacteria	Siphoviridae	24	24	33	-1	0	24	100	>gi|339783581|ref|AEK09295.1| gp42; >gi|339783622|ref|AEK09335.1| gp39; >gi|339784052|ref|AEK09762.1| gp42; >gi|339784635|ref|AEK10340.1| gp41; >gi|339784829|ref|AEK10532.1| gp39; >gi|339751955|ref|AEJ91992.1| gp42; >gi|339752947|ref|AEJ92976.1| gp40; >gi|339753634|ref|AEJ93656.1| gp42; >gi|339753731|ref|AEJ93752.1| gp40; >gi|342240183|ref|AEL20186.1| gp41; >gi|344055525|ref|AEM91726.1| gp42; >gi…
POG1867	Bacteria	T4-like viruses	21	21	40	-1	0	21	100	>gi|312262746|ref|ADQ53041.1| conserved hypothetical protein; >orf|HQ829472-ORF05| 75881..75997 + strand 39 aa; >orf|NC_000866-ORF4| 161580..161696 - strand 39 aa; >orf|NC_004928-ORF2| 160626..160742 - strand 39 aa; >orf|NC_005135-ORF3| 157563..157679 - strand 39 aa; >orf|NC_007022-ORF6| 157326..157442 - strand 39 aa; >gi|38640266|ref|NP_944222.1| hypothetical protein; >gi|66391739|ref|YP_239264.…
POG4071	Bacteria	Caudovirales	17	17	52	-1	0	17	100	>gi|58533002|ref|YP_195225.1| Hypothetical-Protein | belonging to T4-LIKE GC; 872; >gi|61806192|ref|YP_214552.1| hypothetical protein; >gi|61806372|ref|YP_214731.1| hypothetical protein; >gi|113200705|ref|YP_717868.1| gp198; >gi|255928933|ref|YP_003097245.1| hypothetical cyanophage protein; >gi|326782016|ref|YP_004322418.1| hypothetical protein; >gi|326782205|ref|YP_004322606.1| hypothetical prot…
POG1672	Bacteria	L5-like viruses	16	16	27	-1	0	16	100	>gi|284794862|ref|ADB93788.1| gp95; >gi|340396781|ref|AEK32677.1| gp81; >gi|342221087|ref|AEL17683.1| gp85; >orf|JF704110-ORF1| 49452..49532 - strand 27 aa; >orf|JF957058-ORF3| 49131..49205 - strand 25 aa; >gi|339753372|ref|AEJ93397.1| gp99; >gi|339753405|ref|AEJ93429.1| gp88; >gi|339753496|ref|AEJ93519.1| gp87; >orf|JN408460-ORF1| 51501..51578 - strand 26 aa; >orf|JN408461-ORF3| 51939..52013 - s…
POG2678	Bacteria	Siphoviridae	14	14	30	-1	0	14	100	>orf|JF704115-ORF1| 38031..38120 + strand 30 aa; >orf|JF704117-ORF1| 36159..36248 + strand 30 aa; >orf|JF937098-ORF1| 35768..35857 + strand 30 aa; >orf|JN020141-ORF1| 35928..36023 + strand 32 aa; >orf|JN020142-ORF1| 38390..38482 + strand 31 aa; >orf|JN020143-ORF1| 36663..36752 + strand 30 aa; >orf|JN398368-ORF1| 35973..36062 + strand 30 aa; >orf|JN542517-ORF1| 35750..35839 + strand 30 aa; >orf|JN…
POG0789	Bacteria	Siphoviridae	10	10	41	-1	0	10	100	>gi|104641725|ref|ABF73103.1| hypothetical protein; >orf|HQ127381-ORF11| 37176..37310 + strand 45 aa; >gi|66395442|ref|YP_239689.1| ORF130; >gi|66394942|ref|YP_239772.1| ORF125; >gi|66394742|ref|YP_240865.1| ORF138; >orf|NC_008722-ORF1| 31918..32037 + strand 40 aa; >gi|119967874|ref|YP_950704.1| hypothetical protein; >gi|148717854|ref|YP_001285326.1| hypothetical protein; >orf|NC_010147-ORF1| 551…
POG1653	Bacteria	Siphoviridae	9	9	28	-1	0	9	100	>gi|284794827|ref|ADB93753.1| gp60; >orf|HM755814-ORF33| 37598..37687 - strand 30 aa; >orf|JF704098-ORF1| 38149..38238 - strand 30 aa; >orf|JF704101-ORF1| 38166..38255 - strand 30 aa; >gi|339782780|ref|AEK08501.1| gp58; >orf|JN049605-ORF1| 36999..37076 - strand 26 aa; >gi|342221309|ref|AEL17903.1| gp56; >gi|354998969|ref|AER50291.1| gp60; >orf|NC_011023-ORF2| 38899..38973 - strand 25 aa
POG1989	Bacteria	T4-like viruses	8	8	34	-1	0	8	100	>gi|299780456|ref|ADJ39818.1| hypothetical protein; >gi|9632763|ref|NP_049712.1| MobD.2 conserved hypothetical protein; >gi|343177438|ref|AEM00764.1| hypothetical protein; >orf|JN202312-ORF3| 54516..54617 - strand 34 aa; >gi|116326321|ref|YP_803041.1| hypothetical protein; >gi|228861036|ref|YP_002854059.1| mobD.2 hypothetical protein; >gi|228861417|ref|YP_002854438.1| mobD.2 hypothetical protein;…
POG2854	Bacteria	Siphoviridae	8	8	32	-1	0	5	62	>gi|339782463|ref|AEK08186.1| gp129; >gi|339752141|ref|AEJ92176.1| gp120; >orf|JF937099-ORF1| 41739..41810 - strand 24 aa; >gi|339783642|ref|AEK09355.1| gp59; >gi|339783798|ref|AEK09510.1| gp130; >gi|29566871|ref|NP_818436.1| gp137; >orf|NC_011020-ORF2| 40221..40316 - strand 32 aa; >orf|NC_011021-ORF4| 40862..40957 - strand 32 aa
POG0888	Bacteria	Siphoviridae	7	7	87	-1	0	7	100	>gi|255985583|ref|ACU46770.1| unknown; >gi|289063534|ref|ADC80083.1| structural protein; >gi|9629660|ref|NP_044953.1| hypothetical protein; >gi|9630574|ref|NP_047121.1| l8; >gi|115304218|ref|YP_762519.1| hypothetical protein; >gi|115315580|ref|YP_764267.1| putative structural protein; >gi|194097527|ref|YP_002003995.1| putative phage structural protein
POG2313	Bacteria	T7-like viruses	7	7	26	-1	0	7	100	>gi|312436352|ref|ADQ83161.1| gp1.5; >gi|9634003|ref|NP_052077.1| 1.5 protein; >gi|17570797|ref|NP_523306.1| gene 1.5 protein; >gi|189427205|ref|YP_001949755.1| gp1.5; >gi|194100261|ref|YP_002003459.1| gp1.5; >gi|212671392|ref|YP_002308391.1| hypothetical protein; >gi|326536111|ref|YP_004300543.1| gp1.5
POG2888	Bacteria	Siphoviridae	7	7	31	-1	0	4	57	>gi|339782691|ref|AEK08413.1| gp117; >gi|339783246|ref|AEK08963.1| gp115; >gi|339784473|ref|AEK10180.1| gp117; >orf|NC_011056-ORF1| 65484..65570 + strand 29 aa; >gi|339783838|ref|AEK09550.1| gp171; >gi|339752183|ref|AEJ92218.1| gp162; >gi|354996667|ref|AER48011.1| gp160
POG2694	Bacteria	Siphoviridae	6	6	28	-1	0	6	100	>gi|339780976|ref|AEK06812.1| gp77; >gi|339753164|ref|AEJ93191.1| gp82; >gi|339753274|ref|AEJ93300.1| gp78; >gi|109522155|ref|YP_655832.1| gp71; >gi|194303025|ref|YP_002014294.1| gp78; >gi|206600261|ref|YP_002241867.1| gp80
POG2925	Bacteria	Siphoviridae	6	6	23	-1	0	6	100	>gi|339783577|ref|AEK09291.1| gp89; >gi|339784100|ref|AEK09810.1| gp86; >gi|354998699|ref|AER50024.1| gp86; >gi|192824079|ref|YP_001994541.1| gp83; >gi|192823986|ref|YP_001994632.1| gp85; >gi|192824172|ref|YP_001994727.1| gp86
POG3294	Bacteria	Caudovirales	6	6	26	-1	0	6	100	>gi|9632829|ref|NP_049878.1| Stp activator of host PrrC lysyl-tRNA endonuclease; >gi|81343934|ref|YP_398950.1| hypothetical protein; >gi|116326481|ref|YP_803201.1| activator of host PrrC lysyl-tRNA endonuclease; >gi|228861577|ref|YP_002854598.1| activator of host PrrC lysyl-tRNA endonuclease; >gi|148734477|ref|YP_001285494.1| Stp; >gi|238695412|ref|YP_002922605.1| stp activator of host PrC lysyl-…
POG2547	Bacteria	Siphoviridae	5	5	43	-1	0	5	100	>gi|339782302|ref|AEK08026.1| gp67; >gi|339753796|ref|AEJ93816.1| gp65; >gi|339784166|ref|AEK09875.1| gp65; >gi|342239699|ref|AEL19707.1| gp59; >gi|354464446|ref|AER26359.1| gp68
POG2955	Bacteria	Siphoviridae	5	5	22	-1	0	5	100	>gi|339783805|ref|AEK09517.1| gp137; >gi|339752147|ref|AEJ92182.1| gp126; >orf|JN201525-ORF2| 70900..70965 + strand 22 aa; >gi|354996637|ref|AER47981.1| gp130; >gi|29566878|ref|NP_818443.1| gp143a
POG3373	Bacteria	T7-like viruses	4	4	30	-1	0	4	100	>gi|9627437|ref|NP_041965.1| hypothetical protein; >gi|30387459|ref|NP_848268.1| protein 1.5; >gi|194100368|ref|YP_002003942.1| gp1.5; >gi|326633048|ref|YP_004306659.1| hypothetical protein
POG3784	Bacteria	Caudovirales	4	4	104	-1	0	4	100	>gi|302861160|ref|YP_003848861.1| hypothetical protein; >gi|302393120|ref|YP_003828950.1| hypothetical protein; >gi|155370098|ref|YP_512306.2| hypothetical protein; >gi|170783618|ref|YP_001648900.1| hypothetical protein
POG3828	Bacteria	T4-like viruses	4	4	32	-1	0	4	100	>gi|37651542|ref|NP_932416.1| hypothetical protein; >gi|66391864|ref|YP_238789.1| hypothetical protein; >gi|109290042|ref|YP_656291.1| hypothetical protein; >orf|NC_014635-ORF2| 134719..134817 + strand 33 aa
POG4478	Bacteria	T4-like viruses	4	4	48	-1	0	4	100	>gi|311992541|ref|YP_004009409.1| hypothetical protein; >gi|311992796|ref|YP_004009663.1| hypothetical protein; >gi|311993323|ref|YP_004010188.1| hypothetical protein; >gi|326536184|ref|YP_004300614.1| hypothetical protein
POG1667	Bacteria	Siphoviridae	3	3	22	-1	0	3	100	>gi|284794854|ref|ADB93780.1| gp87; >orf|JN408461-ORF1| 49373..49441 - strand 23 aa; >orf|NC_011023-ORF3| 48585..48650 - strand 22 aa
POG2460	Bacteria	T4-like viruses	3	3	32	-1	0	3	100	>orf|HQ829472-ORF09| 123822..123917 + strand 32 aa; >orf|NC_012741-ORF14| 115698..115793 - strand 32 aa; >orf|NC_014792-ORF2| 113921..114019 - strand 33 aa
POG2647	Bacteria	Siphoviridae	3	3	37	-1	0	3	100	>gi|339781973|ref|AEK07800.1| gp49; >gi|339783421|ref|AEK09136.1| gp40; >gi|29566454|ref|NP_818020.1| gp47
POG2760	Bacteria	Siphoviridae	3	3	35	-1	0	3	100	>orf|JF767208-ORF11| 37644..37721 + strand 26 aa; >gi|338163429|ref|AEI74532.1| hypothetical protein; >gi|208429916|ref|YP_002265469.1| hypothetical protein
POG3693	Bacteria	Myoviridae	3	3	47	-1	0	3	100	>orf|NC_004585-ORF2| 6933..7055 + strand 41 aa; >orf|NC_004588-ORF2| 4585..4707 + strand 41 aa; >gi|39653694|ref|NP_945259.1| hypothetical protein
POG3990	Bacteria	T5-like viruses	3	3	34	-1	0	3	100	>gi|46401889|ref|YP_006988.1| hypothetical protein; >gi|182682968|ref|YP_001837092.1| hypothetical protein; >orf|NC_015269-ORF11| 108388..108489 + strand 34 aa
POG4384	Bacteria	PhiCD119likevirus	3	3	37	-1	0	3	100	>orf|NC_007917-ORF25| 46612..46722 + strand 37 aa; >orf|NC_009231-ORF16| 51297..51407 + strand 37 aa; >gi|209901304|ref|YP_002290943.1| hypothetical protein
POG4522	Bacteria	Myoviridae	3	3	36	-1	0	3	100	>gi|326782406|ref|YP_004322806.1| hypothetical protein; >orf|NC_015285-ORF3| 122259..122360 + strand 34 aa; >gi|326783998|ref|YP_004324391.1| hypothetical protein
POG3321	Bacteria	Caudovirales	4	4	31	0	0	4	100	>orf|NC_000924-ORF3| 57568..57660 + strand 31 aa; >orf|NC_004913-ORF2| 28951..29043 + strand 31 aa; >orf|NC_004914-ORF03| 28951..29043 + strand 31 aa; >orf|NC_010237-ORF11| 59266..59358 + strand 31 aa
POG4540	Bacteria	Myoviridae	3	3	45	0	0	3	100	>gi|326782739-2|ref|YP_004323137.1| cAMP phosphodiesterase, range; 100..144 HHsearch against CDD matches; pfam05433;Rick_17kDa_Anti Rick; >gi|326783655-2|ref|YP_004323842.1| cAMP phosphodiesterase, range; 167..211 HHsearch against CDD matches; pfam05433;Rick_17kDa_Anti Rick; PRK10540;lipoprotein; Provisio; >gi|326784674-2|ref|YP_004324835.1| cAMP phosphodiesterase, range; 138..182 HHsearch agains…
POG3239	Bacteria	Myoviridae	3	3	633	0.004	0	3	100	>gi|347449517|ref|AEO93558.1| gp299; >gi|80159869|ref|YP_398613.1| putative ATP-dependent DNA helicase; >gi|156564011|ref|YP_001429750.1| PcrA helicase
POG4125	Bacteria	T4-like viruses	3	3	313	0.0042	0	3	100	>gi|61806048|ref|YP_214408.1| phosphoribosylaminoimidazole synthetase; >gi|326783229|ref|YP_004323825.1| phosphoribosylaminoimidazole synthetase; >gi|326784569|ref|YP_004324940.1| phosphoribosylaminoimidazole synthetase
POG2726	Bacteria	VP2-like phages	3	3	343	0.0044	0	3	100	>gi|343794826|ref|AEM62924.1| adenylosuccinate synthetase; >gi|50282933|ref|YP_052989.1| hypothetical protein; >gi|48696690|ref|YP_024984.1| adenylosuccinate synthetase
POG3722	Bacteria	phiKZ-like viruses	3	3	263	0.0046	0	3	100	>gi|29135124|ref|NP_803754.1| ORF188; >gi|82701134|ref|YP_418234.1| putative thymidylate kinase; >gi|189490439-1|ref|YP_001957008.1| thymidylate kinase, range; 1..221 HHsearch against CDD matches; PRK13976;thymidylate kinase; P; PRK13973;thymidylate kinase; P; PRK07933;thymidylate kinase; V; PRK13974;thymidylate kinase; P; PLN02924;thymidylate kinase ; PRK00698;tmk thymidylate kinas; TIGR00041;DT…
POG4524	Bacteria	Myoviridae	3	3	232	0.0051	0	3	100	>gi|326782410|ref|YP_004322810.1| phosphoribosylaminoimidazole-succinocarboxamide synthase; >gi|326783232|ref|YP_004323822.1| phosphoribosylaminoimidazole-succinocarboxamide synthase; >gi|326784002|ref|YP_004324395.1| phosphoribosylaminoimidazole-succinocarboxamide synthase
POG2307	Bacteria	T4-like viruses	3	3	322	0.0054	0	3	100	>gi|323362429|ref|ADX42531.1| epimerase; >gi|61806141|ref|YP_214501.1| nucleotide sugar epimerase; >gi|326781936|ref|YP_004322338.1| nucleotide-sugar epimerase
POG3222	Bacteria	Caudovirales	9	9	207	0.0055	0	9	100	>gi|345102534|ref|AEN70136.1| putative T-fold protein; >gi|345286451|ref|AEN79510.1| gp6; >gi|354995888|ref|AER47238.1| gp6; >gi|354997291|ref|AER48628.1| gp6; >gi|29566199|ref|NP_817767.1| gp6; >gi|109521764|ref|YP_655686.1| gp6; >gi|34419356|ref|NP_899369.1| GTP cyclohydrolase I; >gi|146329945|ref|YP_001210253.1| BcepGomrgp33; >gi|327198319|ref|YP_004306893.1| FolE
POG2406	Bacteria	Caudovirales	4	4	310	0.0058	0	4	100	>gi|339508000|ref|AEJ81560.1| gp041; >gi|347449476|ref|AEO93517.1| gp258; >gi|282599428|ref|YP_003358318.1| hypothetical protein; >gi|282598878|ref|YP_003358428.1| hypothetical protein
POG0918	Bacteria	Caudovirales	4	4	585	0.0069	0	4	100	>gi|255985658|ref|ACU46843.1| putative single-stranded DNA specific exonuclease; >gi|9630257|ref|NP_046684.1| putative ss-DNA-specific endonuclease; >gi|156564062|ref|YP_001429805.1| RecJ; >gi|327197905|ref|YP_004306222.1| putative single-stranded DNA exonuclease
POG3235	Bacteria	Caudovirales	4	4	348	0.0074	0	4	100	>gi|347449341|ref|AEO93382.1| gp120; >gi|66395520|ref|YP_239889.1| ORF012; >gi|118197637|ref|YP_874030.1| IMP dehydrogenase/GMP reductase; >gi|343960398|ref|YP_004782224.1| IMP dehydrogenase/GMP reductase
POG1031	Archaea+Bacteria	dsDNA viruses, no RNA stage	6	6	307	0.0085	0	6	100	>gi|294338133|ref|CBJ93971.1| hypothetical phage protein; >gi|294338330|ref|CBJ94369.1| hypothetical phage protein; >gi|51980191|ref|YP_077258.1| Nucleoside-diphosphate-sugar epimerase; >gi|61806141|ref|YP_214501.1| nucleotide sugar epimerase; >gi|326781947|ref|YP_004322349.1| putative nucleotide-sugar epimerase; >gi|326783911|ref|YP_004324305.1| UDP-glucose 4-epimerase
POG2330	Bacteria	Caudovirales	5	5	213	0.0086	0	5	100	>gi|317120702|ref|ADV02525.1| guanylate kinase; >gi|317120745|ref|ADV02567.1| guanylate kinase; >gi|342674740|ref|AEL31346.1| guanylate kinase; >gi|347449600|ref|AEO93641.1| gp382; >gi|327197953|ref|YP_004306270.1| putative guanylate kinase
POG4155	Bacteria	T4-like viruses	3	3	137	0.0089	0	3	100	>gi|61806180|ref|YP_214540.1| putative nucleotidyltransferase; >gi|326781948|ref|YP_004322350.1| putative nucleotidyltransferase; >gi|326783785|ref|YP_004324179.1| putative nucleotidyltransferase
POG0369	Bacteria	phiKZ-like viruses	4	4	718	0.0092	0	4	100	>gi|353228063|ref|CCE26284.1| DNA-directed RNA polymerase beta subunit,C-terminus; >gi|349502745|ref|AEP83867.1| putative DNA-directed RNA polymerase beta subunit 2; >gi|82700971|ref|YP_418071.1| hypothetical protein; >gi|189490287|ref|YP_001956853.1| hypothetical protein
POG0705	Bacteria	dsDNA viruses, no RNA stage	16	16	224	0.0093	0	16	100	>gi|83658691-2|ref|ABC40474.1| FtsK/SpoIIIE family protein, range; 149..429 HHsearch against CDD matches; pfam01580;FtsK_SpoIIIE FtsK/Sp; pfam04665;Pox_A32 Poxvirus A32; >gi|77020242-2|ref|YP_338154.1| FtsK/SpoIIIE family protein, range; 134..414 HHsearch against CDD matches; pfam01580;FtsK_SpoIIIE FtsK/Sp; pfam04665;Pox_A32 Poxvirus A32; >gi|77020190-2|ref|YP_338205.1| FtsK/SpoIIIE family protei…
POG0372	Bacteria	Caudovirales	10	10	544	0.0098	0	9	90	>gi|353228069|ref|CCE26290.1| NAD-dependent DNA-ligase; >gi|347449454|ref|AEO93495.1| gp236; >gi|46401852|ref|YP_006944.1| NAD-dependent DNA ligase, subunit A; >gi|80159718|ref|YP_398462.1| putative NAD-dependent DNA ligase; >gi|82701055|ref|YP_418155.1| putative NAD-dependent DNA ligase; >gi|157311015|ref|YP_001469010.1| gp012; >gi|182682929|ref|YP_001837053.1| NAD-dependent DNA ligase subunit A…
POG0593	Bacteria	Caudovirales	5	5	264	0.0103	0	5	100	>gi|344196582-2|ref|AEM98356.1| glycerophosphoryl diesterphosphodiesterase, range; 356..630 HHsearch against CDD matches; cd08580;GDPD_Rv2277c_like Glyc; cd08610;GDPD_GDE6 Glycerophosp; cd08608;GDPD_GDE2 Glycerophosp; cd08609;GDPD_GDE3 Glycerophosp; cd08612;GDPD_GDE4 Glycerophosp; cd08559;GDPD_periplasmic_GlpQ_; cd08574;GDPD_GDE_2_3_6 Glycero; PRK09454;ugpQ cytoplasmic glyc; cd08600;GDPD_EcGlpQ_l…
POG3240	Bacteria	Caudovirales	5	5	182	0.0104	0	5	100	>gi|347449564|ref|AEO93605.1| gp346; >gi|56693168|ref|YP_164755.1| hypothetical protein; >gi|167583622|ref|YP_001671812.1| DNA-binding protein; >gi|226377691|ref|YP_002790740.1| DNA-binding ferritin-like protein; >gi|345461180|ref|YP_004782448.1| DNA-binding protein
POG3785	Bacteria	T4-like viruses	4	4	211	0.0105	0	4	100	>gi|32453539|ref|NP_861745.1| RB69ORF055c hypothetical protein; >gi|311992578|ref|YP_004009446.1| hypothetical protein; >gi|311992834|ref|YP_004009701.1| hypothetical protein; >gi|311993357|ref|YP_004010222.1| hypothetical protein
POG4141	Bacteria	T4-like viruses	3	3	342	0.0106	0	3	100	>gi|61806129|ref|YP_214489.1| nucleotide-sugar epimerase; >gi|326781937|ref|YP_004322339.1| UDP-glucose 4-epimerase; >gi|326783911|ref|YP_004324305.1| UDP-glucose 4-epimerase
POG0373	Bacteria	phiKZ-like viruses	5	5	474	0.0108	0	5	100	>gi|353228076|ref|CCE26297.1| RNA-polymerase beta-subunit RpoC, N-terminus; >gi|349502734|ref|AEP83856.1| putative DNA-directed RNA polymerase beta subunit 1; >gi|29134991|ref|NP_803621.1| ORF055; >gi|82700957|ref|YP_418057.1| hypothetical protein; >gi|189490265|ref|YP_001956831.1| hypothetical protein
POG1279	Bacteria	Caudovirales	6	7	351	0.0119	0	7	100	>gi|327492224|ref|AEA86245.1| hydrolase-like protein; >gi|338163452|ref|AEI74554.1| predicted hydrolase; >gi|338163349|ref|AEI74453.1| predicted hydrolase; >gi|338163402|ref|AEI74505.1| predicted hydrolase; >gi|80159792|ref|YP_398536.1| metallo beta-lactamase family protein; >gi|80159793-1|ref|YP_398537.1| metallo beta-lactamase family protein, range; 1..370 HHsearch against CDD matches; PRK04286…
POG1020	Bacteria	Caudovirales	11	11	238	0.0124	0	11	100	>gi|294338085|ref|CBJ93923.1| hypothetical phage protein; >gi|294338282|ref|CBJ94320.1| hypothetical phage protein; >gi|345102531|ref|AEN70133.1| putative ExsB; >gi|345286448|ref|AEN79507.1| gp3; >gi|354995885|ref|AER47235.1| gp3; >gi|354997288|ref|AER48625.1| gp3; >gi|29566196|ref|NP_817764.1| gp3; >gi|109521761|ref|YP_655683.1| gp3; >gi|34419359|ref|NP_899372.1| exsB protein; >gi|146329947|ref|…
POG0998	Bacteria	Caudovirales	10	10	251	0.0127	0	10	100	>gi|294337988|ref|CBJ93826.1| hypothetical phage protein; >gi|294338182|ref|CBJ94219.1| hypothetical phage protein; >gi|345102533|ref|AEN70135.1| putative NrdG; >gi|345286450|ref|AEN79509.1| gp5; >gi|354995887|ref|AER47237.1| gp5; >gi|354997290|ref|AER48627.1| gp5; >gi|29566198|ref|NP_817766.1| gp5; >gi|109521763|ref|YP_655685.1| gp5; >gi|34419518|ref|NP_899531.1| hypothetical protein; >gi|327198…
POG4410	Bacteria	T4-like viruses	6	6	476	0.0128	0	6	100	>gi|113200631|ref|YP_717794.1| glucose 6-phosphate dehydrogenase; >gi|255929039|ref|YP_003097351.1| glucose 6-phosphate dehydrogenase; >gi|326781985|ref|YP_004322387.1| G6PDH; >gi|326782616|ref|YP_004323012.1| G6PDH; >gi|326783556|ref|YP_004323941.1| G6PDH; >gi|326784327|ref|YP_004324719.1| G6PDH
POG3243	Bacteria	Caudovirales	8	8	232	0.0132	0	8	100	>gi|347449610|ref|AEO93651.1| gp392; >gi|9630507|ref|NP_046936.1| gp41; >gi|41057226|ref|NP_958252.1| hypothetical protein; >gi|46402125|ref|YP_006619.1| Gp39; >gi|93007423|ref|YP_579187.1| DNA polymerase III; >gi|126010887|ref|YP_001039857.1| putative exonuclease; >gi|282598821|ref|YP_003359140.1| putative exonuclease; >gi|3337284|ref|AAC34183.1| Orf81
POG3391	Bacteria	Caudovirales	5	5	218	0.0132	0	5	100	>gi|9630243|ref|NP_046670.1| hypothetical protein; >gi|56692976|ref|YP_164331.1| hypothetical protein; >orf|NC_010393-ORF2| 43401..44024 - strand 208 aa; >gi|213163923|ref|YP_002321475.1| hypothetical protein; >gi|255033760|ref|YP_003090205.1| hypothetical protein gp28
POG0052	Bacteria	Caudovirales	13	13	247	0.0139	0	13	100	>gi|340545209|ref|BAK52932.1| RNA polymerase sigma factor; >gi|83658705|ref|ABC40488.1| putative RNA polymerase sigma subunit; >gi|77020206|ref|YP_338165.1| RNA polymerase sigma factor, putative; >gi|77020162|ref|YP_338218.1| RNA polymerase sigma factor, putative; >gi|85701416|ref|YP_460001.1| putative RNA polymerase sigma subunit; >gi|89152515|ref|YP_512346.1| sigma70 factor; >gi|310697370|ref|A…
POG3447	Bacteria	Caudovirales	4	4	382	0.0144	0	3	75	>gi|9635620-1|ref|NP_061524.1| Orf28, range; 1..398 HHsearch against CDD matches; pfam01757;Acyl_transf_3 Acyltr; PRK03854;opgC glucans biosynth; pfam10129;OpgC_C OpgC protein.; >gi|48696963|ref|YP_024726.1| gp53; >gi|209552443-1|ref|YP_002284358.1| putative acetyl transferase, range; 1..374 HHsearch against CDD matches; pfam01757;Acyl_transf_3 Acyltr; PRK03854;opgC glucans biosynth; pfam10129;Op…
POG4357	Archaea+Bacteria	Myoviridae	3	6	133	0.0156	0	6	100	>gi|80159693|ref|YP_398437.1| putative IS transposase (OrfA); >gi|80159706|ref|YP_398450.1| putative IS transposase (OrfA); >gi|80159858|ref|YP_398602.1| putative IS transposase (OrfA); >gi|80159868|ref|YP_398612.1| putative IS transposase (OrfA); >gi|117530203|ref|YP_851046.1| transposase; >gi|300116744|ref|YP_003773390.1| IS element Dka2 orfA
POG4158	Bacteria	T4-like viruses	3	3	269	0.0167	0	3	100	>gi|61806184|ref|YP_214544.1| putative nucleotide-sugar epimerase; >gi|326781947|ref|YP_004322349.1| putative nucleotide-sugar epimerase; >gi|326783792|ref|YP_004324186.1| putative nucleotide-sugar epimerase
POG2090	Bacteria	Caudovirales	5	5	348	0.0171	0	5	100	>gi|307604100|ref|ADN68410.1| Stk; >gi|9632488|ref|NP_049482.1| serine/threonine kinase; >gi|20065911|ref|NP_612994.1| hypothetical protein; >gi|116222052|ref|YP_794107.1| serine/threonine protein kinases; >gi|170783632|ref|YP_001648914.1| serine/threonine kinase
POG4409	Bacteria	T4-like viruses	8	8	343	0.0172	0	8	100	>gi|162290189|ref|YP_001604089.1| 6-phosphogluconate dehydrogenase; >gi|255929040|ref|YP_003097352.1| 6-phosphogluconate dehyrogenase; >gi|326781984|ref|YP_004322386.1| 6PGDH; >gi|326782310|ref|YP_004322710.1| 6PGDH; >gi|326782617|ref|YP_004323011.1| 6PGDH; >gi|326783557|ref|YP_004323940.1| 6PGDH; >gi|326784167|ref|YP_004324560.1| 6PGDH; >gi|326784329|ref|YP_004324717.1| 6PGDH
POG4156	Bacteria	T4-like viruses	3	3	258	0.0173	0	3	100	>gi|61806181|ref|YP_214541.1| putative carbohydrate kinase; >gi|326781945|ref|YP_004322347.1| putative carbohydrate kinase; >gi|326783786|ref|YP_004324180.1| putative carbohydrate kinase
POG4149	Bacteria	T4-like viruses	5	5	96	0.0175	0	5	100	>gi|61806152|ref|YP_214512.1| ferredoxin; >gi|255928949|ref|YP_003097261.1| Ferredoxin; >gi|326781981|ref|YP_004322383.1| ferredoxin; >gi|326783336|ref|YP_004323718.1| ferredoxin; >gi|326784455|ref|YP_004325054.1| ferredoxin
POG3093	Archaea+Bacteria	dsDNA viruses, no RNA stage	10	10	559	0.0181	0	10	100	>gi|355398459|ref|AER70217.1| ATP-dependent helicase; >gi|344055636|ref|AEM91832.1| putative ATP-dependent helicase; >gi|351518543|ref|YP_004895271.1| ATP-dependent helicase; >gi|347449303|ref|AEO93344.1| gp73; >gi|18138417|ref|NP_542515.1| ATP-dependent helicase; >gi|32453844|ref|NP_861607.1| ATP-dependent helicase; >gi|42495067|ref|NP_963976.1| ORF B494; >gi|282599287|ref|YP_003358599.1| putati…
POG1363	Bacteria	Caudovirales	7	7	252	0.0184	0	7	100	>gi|310660249|ref|ADP02504.1| Sir2-like protein; >gi|34419278|ref|NP_899291.1| Sir2/CobB protein; >gi|46401838|ref|YP_006930.1| putative Sir2-like protein; >gi|182682916|ref|YP_001837040.1| putative Sir2-like protein; >gi|194172938|ref|YP_002003582.1| putative Sir2-like protein; >gi|326632988|ref|YP_004306577.1| putative Sir2-like protein; >gi|345461163|ref|YP_004782431.1| putative Sir2-like prot…
POG3365	Bacteria	Viruses	2	2	322	0.0184	0	2	100	>gi|9626114|ref|NP_040341.1| putative transposase; >gi|9635740|ref|NP_061653.1| transposase; >orf|NC_002670-ORF3| 13384..14328 - strand 315 aa
POG3490	Bacteria	dsDNA viruses, no RNA stage	8	8	83	0.0189	0	8	100	>gi|15320587|ref|NP_203431.1| hypothetical protein; >gi|19549029|ref|NP_599074.1| hypothetical protein; >gi|38640282|ref|NP_943752.1| putative protein 6; >gi|56692912|ref|YP_164276.1| LexA-like protein; >gi|62327525|ref|YP_224104.1| putative LexA-like repressor; >gi|109521450|ref|YP_655878.1| gp13; >gi|148609430|ref|YP_001272561.1| RecA-mediated autopeptidases; >gi|211956452|ref|YP_002302518.1| L…
POG4138	Bacteria	T4-like viruses	9	9	323	0.0191	0	9	100	>gi|61806119|ref|YP_214479.1| phosphate transporter subunit; >gi|61806371|ref|YP_214730.1| phosphate transporter subunit; >gi|326781964|ref|YP_004322366.1| phosphate transporter subunit; >gi|326782564|ref|YP_004323064.1| phosphate transporter subunit; >gi|326782908|ref|YP_004323306.1| phosphate transporter subunit; >gi|326783505|ref|YP_004323992.1| phosphate transporter subunit; >gi|326783946|ref…
POG0985	Archaea+Bacteria	Caudovirales	14	14	210	0.0194	0	13	93	>gi|291621986|ref|CAX65019.1| gp38 protein; >gi|284794804|ref|ADB93730.1| gp37; >gi|339781476|ref|AEK07308.1| gp35; >gi|339753307|ref|AEJ93332.1| gp37; >gi|354996881|ref|AER48223.1| gp38; >gi|354997409|ref|AER48745.1| gp36; >gi|354998946|ref|AER50268.1| gp37; >gi|22091150|ref|NP_665964.1| putative plasmid partitioning protein Soj; >gi|27311226|ref|NP_758949.1| ParA-like protein; >gi|89886027|ref|…
POG0249	Bacteria	P1-like viruses	3	3	125	0.0197	0	3	100	>gi|33323607|ref|AAQ07577.1| Doc; >gi|313575377|ref|CBR26906.1| hypothetical protein; >gi|46401725|ref|YP_006571.1| Doc
POG1051	Bacteria	T4-like viruses	4	4	365	0.0202	0	4	100	>gi|313575406|ref|CBR26935.1| UDP-galactopyranose mutase; >gi|30044114|ref|NP_835711.1| similar to UDP-galactopyranose mutase; >gi|109290213|ref|YP_656462.1| hypothetical protein; >gi|310722219|ref|YP_003969043.1| hypothetical protein
POG2842	Bacteria	Siphoviridae	6	6	266	0.0209	0	6	100	>gi|339782436|ref|AEK08159.1| gp102; >gi|339752115|ref|AEJ92150.1| gp94; >gi|339783768|ref|AEK09480.1| gp99; >gi|339753990|ref|AEJ94008.1| gp85; >gi|354996598|ref|AER47942.1| gp91; >gi|29566839|ref|NP_818403.1| gp105
POG3242	Bacteria	Caudovirales	6	6	292	0.0211	0	6	100	>gi|347449610|ref|AEO93651.1| gp392; >gi|29028621|ref|NP_803310.1| Pol III-like ATP dependent helicase; >gi|30043986|ref|NP_835521.1| probable ATP-dependent helicase; >gi|66395669|ref|YP_240034.1| ORF013; >gi|118725058|ref|YP_908794.1| probable ATP-dependent helicase; >gi|209363557|ref|YP_002267975.1| hypothetical protein
POG1198	Bacteria	Caudovirales	47	47	1100	0.0214	0	47	100	>gi|255928078|ref|ACU41697.1| gp202; >gi|339754407|ref|AEJ94423.1| gp196; >gi|339754926|ref|AEJ94938.1| gp209; >gi|339781133|ref|AEK06968.1| gp207; >gi|339780816|ref|AEK06653.1| gp210; >gi|343171043|ref|AEL97853.1| gp217; >gi|343171610|ref|AEL98416.1| gp208; >gi|345286773|ref|AEN79799.1| gp213; >gi|354998369|ref|AER49697.1| gp217; >gi|354463361|ref|AER25542.1| gp207; >gi|354463591|ref|AER25771.1|…
POG1761	Bacteria	T4-like viruses	4	4	296	0.0216	0	4	100	>gi|312262555|ref|ADQ52850.1| conserved hypothetical protein; >gi|347449452|ref|AEO93493.1| gp234; >gi|38640065|ref|NP_944020.1| hypothetical protein; >gi|310722732|ref|YP_003969555.1| hypothetical protein
POG0979	Bacteria	Caudovirales	6	6	326	0.0217	0	6	100	>gi|291621968-2|ref|CAX65001.1| gp20 protein, range; 113..425 HHsearch against CDD matches; cd01651;RT_G2_intron RT_G2_int; cd03487;RT_Bac_retron_II RT_Ba; cd01709;RT_like_1 RT_like_1; A; cd01650;RT_nLTR_like RT_nLTR; ; cd01646;RT_Bac_retron_I RT_Bac; pfam00078;RVT_1 Reverse transc; cd01648;TERT TERT; Telomerase ; cd01699;RNA_dep_RNAP RNA_dep_R; cd00304;RT_like RT_like; Rever; pfam08388;GIIM Grou…
POG0385	Bacteria	dsDNA viruses, no RNA stage	14	14	134	0.0219	0	14	100	>gi|353228133-2|ref|CCE26354.1| , range; 111..238 HHsearch against CDD matches; cd01021;GEWL Goose Egg White L; PRK15470;emtA lytic murein end; PRK15328;invasion protein IagB; PRK13722;lytic transglycosylas; pfam01464;SLT Transglycosylase; cd00254;LT_GEWL Lytic Transgly; PRK13888;conjugal transfer pro; >gi|41323075-1|ref|AAR99764.1| transglycosylase, range; 1..127 HHsearch against CDD matches; cd…
POG0677	Bacteria	Myoviridae	18	18	161	0.0221	0	18	100	>gi|66732874|ref|AAY53465.1| gp162; >gi|310660361|ref|ADP02616.1| conserved hypothetical protein; >gi|312262532|ref|ADQ52827.1| conserved hypothetical protein; >gi|294998934|ref|ADF58248.1| putative phosphohydrolase; >gi|339892295|ref|AEK21568.1| metal dependent phosphohydrolase HD region; >gi|326804369|ref|YP_004327173.1| hypothetical protein; >gi|345650822|ref|AEO14548.1| hypothetical protein O…
POG0094	Bacteria	Caudovirales	18	18	95	0.023	0	18	100	>gi|340545279|ref|BAK53002.1| histone family DNA-binding protein; >gi|353227934|ref|CCE26155.1| histone family DNA-binding protein; >gi|355398460|ref|AER70218.1| DNA binding protein; >gi|354682069|ref|AER29944.1| DNA-binding protein HU; >gi|344055637|ref|AEM91833.1| putative DNA-binding protein; >gi|351518544|ref|YP_004895272.1| histon-like DNA binding protein; >gi|347449457|ref|AEO93498.1| gp239…
POG1781	Bacteria	T4-like viruses	3	3	141	0.0238	0	3	100	>gi|312262579|ref|ADQ52874.1| conserved hypothetical protein; >gi|38640089|ref|NP_944045.1| hypothetical protein; >gi|310722759|ref|YP_003969582.1| hypothetical protein
POG1292	Bacteria	Siphoviridae	10	10	196	0.0256	0	10	100	>gi|291010742|ref|ADD71730.1| hydrolase; >gi|9635209|ref|NP_058483.1| hypothetical protein; >gi|30043971|ref|NP_835536.1| hypothetical protein; >gi|118725074|ref|YP_908810.1| hypothetical protein; >gi|156603905|ref|YP_001429852.1| hypothetical protein; >gi|157325335|ref|YP_001468755.1| gp51; >gi|157325395|ref|YP_001468814.1| gp30; >gi|207270802|ref|YP_002261444.1| gp28; >gi|229604975|ref|YP_00287…
POG3603	Archaea+Bacteria	dsDNA viruses, no RNA stage	15	15	177	0.026	0	15	100	>gi|18138455|ref|NP_542557.1| deaminase protein deoxycytidine triphosphate-like protein; >gi|32453882|ref|NP_861645.1| similar to dCTP deaminases; >gi|22122296|ref|NP_666557.1| hypothetical protein; >gi|22122244|ref|NP_666605.1| 2'-deoxyuridine 5'-triphosphatase; >gi|29135150|ref|NP_803780.1| ORF214; >gi|51980159|ref|YP_077226.1| dUTPase; >gi|119952203|ref|YP_950504.1| dCTP deaminase; >gi|1572653…
POG1654	Bacteria	Siphoviridae	21	21	275	0.0271	0	21	100	>gi|284794831|ref|ADB93757.1| gp64; >gi|302858573|ref|ADL71319.1| gp59; >gi|333495779|ref|AEF57371.1| gp58; >gi|342239809|ref|AEL19816.1| gp59; >gi|343197926|ref|AEM05928.1| gp59; >gi|354998574|ref|AER49900.1| gp62; >gi|282598664|ref|YP_003358761.1| gp58; >gi|339754533|ref|AEJ94548.1| gp56; >gi|342239897|ref|AEL19903.1| gp58; >gi|339755151|ref|AEJ95161.1| gp64; >gi|339755445|ref|AEJ95452.1| gp64;…
POG4082	Bacteria	T4-like viruses	4	4	219	0.0276	0	4	100	>gi|58533039|ref|YP_195262.1| PiuC; >gi|255929129|ref|YP_003097441.1| 2OG-Fe(II) oxygenase family like protein; >gi|326784019|ref|YP_004324412.1| PiuC; >gi|326784646|ref|YP_004324863.1| 2OG-Fe(II) oxygenase
POG0235	Archaea+Bacteria	Caudovirales	10	10	332	0.0296	0	10	100	>gi|33323559|ref|AAQ07529.1| ParA; >gi|323481892|ref|ADX81327.1| chromosome partitioning ATPase; >gi|320006225|ref|ADW01255.1| chromosome partitioning ATPase; >gi|9630492|ref|NP_046923.1| plasmid partition protein SopA; >gi|22091150|ref|NP_665964.1| putative plasmid partitioning protein Soj; >gi|33770537|ref|NP_892074.1| plasmid partition protein SopA; >gi|46401682|ref|YP_006528.1| ParA; >gi|4640…
POG1850	Bacteria	T4-like viruses	5	5	358	0.0303	0	5	100	>gi|312262712|ref|ADQ53007.1| conserved hypothetical protein; >gi|38640230|ref|NP_944186.1| hypothetical protein; >gi|203454630|ref|YP_002224946.1| gp28; >gi|310722554|ref|YP_003969377.1| hypothetical protein; >gi|326536797|ref|YP_004301229.1| putative tRNA nucleotidyltransferase
POG0349	Bacteria	Caudovirales	33	33	288	0.0305	0	33	100	>gi|353227871|ref|CCE26092.1| ribose-phosphate pyrophosphokinase; >gi|66732775|ref|AAY53366.1| gp63; >gi|310660237|ref|ADP02492.1| phosphoribosylpyrophosphate synthetase; >gi|269975306|ref|ACZ55530.1| putative ribose-phosphate pyrophosphokinase; >gi|294998942|ref|ADF58256.1| putative ribose-phosphate pyrophosphokinase; >gi|339892287|ref|AEK21560.1| phosphoribosylpyrophosphate synthetase; >gi|3268…
POG2876	Bacteria	Siphoviridae	8	8	283	0.0307	0	8	100	>gi|339782539|ref|AEK08262.1| gp210; >gi|339752243|ref|AEJ92278.1| gp197; >gi|339783869|ref|AEK09581.1| gp204; >gi|339754112|ref|AEJ94130.1| gp181; >gi|354996169|ref|AER47517.1| gp91; >gi|29566371|ref|NP_817938.1| gp87; >gi|354996712|ref|AER48056.1| gp207; >gi|29566941|ref|NP_818506.1| gp206
POG3378	Bacteria	Caudovirales	6	6	81	0.0324	0	6	100	>gi|9627517|ref|NP_042041.1| transcriptional regulator; >orf|NC_003324-ORF1| 444..671 + strand 76 aa; >gi|30387412|ref|NP_848241.1| hypothetical protein; >gi|89152453|ref|YP_512291.1| putative transcriptional regulator; >gi|255033717|ref|YP_003090161.1| transcriptional regulator gp34; >gi|327198097|ref|YP_004306464.1| gp52
POG0049	Archaea+Bacteria	Caudovirales	17	17	414	0.0326	0	17	100	>gi|340545176|ref|BAK52899.1| hypothetical protein; >gi|66732872|ref|AAY53463.1| gp160; >gi|339755850|ref|AEJ95853.1| gp84; >gi|339782323|ref|AEK08047.1| gp88; >gi|339753815|ref|AEJ93835.1| gp84; >gi|347450186|ref|AEO94224.1| gp85; >gi|304360839|ref|YP_003856960.1| gp82; >gi|304360937|ref|YP_003857057.1| gp85; >gi|339784314|ref|AEK10022.1| gp134; >gi|342239717|ref|AEL19725.1| gp77; >gi|354996283|…
POG2352	Bacteria	Caudovirales	6	6	234	0.0334	0	6	100	>gi|323512213|ref|ADX87671.1| putative deoxyribonucleoside kinase; >gi|56693115|ref|YP_164702.1| hypothetical protein; >gi|82793121|ref|YP_418244.1| Putative deoxyribonucleoside kinase; >gi|157311054|ref|YP_001469049.1| gp051; >gi|226377703|ref|YP_002790752.1| deoxyguanosine kinase; >gi|325171314|ref|YP_004251285.1| putative deoxyribonucleoside kinase
POG1343	Bacteria	Caudovirales	4	4	312	0.0345	0	4	100	>gi|310660166|ref|ADP02421.1| nicotinamide-nucleotide adenylyltransferase; >gi|34419444|ref|NP_899457.1| NMN adenylyl transferase and transcriptional regulator; >gi|56693133|ref|YP_164720.1| hypothetical protein; >gi|182682885|ref|YP_001837009.1| nicotinamide-nucleotide adenylyltransferase
POG0365	Bacteria	Caudovirales	29	29	163	0.0347	0	29	100	>gi|353228015|ref|CCE26236.1| ribonuclease H; >gi|339461657|ref|AEJ79687.1| conserved hypothetical protein; >gi|323512644|ref|ADX88098.1| putative ribonuclease HI; >gi|323512872|ref|ADX88325.1| putative ribonuclease HI; >gi|323513100|ref|ADX88552.1| putative ribonuclease HI; >gi|323513327|ref|ADX88778.1| putative ribonuclease HI; >gi|323513554|ref|ADX89004.1| putative ribonuclease HI; >gi|3235137…
POG2496	Bacteria	Caudovirales	11	11	165	0.0347	0	11	100	>gi|339754870|ref|AEJ94882.1| gp18; >gi|345286618|ref|AEN79644.1| gp20; >gi|354463207|ref|AER25388.1| gp17; >gi|354463671|ref|AER25850.1| gp20; >gi|109393233|ref|YP_656030.1| gp17; >gi|203458897|ref|YP_002224053.1| gp20; >gi|203457369|ref|YP_002224715.1| gp17; >gi|339782523|ref|AEK08246.1| gp193; >gi|339752204|ref|AEJ92239.1| gp185; >gi|354998159|ref|AER49488.1| gp78; >gi|203454603|ref|YP_0022249…
POG1093	Bacteria	Caudovirales	64	64	191	0.0349	0	61	95	>gi|255927530|ref|ACU41152.1| gp6; >gi|255928226|ref|ACU41843.1| gp6; >gi|255928468|ref|ACU42083.1| gp6; >gi|282721386|ref|ADA83834.1| gp6; >gi|282721489|ref|ADA83936.1| gp6; >gi|339754155|ref|AEJ94172.1| gp6; >gi|339755183|ref|AEJ95192.1| gp6; >gi|339755477|ref|AEJ95483.1| gp6; >gi|339755577|ref|AEJ95582.1| gp6; >gi|339781389|ref|AEK07222.1| gp6; >gi|339783041|ref|AEK08759.1| gp6; >gi|339783285|…
POG1931	Bacteria	Caudovirales	5	5	291	0.0353	0	5	100	>gi|294486094|ref|ADE87910.1| putative transcriptional regulator; >gi|316995413|ref|ADU79194.1| hypothetical protein; >gi|21234387|ref|NP_640297.1| hypothetical protein; >gi|126010943|ref|YP_001039693.1| ParB-like nuclease domain; >gi|170676297|ref|YP_001742058.1| phage-related DNA-binding protein
POG3241	Bacteria	Caudovirales	4	4	264	0.0355	0	4	100	>gi|347449566|ref|AEO93607.1| gp348; >gi|9630298|ref|NP_046725.1| hypothetical protein; >gi|34419286|ref|NP_899299.1| hypothetical protein; >gi|333798380|ref|YP_004508653.1| Metallophosphoesterase
POG0222	Bacteria	Caudovirales	5	5	419	0.0359	0	5	100	>gi|33323516-1|ref|AAQ07486.1| Mod, range; 1..495 HHsearch against CDD matches; PRK11524;putative methyltransf; pfam01555;N6_N4_Mtase DNA meth; PRK13699;putative methylase; P; >gi|356649795|ref|AET34338.1| putative DNA methylase; >gi|354996346-1|ref|AER47692.1| gp42, range; 1..375 HHsearch against CDD matches; PRK11524;putative methyltransf; pfam01555;N6_N4_Mtase DNA meth; PRK13699;putative methy…
POG0224	Bacteria	Caudovirales	5	5	272	0.0371	0	5	100	>gi|33323519-1|ref|AAQ07489.1| DarB, range; 1..278 HHsearch against CDD matches; pfam02384;N6_Mtase N-6 DNA Met; PHA03412;putative methyltransf; pfam07669;Eco57I Eco57I restri; PHA03411;putative methyltransf; PRK14967;putative methyltransf; pfam01170;UPF0020 Putative RNA; TIGR03534;RF_mod_PrmC protein-; PRK09328;N5-glutamine S-adenos; TIGR03533;L3_gln_methyl protei; PRK14968;putative methyltransf…
POG4152	Bacteria	T4-like viruses	3	3	231	0.0396	0	2	67	>gi|61806162|ref|YP_214522.1| heme oxygenase; >gi|326782234|ref|YP_004322635.1| heme oxygenase; >gi|326783181|ref|YP_004323578.1| heme oxygenase
POG1391	Bacteria	Caudovirales	21	21	219	0.0409	0	21	100	>gi|310005652|ref|ADP00040.1| transaldolase family protein; >gi|310005736|ref|ADP00123.1| transaldolase; >gi|310005756|ref|ADP00142.1| transaldolase family protein; >gi|310005830|ref|ADP00215.1| transaldolase family protein; >gi|61806454|ref|YP_214231.1| transaldolase family protein; >gi|61806115|ref|YP_214475.1| transaldolase-like protein; >gi|61806373|ref|YP_214732.1| transaldolase-like protein…
POG3659	Bacteria	Caudovirales	5	5	184	0.041	0	5	100	>gi|23752326|ref|NP_705641.1| gp15; >gi|41057666|ref|NP_958120.1| gp15; >gi|48697221|ref|YP_024951.1| putative DNA polymerase III protein; >gi|62362365|ref|YP_224230.1| putative DNA polymerase III beta subunit; >gi|273810561|ref|YP_003344942.1| gp7
POG4070	Bacteria	T4-like viruses	10	10	117	0.0416	0	10	100	>gi|58533001|ref|YP_195224.1| SpeD; >gi|61806316|ref|YP_214675.1| SpeD; >gi|118197625|ref|YP_874018.1| S-adenosylmethionine decarboxylase; >gi|343960386|ref|YP_004782212.1| S-adenosylmethionine decarboxylase; >gi|255929007|ref|YP_003097319.1| S-adenosylmethionine decarboxylase; >gi|326781894|ref|YP_004322296.1| SpeD; >gi|326782581|ref|YP_004323047.1| SpeD; >gi|326784204|ref|YP_004324597.1| SpeD; …
POG0376	Bacteria	Caudovirales	7	7	75	0.042	0	7	100	>gi|353228086|ref|CCE26307.1| ; >gi|323481936-1|ref|ADX81371.1| toxin-antitoxin system, antitoxin component, HicB family, range; 1..79 HHsearch against CDD matches; pfam03681;UPF0150 Uncharacteri; pfam08972;DUF1902 Domain of un; >gi|295189266|ref|ADF83453.1| hypothetical protein; >gi|9628618-1|ref|NP_043483.1| hypothetical protein, range; 1..69 HHsearch against CDD matches; pfam03681;UPF0150 Unch…
POG0343	Bacteria	dsDNA viruses, no RNA stage	11	11	178	0.0423	0	9	82	>gi|343429956-1|ref|CAD59966.2| putative muramidase, range; 1..150 HHsearch against CDD matches; PRK12710;flgJ flagellar rod as; smart00047;LYZ2 Lysozyme subfa; pfam01832;Glucosaminidase Mann; >gi|38640301-1|ref|NP_943772.1| predicted amidase, range; 1..150 HHsearch against CDD matches; PRK12710;flgJ flagellar rod as; smart00047;LYZ2 Lysozyme subfa; pfam01832;Glucosaminidase Mann; >gi|310697367-1…
POG4495	Bacteria	T4-like viruses	4	4	164	0.0427	0	4	100	>gi|311992709|ref|YP_004009577.1| putative NUDIX hydrolase; >gi|311992963|ref|YP_004009830.1| putative hydrolase; >gi|311993489|ref|YP_004010354.1| putative ADP-ribose pyrophosphatase protein; >gi|326536354|ref|YP_004300795.1| putative bacterial NUDIX hydrolase
POG4123	Bacteria	T4-like viruses	3	3	102	0.0438	0	3	100	>gi|61806045|ref|YP_214405.1| 5,5-phosphoribosylformylglycinamide amidotransferase; >gi|326783296|ref|YP_004323758.1| 5,5-phosphoribosylformylglycinamide amidotransferase; >gi|326784653|ref|YP_004324856.1| 5,5-phosphoribosylformylglycinamide amidotransferase
POG0057	Bacteria	Caudovirales	7	7	95	0.0439	0	7	100	>gi|340545222-2|ref|BAK52945.1| peptidoglycan-binding domain-containing protein, range; 158..245 HHsearch against CDD matches; pfam06725;3D 3D domain; >gi|66732723-2|ref|AAY53314.1| gp11, range; 145..242 HHsearch against CDD matches; pfam06725;3D 3D domain; >gi|9630259-3|ref|NP_046686.1| hypothetical protein, range; 154..238 HHsearch against CDD matches; pfam06725;3D 3D domain; >gi|156564045-2|re…
POG4154	Bacteria	T4-like viruses	6	6	559	0.0454	0	6	100	>gi|61806179|ref|YP_214539.1| carbamoyltransferase; >gi|66392128|ref|YP_239307.1| putative cabamoyl transferase; >gi|326782778|ref|YP_004323176.1| carbamoyltransferase; >gi|326783780|ref|YP_004324174.1| carbamoyltransferase; >gi|326784402|ref|YP_004324644.1| carbamoyltransferase; >gi|326784454|ref|YP_004325055.1| hypothetical protein
POG3287	Bacteria	Lambda-like viruses	5	5	92	0.046	0	5	100	>gi|354998122|ref|AER49451.1| gp41; >gi|17975231|ref|NP_536426.1| hypothetical protein; >gi|38707971|ref|NP_945112.1| gp81; >gi|134288655|ref|YP_001111149.1| gp70; >gi|206599921|ref|YP_002241726.1| gp41
POG0248	Bacteria	Caudovirales	5	5	129	0.0463	0	5	100	>gi|33323605|ref|AAQ07575.1| HumD; >gi|309386987|ref|ADO67712.1| UmuD; >gi|9630490|ref|NP_046921.1| UmuD; >gi|46401723|ref|YP_006569.1| HumD; >gi|46402109|ref|YP_006603.1| Gp23
POG3233	Bacteria	SPO1-like viruses	3	3	173	0.0481	0	2	67	>gi|347449285|ref|AEO93326.1| gp55; >gi|56693170|ref|YP_164757.1| hypothetical protein; >gi|226377695|ref|YP_002790744.1| low temp. requirement C protein
POG0382	Bacteria	Caudovirales	52	52	612	0.0486	0	52	100	>gi|353228113|ref|CCE26334.1| DNA-topoisomerase II B-subunit; >gi|291290216|ref|BAI83011.1| topoisomerase II large subunit; >gi|343177340|ref|AEM00666.1| large subunit topoisomerase II; >gi|339791207|ref|AEK12264.1| DNA gyrase subunit B; >gi|116326225|ref|YP_802945.1| DNA topoisomerase II large subunit; >gi|228860935|ref|YP_002853958.1| DNA topoisomerase II large subunit; >gi|228861318|ref|YP_002…
POG0384	Bacteria	Caudovirales	52	52	468	0.0487	0	52	100	>gi|353228131|ref|CCE26352.1| DNA-gyrase A-subunit; >gi|291290484|ref|BAI83279.1| topoisomerase II medium subunit; >gi|343177596|ref|AEM00922.1| topoisomerase II medium subunit; >gi|228861192|ref|YP_002854215.1| DNA topisomerase II medium subunit; >gi|228861574|ref|YP_002854595.1| DNA topisomerase II medium subunit; >gi|294338122|ref|CBJ93960.1| Possible DNA topoisomerase (medium subunit); >gi|29…
POG2227	Bacteria	Caudovirales	4	4	355	0.049	0	4	100	>gi|320006225|ref|ADW01255.1| chromosome partitioning ATPase; >gi|9630492|ref|NP_046923.1| plasmid partition protein SopA; >gi|219681214|ref|YP_002455859.1| hypothetical protein; >gi|318065923|ref|YP_004123781.1| regulatory protein
POG3624	Bacteria	Viruses	1	1	335	0.049	0	1	100	>gi|20514680|ref|NP_620626.1| putative transposase; >gi|48697274|ref|YP_025041.1| putative transposase OrfB; >gi|160688404|ref|YP_001552225.1| hypothetical protein
POG3843	Bacteria	T4-like viruses	9	9	405	0.0494	0	9	100	>gi|37651574|ref|NP_932448.1| glutathionylspermidine synthase domain-containing protein; >gi|66391895|ref|YP_238820.1| glutathionylspermidine synthase domain-containing protein; >gi|109290070|ref|YP_656319.1| glutathionylspermidine synthase domain-containing protein; >gi|189426829|ref|YP_001949928.1| glutathionylspermidine synthase; >gi|282599028|ref|YP_003358945.1| putative glutathionylspermidin…
POG2786	Bacteria	Caudovirales	4	4	84	0.0506	0	4	100	>gi|333973937|ref|AEG42257.1| Mu-like prophage FluMu DNA-binding protein Ner; >gi|354682055|ref|AER29930.1| ner-like transcriptional regulator; >gi|9633495|ref|NP_050606.1| DNA binding protein ner; >gi|281199646|ref|YP_003335750.1| Ner
POG0646	Bacteria	Caudovirales	5	5	62	0.051	0	5	100	>gi|323481935|ref|ADX81370.1| ycfA-like family protein, putative toxin component; >gi|295189265|ref|ADF83452.1| putative toxin component; >gi|19263453|ref|NP_597838.1| hypothetical protein; >gi|19289355|ref|NP_597845.1| hypothetical protein; >orf|NC_004167-ORF5| 37589..37768 - strand 60 aa
POG1022	Bacteria	Myoviridae	3	3	147	0.0523	0	3	100	>gi|294338094|ref|CBJ93932.1| hypothetical phage protein; >gi|294338292|ref|CBJ94330.1| hypothetical phage protein; >gi|226377691|ref|YP_002790740.1| DNA-binding ferritin-like protein
POG1339	Bacteria	Myoviridae	5	5	421	0.0524	0	5	100	>gi|310660144|ref|ADP02399.1| putative helicase; >gi|323512741-1|ref|ADX88195.1| hypothetical protein, range; 1..416 HHsearch against CDD matches; pfam05970;DUF889 PIF1 helicase; TIGR01447;recD exodeoxyribonuc; PRK10875;recD exonuclease V su; pfam02562;PhoH PhoH-like prote; PRK10536;hypothetical protein;; smart00487;DEXDc DEAD-like hel; cd00009;AAA The AAA+ (ATPases ; TIGR03015;pepcterm_ATPase pu…
POG1676	Bacteria	T4-like viruses	8	8	152	0.0526	0	8	100	>gi|312262427|ref|ADQ52722.1| conserved hypothetical protein; >gi|37651582|ref|NP_932456.1| hypothetical protein; >gi|66391903|ref|YP_238828.1| hypothetical protein; >gi|38639927|ref|NP_943882.1| hypothetical protein; >gi|109290076|ref|YP_656325.1| hypothetical protein; >gi|310722373|ref|YP_003969197.1| hypothetical protein; >gi|310722597|ref|YP_003969420.1| hypothetical protein; >gi|326536688|re…
POG0728	Bacteria	Caudovirales	60	60	136	0.0546	0	60	100	>gi|89212576-3|ref|ABD63688.1| putative anti-receptor protein, range; 798..908 HHsearch against CDD matches; pfam01551;Peptidase_M23 Peptid; >gi|255927572-1|ref|ACU41194.1| gp48, range; 1..123 HHsearch against CDD matches; pfam01551;Peptidase_M23 Peptid; >gi|255928268-1|ref|ACU41885.1| gp48, range; 1..163 HHsearch against CDD matches; pfam01551;Peptidase_M23 Peptid; >gi|255928510-1|ref|ACU42125.1…
POG3579	Archaea+Bacteria	Caudovirales	5	5	333	0.0558	0	5	100	>gi|17975198|ref|NP_536393.1| hypothetical protein; >gi|18071232|ref|NP_542336.1| hypothetical protein; >gi|22091173|ref|NP_665987.1| hypothetical protein; >gi|29566174|ref|NP_817745.1| gp68; >gi|38707928|ref|NP_945069.1| gp38
POG0733	Bacteria	Siphoviridae	5	5	124	0.0569	0	5	100	>gi|89212586|ref|ABD63697.1| unknown; >gi|89212638|ref|ABD63748.1| unknown; >gi|89212691|ref|ABD63800.1| unknown; >gi|21716074|ref|NP_663636.1| hypothetical protein; >gi|149882858|ref|YP_001294837.1| hypothetical protein
POG3244	Bacteria	T4-like viruses	4	4	309	0.058	0	4	100	>gi|347449728|ref|AEO93769.1| gp511; >gi|38640041|ref|NP_943996.1| hypothetical protein; >gi|310722709|ref|YP_003969532.1| hypothetical protein; >gi|326536766|ref|YP_004301197.1| putative UV damage repair endonuclease
POG1032	Bacteria	Caudovirales	3	3	192	0.058	0	3	100	>gi|294338134|ref|CBJ93972.1| hypothetical phage protein; >gi|294338331|ref|CBJ94370.1| hypothetical phage protein; >gi|354997584|ref|AER48918.1| gp4
POG3387	Bacteria	Caudovirales	3	3	221	0.058	0	3	100	>gi|9630153-2|ref|NP_046580.1| hypothetical protein, range; 123..307 HHsearch against CDD matches; pfam09992;DUF2233 Predicted pe; >gi|56693140-4|ref|YP_164727.1| hypothetical protein, range; 319..556 HHsearch against CDD matches; pfam09992;DUF2233 Predicted pe; >gi|209972888-1|ref|YP_002300335.1| gp2.43, range; 1..240 HHsearch against CDD matches; pfam09992;DUF2233 Predicted pe
POG0156	Bacteria	Caudovirales	24	24	250	0.0582	0	24	100	>orf|AB609718-ORF177| 119255..119992 - strand 246 aa; >gi|158079474|ref|YP_001504287.1| putative serine/threonine protein phosphatase; >gi|33323585|ref|AAQ07555.1| Ppp; >gi|66732847|ref|AAY53438.1| gp135; >gi|194021565|ref|ACF32374.1| Ren exclusion protein; >gi|209407407|ref|CAQ82023.1| serine/threonine protein phosphatase 1; >gi|339461626|ref|AEJ79656.1| serine/threonine protein phosphatase, put…
POG3234	Bacteria	Caudovirales	4	4	167	0.0585	0	4	100	>gi|347449296|ref|AEO93337.1| gp66; >gi|9630231|ref|NP_046658.1| hypothetical protein; >gi|156564080|ref|YP_001429826.1| hypothetical protein; >gi|282599146|ref|YP_003359063.1| putative GTP-binding protein
POG0239	Bacteria	Caudovirales	15	15	298	0.0593	0	15	100	>gi|33323567|ref|AAQ07537.1| HrdC; >gi|291621995|ref|CAX65028.1| gp47 protein; >gi|269975298|ref|ACZ55522.1| recombination-associated protein; >gi|323512761|ref|ADX88215.1| hypothetical protein; >gi|323512989|ref|ADX88442.1| hypothetical protein; >gi|323513215|ref|ADX88667.1| hypothetical protein; >gi|323513442|ref|ADX88893.1| hypothetical protein; >gi|323513673|ref|ADX89123.1| hypothetical prote…
POG4238	Bacteria	Twortlikevirus	4	4	384	0.0593	0	4	100	>gi|66391263-1|ref|YP_238673.1| ORF008, range; 1..435 HHsearch against CDD matches; PRK13625;bis(5'-nucleosyl)-tet; cd07423;MPP_PrpE Bacillus subt; cd07413;MPP_PA3087 Pseudomonas; PRK11439;pphA serine/threonine; PRK00166;apaH diadenosine tetr; TIGR00668;apaH bis(5'-nucleosy; cd07422;MPP_ApaH Escherichia c; PRK09968;serine/threonine-spec; PHA02239;putative protein phos; cd07424;MPP_PrpA_PrpB PrpA …
POG0160	Archaea+Bacteria	Caudovirales	45	45	290	0.0604	0	34	76	>orf|AB609718-ORF205| 129715..130569 - strand 285 aa; >gi|158079503|ref|YP_001504316.1| putative anti-proliferative protein; >gi|310660258|ref|ADP02513.1| conserved hypothetical protein; >gi|312262484|ref|ADQ52779.1| conserved SPFH domain-containing protein; >gi|323145806|ref|ADX32047.1| hypothetical protein; >gi|323145992|ref|ADX32232.1| hypothetical protein; >gi|339461664|ref|AEJ79694.1| conser…
POG3617	Bacteria	Caudovirales	4	4	198	0.0604	0	4	100	>gi|19549017|ref|NP_599062.1| hypothetical protein; >gi|23505479|ref|NP_700408.1| hypothetical protein; >gi|148609419|ref|YP_001272550.1| hypothetical protein; >gi|195546578|ref|YP_002117606.1| p048
POG3236	Bacteria	Caudovirales	3	3	190	0.0627	0	3	100	>gi|347449349|ref|AEO93390.1| gp128; >gi|29565867|ref|NP_817439.1| gp101; >gi|206599944|ref|YP_002241750.1| gp65
POG3506	Archaea+Bacteria	dsDNA viruses, no RNA stage	7	7	568	0.0642	0	7	100	>gi|16753094|ref|NP_445672.1| putative helicase; >gi|162329366|ref|YP_001604167.1| putative helicase; >gi|162329488|ref|YP_001604287.1| putative helicase; >gi|162329297|ref|YP_001604351.1| putative helicase; >gi|162329428|ref|YP_001604228.1| putative helicase; >gi|171473658|ref|YP_001798528.1| putative Holliday junction branch migration helicase; >gi|326784619|ref|YP_004324890.1| helicase
POG2788	Bacteria	Mu-like viruses	4	4	312	0.0642	0	4	100	>gi|333973940|ref|AEG42260.1| phage transposase; >gi|9633513|ref|NP_050608.1| DNA transposition protein; >gi|281199648|ref|YP_003335752.1| DNA transposition protein B; >gi|198449279|ref|YP_002221433.1| putative transposition protein
POG0496	Bacteria	Caudovirales	48	48	186	0.0664	0	48	100	>gi|291290456|ref|BAI83251.1| Frd dihydrofolate reductase; >gi|269975331|ref|ACZ55555.1| dihydrofolate reductase; >gi|312262729|ref|ADQ53024.1| Frd dihydrofolate reductase; >gi|299780597|ref|ADJ39959.1| dihydrofolate reductase; >gi|9632746|ref|NP_049850.1| Frd dihydrofolate reductase; >gi|343177568|ref|AEM00894.1| dihydrofolate reductase; >gi|228861165|ref|YP_002854188.1| dihydrofolate reductase;…
POG2368	Bacteria	Caudovirales	10	10	1042	0.0666	0	10	100	>gi|323512792|ref|ADX88246.1| ribonucleoside triphosphate reductase, alpha chain; >gi|323513020|ref|ADX88473.1| ribonucleoside triphosphate reductase, alpha chain; >gi|323513245|ref|ADX88697.1| ribonucleoside triphosphate reductase, alpha chain; >gi|323513472|ref|ADX88923.1| ribonucleoside triphosphate reductase, alpha chain; >gi|323513703|ref|ADX89153.1| ribonucleoside triphosphate reductase, al…
POG1013	Bacteria	Caudovirales	7	7	340	0.067	0	7	100	>gi|294338037|ref|CBJ93875.1| hypothetical phage protein; >gi|294338237|ref|CBJ94275.1| hypothetical phage protein; >gi|283765960|ref|ADB28376.1| hypothetical protein; >gi|347449723|ref|AEO93764.1| gp506; >gi|156564188|ref|YP_001429698.1| mreB-like rod determination protein; >gi|197261586|ref|YP_002154401.1| hypothetical protein; >gi|209972961|ref|YP_002300408.1| gp27.9
POG3319	Bacteria	Caudovirales	5	5	114	0.0671	0	5	100	>gi|9632540|ref|NP_049534.1| hypothetical protein; >gi|20065865|ref|NP_612948.1| hypothetical protein; >gi|302861145|ref|YP_003848846.1| hypothetical protein; >gi|302393104|ref|YP_003828934.1| hypothetical protein; >gi|170783686|ref|YP_001648968.1| hypothetical protein
POG0996	Bacteria	Caudovirales	65	65	321	0.0684	0	64	98	>gi|294337981|ref|CBJ93819.1| Putative DNA polymerase accessory factor (sliding clamp loader); >gi|294338176|ref|CBJ94213.1| Putative DNA polymerase accessory factor (sliding clamp loader); >gi|343178380|ref|CBZ42211.1| hypothetical protein; >gi|356649859|ref|AET34402.1| putative DNA polymerase accessory factor (sliding clamp loader); >gi|312262442|ref|ADQ52737.1| gp44 clamp loader subunit; >gi|3…
POG0058	Bacteria	Caudovirales	55	55	256	0.0692	0	55	100	>gi|340545224|ref|BAK52947.1| phosphate starvation-inducible protein PhoH-like protein; >gi|353227852|ref|CCE26073.1| PhoH-like phosphate starvation-inducible protein; >gi|294338031-2|ref|CBJ93869.1| hypothetical phage protein, range; 169..483 HHsearch against CDD matches; PRK10536;hypothetical protein;; pfam02562;PhoH PhoH-like prote; smart00487;DEXDc DEAD-like hel; pfam00270;DEAD DEAD/DEAH box …
POG0087	Bacteria	Caudovirales	13	13	139	0.0699	0	13	100	>gi|340545264|ref|BAK52987.1| ribonucleotide reductase stimulatory protein; >gi|66732770|ref|AAY53361.1| gp58; >gi|339461727|ref|AEJ79757.1| NrdI flavodoxin-like protein; >gi|347449311|ref|AEO93352.1| gp81; >gi|9630285|ref|NP_046712.1| hypothetical protein; >gi|48696467|ref|YP_024509.1| putative NrdI protein; >gi|66391352|ref|YP_238595.1| ORF099; >gi|66395048|ref|YP_240946.1| ORF102; >gi|15656420…
POG0199	Archaea+Bacteria	Caudovirales	335	374	113	0.072	0	372	99	>gi|21954679|ref|AAM83068.1| conserved hypothetical protein; >gi|30089890|ref|NP_839920.1| hypothetical protein; >gi|17402464|ref|CAC85612.1| Gp54 protein; >gi|17488559|ref|NP_511037.1| Gp54 protein; >gi|349732056|ref|BAL03588.1| hypothetical protein; >gi|54124927|ref|AAV30212.1| hypothetical protein; >gi|339293058|ref|AEJ54404.1| conserved hypothetical protein; >gi|83658722|ref|ABC40505.1| putat…
POG1009	Bacteria	Myoviridae	3	3	239	0.072	0	3	100	>gi|294338028|ref|CBJ93866.1| hypothetical phage protein; >gi|294338221|ref|CBJ94258.1| hypothetical phage protein; >gi|310660166|ref|ADP02421.1| nicotinamide-nucleotide adenylyltransferase
POG0420	Bacteria	Caudovirales	43	43	641	0.0734	0	43	100	>gi|291290293|ref|BAI83088.1| NrdD anaerobic NTP reductase, large subunit; >gi|343177414|ref|AEM00740.1| anaerobic NTP reductase large subunit; >gi|228861013|ref|YP_002854036.1| anaerobic ribonucleotide reductase subunit; >gi|228861392|ref|YP_002854413.1| anaerobic ribonucleotide reductase subunit; >gi|310660282|ref|ADP02537.1| anaerobic ribonucleoside-triphosphate reductase; >gi|269975274|ref|AC…
POG3594	Bacteria	Myoviridae	9	9	175	0.074	0	9	100	>gi|17975120|ref|NP_536642.1| hypothetical protein; >gi|165970250|ref|YP_001650881.1| hypothetical protein KP16; >gi|23505477|ref|NP_700406.1| hypothetical protein; >gi|33620548|ref|NP_891758.1| hypothetical protein; >gi|157311491|ref|YP_001469534.1| hypothetical protein; >gi|238695072|ref|YP_002922266.1| hypothetical protein; >gi|66391633|ref|YP_239158.1| hypothetical protein; >gi|294661566|ref|…
POG0666	Bacteria	Caudovirales	7	7	347	0.0757	0	7	100	>gi|66732768|ref|AAY53359.1| gp56; >gi|343178493|ref|CBZ42324.1| hypothetical protein; >gi|356649773|ref|AET34316.1| putative ribonucleotide-diphosphate reductase subunit alpha; >gi|38639970|ref|NP_943925.1| NrdA-B aerobic NDP reductase large subunit; >gi|149408188|ref|YP_001294622.1| hypothetical protein ORF029; >gi|157325079|ref|YP_001468504.1| gp124; >orf|NC_010583-ORF12| 53812..54534 - strand…
POG3407	Archaea+Bacteria	Siphoviridae	5	5	126	0.0775	0	5	100	>gi|9630530|ref|NP_046960.1| hypothetical protein; >gi|11863097|ref|NP_071814.1| hypothetical protein; >gi|16271801|ref|NP_438138.1| hypothetical protein; >gi|28876347|ref|NP_795574.1| hypothetical protein; >gi|41179237|ref|NP_958576.1| hypothetical protein
POG4044	Bacteria	T4-like viruses	18	18	149	0.0778	0	18	100	>gi|58532942|ref|YP_195165.1| heat shock protein; >gi|61806046|ref|YP_214406.1| heat shock protein; >gi|61806343|ref|YP_214702.1| heat shock protein; >gi|113200675|ref|YP_717838.1| heat shock protein; >gi|255928998|ref|YP_003097310.1| small heat shock protein; >gi|326781901|ref|YP_004322303.1| heat shock protein; >gi|326782172|ref|YP_004322573.1| heat shock protein; >gi|326782432|ref|YP_004322832…
POG1384	Bacteria	Caudovirales	16	16	170	0.0778	0	13	81	>gi|310660384|ref|ADP02639.1| cell wall hydrolase SleB; >gi|294998933|ref|ADF58247.1| putative cell wall hydrolase; >gi|339892296|ref|AEK21569.1| putative cell wall hydrolase; >gi|326804370|ref|YP_004327174.1| hypothetical protein; >gi|323145924|ref|ADX32165.1| cell wall hydrolase SleB; >gi|323146110|ref|ADX32350.1| cell wall hydrolase SleB; >gi|339507902|ref|AEJ81464.1| endolysin; >gi|18071215-1…
POG3598	Bacteria	Podoviridae	3	3	486	0.0783	0	3	100	>gi|18071214-2|ref|NP_542283.1| putative DNA methylase, range; 243..731 HHsearch against CDD matches; (unmatched); >gi|38640380-3|ref|NP_944303.1| Bcep22gp75, range; 1868..2345 HHsearch against CDD matches; (unmatched); >gi|238801686-3|ref|YP_002922742.1| DarB-like antirestriction protein, range; 1957..2446 HHsearch against CDD matches; (unmatched)
POG0097	Bacteria	Caudovirales	112	112	366	0.0796	0	112	100	>gi|340545284|ref|BAK53007.1| RecA protein; >orf|AB609718-ORF063| 66620..67864 + strand 415 aa; >gi|158079360|ref|YP_001504173.1| putative recombinase A; >gi|353228052|ref|CCE26273.1| ; >gi|291290256|ref|BAI83051.1| UvsX RecA-like recombination protein; >gi|343177378|ref|AEM00704.1| RecA-like recombination protein; >gi|339791248|ref|AEK12305.1| phage recombination protein; >gi|116326262|ref|YP_80…
POG0945	Bacteria	Caudovirales	6	6	105	0.0819	0	6	100	>gi|209407403|ref|CAQ82019.1| transposase for IS629; >gi|315274318|ref|ADU03726.1| IS629 transposase orfA; >gi|17975201|ref|NP_536396.1| ISBt3 transposase subunit protein; >gi|157166062|ref|YP_001449314.1| putative transposase OrfA protein of IS629; >gi|302393161|ref|YP_003828991.1| putative transposase; >gi|209447180|ref|YP_002274265.1| putative transposase
POG0377	Bacteria	Caudovirales	62	62	450	0.082	0	62	100	>gi|353228088|ref|CCE26309.1| exodeoxyribonuclease V alpha chain; >gi|291290231|ref|BAI83026.1| Dda DNA helicase; >gi|228860950|ref|YP_002853973.1| DNA helicase; >gi|312262665|ref|ADQ52960.1| Dda DNA helicase; >gi|294663808|ref|ADF29362.1| putative ATP-dependent exonuclease V; >gi|149408381|ref|YP_001294484.1| hypothetical protein ORF067; >gi|197261394|ref|YP_002154210.1| hypothetical protein; >g…
POG1026	Archaea+Bacteria	Viruses	20	26	379	0.0829	0	26	100	>gi|294338109|ref|CBJ93947.1| ISCaje3 transposase; >gi|294338314|ref|CBJ94353.1| ISCaje3 transposase; >gi|283765959|ref|ADB28375.1| transposase; >gi|339753267|ref|AEJ93293.1| gp42; >gi|347449864|ref|AEO93905.1| gp662; >gi|9630756|ref|NP_047360.1| hypothetical protein; >gi|30044048|ref|NP_835645.1| putative transposase; >gi|56693108|ref|YP_164695.1| transposase; >gi|66391276|ref|YP_238637.1| ORF02…
POG0313	Bacteria	dsDNA viruses, no RNA stage	57	59	220	0.0839	0	59	100	>gi|17402429-1|ref|CAC85577.1| Ply protein, range; 1..182 HHsearch against CDD matches; PRK10319;N-acetylmuramoyl-l-al; TIGR02883;spore_cwlD N-acetylm; pfam01520;Amidase_3 N-acetylmu; cd02696;MurNAc-LAA N-acetylmur; smart00646;Ami_3 Ami_3; TIGR02867;spore_II_P stage II ; >gi|17488524-1|ref|NP_511002.1| Ply protein, range; 1..181 HHsearch against CDD matches; PRK10319;N-acetylmuramoyl-l-al; TIGR02…
POG0419	Bacteria	Caudovirales	37	37	161	0.0844	0	37	100	>gi|291290292|ref|BAI83087.1| NrdG anaerobic NTP reductase, small subunit; >gi|343177413|ref|AEM00739.1| anaerobic NTP reductase small subunit; >gi|228861012|ref|YP_002854035.1| anaerobic nucleotide reductase subunit; >gi|228861391|ref|YP_002854412.1| anaerobic nucleotide reductase subunit; >gi|310660283|ref|ADP02538.1| anaerobic NTP reductase, small subunit; >gi|269975342|ref|ACZ55566.1| anaerob…
POG0220	Bacteria	Caudovirales	8	8	204	0.0845	0	8	100	>gi|21954699-1|ref|AAM83088.1| putative lysin, range; 1..198 HHsearch against CDD matches; cd06419;GH25_muramidase_2 Unch; cd06417;GH25_LysA-like LysA is; cd06412;GH25_CH-type CH-type (; cd06524;GH25_YegX-like YegX is; cd06414;GH25_LytC-like The Lyt; cd06413;GH25_muramidase_1 Unch; cd06525;GH25_Lyc-like Lyc mura; cd06522;GH25_AtlA-like AtlA is; cd06416;GH25_Lys1-like Lys-1 i; cd00599;GH25_muramid…
POG1063	Bacteria	SP6-like viruses	7	7	156	0.0849	0	7	100	>gi|311875233|ref|CBX44492.1| putative N-acetyltransferase; >gi|311875354|ref|CBX45095.1| N-acetyltransferase-like protein; >gi|125999993|ref|YP_001039664.1| N-acetyltransferase-like protein; >gi|9964635|ref|NP_064765.1| gp26.2; >gi|31711670|ref|NP_853588.1| gp28; >gi|83571752|ref|YP_425004.1| hypothetical acetyltransferase; >gi|108862012|ref|YP_654128.1| 27
POG0348	Bacteria	phiKZ-like viruses	5	5	849	0.0859	0	5	100	>gi|353227864|ref|CCE26085.1| ; >gi|349502897|ref|AEP84019.1| putative SMC domain-containing protein; >gi|29135101|ref|NP_803731.1| ORF165; >gi|82701051|ref|YP_418151.1| hypothetical protein; >gi|189490404|ref|YP_001956973.1| SbcC-like protein
POG4142	Bacteria	T4-like viruses	3	3	273	0.0859	0	3	100	>gi|61806136|ref|YP_214496.1| glycosyltransferase family 11; >gi|326781960|ref|YP_004322362.1| glycosyltransferase family 11; >gi|326783921|ref|YP_004324315.1| glycosyltransferase family 11
POG1030	Bacteria	Caudovirales	47	47	192	0.0861	0	47	100	>gi|294338129|ref|CBJ93967.1| hypothetical phage protein; >gi|294338328|ref|CBJ94367.1| hypothetical phage protein; >gi|343178457|ref|CBZ42288.1| hypothetical protein; >gi|312262577|ref|ADQ52872.1| Tk thymidine kinase; >gi|299780464|ref|ADJ39826.1| thymidine kinase; >gi|343177446|ref|AEM00772.1| thymidine kinase; >gi|323512356|ref|ADX87812.1| thymidine kinase; >gi|345450544|ref|AEN93747.1| thymid…
POG3238	Bacteria	Caudovirales	3	4	89	0.0887	0	4	100	>gi|347449485|ref|AEO93526.1| gp267; >gi|347449634|ref|AEO93675.1| gp417; >gi|9630297|ref|NP_046724.1| small acid-soluble spore protein C; >gi|209972993|ref|YP_002300440.1| gp34.25
POG3449	Bacteria	Caudovirales	4	4	162	0.0891	0	4	100	>gi|19343405|ref|NP_597918.1| hypothetical protein; >gi|209552461|ref|YP_002284376.1| hypothetical protein; >gi|327198143|ref|YP_004306719.1| hypothetical protein; >gi|331028109|ref|YP_004421823.1| hypothetical protein RDJLphi1_gp55
POG0154	Bacteria	Spounavirinae	10	10	166	0.0892	0	10	100	>orf|AB609718-ORF168| 115483..115998 - strand 172 aa; >gi|158079465|ref|YP_001504278.1| hypothetical protein; >gi|66732870|ref|AAY53461.1| gp158; >gi|310660261|ref|ADP02516.1| conserved hypothetical protein; >gi|339461624|ref|AEJ79654.1| conserved hypothetical protein; >gi|48696395|ref|YP_024435.1| hypothetical protein; >gi|66395034|ref|YP_241052.1| ORF086; >gi|156564215|ref|YP_001429725.1| COG32…
POG0352	Bacteria	Caudovirales	8	8	124	0.0893	0	8	100	>gi|353227887|ref|CCE26108.1| phage K1E myramoyl peptidase; >gi|31711688|ref|NP_853606.1| gp46; >gi|83571771|ref|YP_425023.1| hypothetical protein; >gi|108862028|ref|YP_654144.1| 43; >gi|229604965|ref|YP_002875665.1| hypothetical protein; >gi|255033754|ref|YP_003090199.1| endolysin gp23; >gi|327198556|ref|YP_004327143.1| carboxypeptidase; >gi|331028030-2|ref|YP_004421745.1| lysozyme, range; 232..…
POG1422	Bacteria	Caudovirales	11	11	298	0.0898	0	11	100	>gi|269975304|ref|ACZ55528.1| hypothetical protein; >gi|339782502|ref|AEK08225.1| gp169; >gi|339752181|ref|AEJ92216.1| gp160; >gi|339753230|ref|AEJ93256.1| gp72; >gi|343171787|ref|AEL98591.1| gp67; >gi|17975219|ref|NP_536414.1| putative PAPS reductase/sulfotransferase; >gi|48697538|ref|YP_024896.1| gp61; >gi|109392252|ref|YP_655062.1| gp66; >gi|134288648|ref|YP_001111135.1| gp56; >gi|213163929|re…
POG0050	Bacteria	Caudovirales	99	99	163	0.0912	0	99	100	>gi|340545181|ref|BAK52904.1| competence protein; >gi|353227906|ref|CCE26127.1| CDP/dCDP deaminase,zinc-binding; >gi|291290435|ref|BAI83230.1| dCMP deaminase; >gi|343177548|ref|AEM00874.1| deoxycytidylate deaminase; >gi|339791410|ref|AEK12467.1| dCMP deaminase; >gi|116326433|ref|YP_803153.1| deoxycytidylate deaminase; >gi|228861145|ref|YP_002854168.1| deoxycytidylate deaminase; >gi|228861526|ref|…
POG3429	Bacteria	Caudovirales	3	3	131	0.0918	0	3	100	>gi|9634630-1|ref|NP_038304.1| ORF4, range; 1..132 HHsearch against CDD matches; pfam06970;RepA_N Replication i; pfam04492;Phage_rep_O Bacterio; >gi|28876156-1|ref|NP_795383.1| hypothetical protein, range; 1..122 HHsearch against CDD matches; pfam06970;RepA_N Replication i; >gi|39653685-1|ref|NP_945250.1| DnaD protein, range; 1..138 HHsearch against CDD matches; pfam06970;RepA_N Replication i
POG3691	Bacteria	Siphoviridae	4	4	125	0.0926	0	4	100	>gi|28876258-1|ref|NP_795433.1| hypothetical protein, range; 1..127 HHsearch against CDD matches; pfam10137;TIR-like Predicted n; pfam05014;Nuc_deoxyrib_tr Nucl; >gi|32469442-1|ref|NP_862850.1| gp11, range; 1..118 HHsearch against CDD matches; pfam10137;TIR-like Predicted n; pfam05014;Nuc_deoxyrib_tr Nucl; >gi|282598759-1|ref|YP_003358855.1| hypothetical protein, range; 1..137 HHsearch against CD…
POG1379	Bacteria	Caudovirales	11	11	405	0.0946	0	9	82	>gi|310660357|ref|ADP02612.1| conserved hypothetical protein; >gi|316995404|ref|ADU79185.1| hypothetical protein; >gi|339507995|ref|AEJ81555.1| gp036; >gi|347449780|ref|AEO93821.1| gp576; >gi|119952202|ref|YP_950503.1| gp25; >gi|194172871|ref|YP_002003514.1| hypothetical protein; >gi|237651480|ref|YP_002898951.1| hypothetical protein; >gi|237651562|ref|YP_002899032.1| N4 gp25-like protein; >gi|28…
POG4088	Bacteria	T4-like viruses	7	9	447	0.0972	0	9	100	>orf|NC_006820-ORF12| 121559..122788 + strand 410 aa; >gi|61806088|ref|YP_214448.1| tryptophan halogenase; >gi|113200546|ref|YP_717708.1| putative tryptophan halogenase; >gi|113200547|ref|YP_717709.1| putative tryptophan halogenase; >gi|326782294|ref|YP_004322694.1| tryptophan halogenase; >gi|326783784|ref|YP_004324178.1| tryptophan halogenase; >gi|326783867|ref|YP_004324261.1| tryptophan halogen…
POG0084	Bacteria	Caudovirales	90	90	334	0.0987	0	89	99	>gi|340545260|ref|BAK52983.1| DNA primase; >orf|AB609718-ORF048| 54897..55952 + strand 352 aa; >gi|158079345|ref|YP_001504158.1| putative primase; >gi|353228049|ref|CCE26270.1| ; >gi|291290247|ref|BAI83042.1| DNA priming protein; >gi|343177369|ref|AEM00695.1| DNA primase subunit; >gi|330858558|ref|YP_004414933.1| putative DNA primase; >gi|66732761|ref|AAY53352.1| gp49; >gi|294337980|ref|CBJ93818.…
POG0688	Archaea+Bacteria	dsDNA viruses, no RNA stage	11	11	169	0.099	0	11	100	>gi|73747044-1|ref|AAZ82440.1| hypothetical protein, range; 1..155 HHsearch against CDD matches; smart00470;ParB ParB-like nucl; TIGR00180;parB_part ParB-like ; pfam02195;ParBc ParB-like nucl; >gi|26553450-1|ref|NP_758430.1| hypothetical protein, range; 1..155 HHsearch against CDD matches; smart00470;ParB ParB-like nucl; TIGR00180;parB_part ParB-like ; pfam02195;ParBc ParB-like nucl; >gi|16966505…
POG0092	Bacteria	Caudovirales	70	91	296	0.0992	0	91	100	>gi|340545277|ref|BAK53000.1| dUMP hydroxymethylase; >orf|AB609718-ORF202| 128089..129033 - strand 315 aa; >gi|158079499|ref|YP_001504312.1| putative thymidylate synthase; >gi|291290258|ref|BAI83053.1| dCMP hydroxymethylase; >gi|343177380|ref|AEM00706.1| deoxycytidylate 5-hydroxymethyltransferase; >gi|339791250|ref|AEK12307.1| deoxycytidylate 5-hydroxymethyltransferase; >gi|116326264|ref|YP_80298…
POG0304	Bacteria	Caudovirales	101	101	236	0.1	0	91	90	>gi|17402412|ref|CAC85560.1| Clp protease; >gi|17488507|ref|NP_510985.1| Clp protease; >gi|353227900|ref|CCE26121.1| ; >gi|349732017|ref|BAL03550.1| S14 family endopeptidase ClpP; >gi|349732060|ref|BAL03592.1| S14 family endopeptidase ClpP; >gi|339293067|ref|AEJ54413.1| Predicted clp-protease; >gi|175940291|ref|ACB72549.1| putative ClpP protease; >gi|294338123|ref|CBJ93961.1| Probable phage ClpP …
POG2557	Bacteria	Siphoviridae	4	4	179	0.1004	0	4	100	>gi|340396733|ref|AEK32629.1| gp75; >gi|339753410|ref|AEJ93434.1| gp83; >gi|339753501|ref|AEJ93524.1| gp82; >gi|354464560|ref|AER26472.1| gp89
POG0191	Archaea+Bacteria	Caudovirales	76	77	291	0.1039	0	77	100	>gi|21954664|ref|AAM83053.1| putative methylase; >gi|30089875|ref|NP_839905.1| putative methylase; >gi|33323568-1|ref|AAQ07538.1| Dam, range; 1..395 HHsearch against CDD matches; PRK10458;DNA cytosine methylas; cd00315;Cyt_C5_DNA_methylase C; TIGR00675;dcm DNA-methyltransf; pfam00145;DNA_methylase C-5 cy; >gi|33413740|ref|AAN28260.1| Mth; >gi|73747029|ref|AAZ82425.1| C5 methyltransferase alpha su…
POG4197	Bacteria	T4-like viruses	3	3	236	0.1043	0	3	100	>gi|61806325|ref|YP_214684.1| ferredoxin oxidoreductase; >gi|326782861|ref|YP_004323259.1| ferredoxin oxidoreductase; >gi|326784662|ref|YP_004324847.1| ferredoxin oxidoreductase
POG2614	Bacteria	T1-like viruses	15	15	143	0.108	0	15	100	>gi|339781627|ref|AEK07457.1| gp11; >gi|343411943|ref|AEM24806.1| minor tail protein; >gi|339784514|ref|AEK10220.1| gp10; >gi|354998437|ref|AER49764.1| gp11; >gi|109522787|ref|YP_655207.1| gp11; >gi|109522578|ref|YP_655390.1| gp11; >gi|189043163|ref|YP_001936102.1| gp11; >gi|206599806|ref|YP_002241425.1| gp11; >gi|206599630|ref|YP_002241509.1| gp11; >gi|206599716|ref|YP_002241905.1| gp10; >gi|343…
POG2516	Bacteria	Siphoviridae	9	9	183	0.11	0	9	100	>gi|339755353|ref|AEJ95361.1| gp79; >gi|339782034-2|ref|AEK07861.1| gp114, range; 234..394 HHsearch against CDD matches; cd02520;Glucosylceramide_synth; cd04179;DPM_DPG-synthase_like ; cd04184;GT2_RfbC_Mx_like Myxoc; cd06420;GT2_Chondriotin_Pol_N ; cd04187;DPM1_like_bac Bacteria; pfam00535;Glycos_transf_2 Glyc; cd06423;CESA_like CESA_like is; cd04186;GT_2_like_c Subfamily ; cd06438;EpsO_like EpsO…
POG0056	Bacteria	Caudovirales	39	41	85	0.1106	0	41	100	>gi|340545220-2|ref|BAK52943.1| L-alanoyl-D-glutamate peptidase, range; 138..236 HHsearch against CDD matches; pfam08823;PG_binding_2 Putativ; pfam01471;PG_binding_1 Putativ; >gi|255927572-3|ref|ACU41194.1| gp48, range; 371..433 HHsearch against CDD matches; pfam01471;PG_binding_1 Putativ; pfam08823;PG_binding_2 Putativ; >gi|339783082-3|ref|AEK08800.1| gp48, range; 380..442 HHsearch against CDD m…
POG0732	Bacteria	Caudovirales	17	18	54	0.1112	0	18	100	>gi|89212582-3|ref|ABD63694.1| lysin, range; 384..429 HHsearch against CDD matches; TIGR02899;spore_safA spore coa; cd00118;LysM Lysin domain, fou; pfam01476;LysM LysM domain; smart00257;LysM Lysin motif; >gi|89212634-3|ref|ABD63745.1| putative endolysin, range; 384..429 HHsearch against CDD matches; TIGR02899;spore_safA spore coa; cd00118;LysM Lysin domain, fou; pfam01476;LysM LysM domain; smart…
POG2514	Bacteria	Siphoviridae	3	3	81	0.1117	0	3	100	>gi|339755322-2|ref|AEJ95330.1| gp46, range; 1466..1550 HHsearch against CDD matches; pfam01464;SLT Transglycosylase; cd00254;LT_GEWL Lytic Transgly; PRK15328;invasion protein IagB; pfam06737;Transglycosylas Tran; >gi|157310951-2|ref|YP_001468947.1| putative tail measure protein, range; 1620..1699 HHsearch against CDD matches; cd00254;LT_GEWL Lytic Transgly; pfam01464;SLT Transglycosylase; >gi|32…
POG0381	Bacteria	Caudovirales	14	14	363	0.1125	0	14	100	>gi|353228106-1|ref|CCE26327.1| ATPase, range; 1..330 HHsearch against CDD matches; PRK13531;regulatory ATPase Rav; PRK13407;bchI magnesium chelat; TIGR02030;BchI-ChlI magnesium ; TIGR01650;PD_CobS cobaltochela; CHL00081;chlI Mg-protoporyphyr; smart00350;MCM minichromosome ; pfam00493;MCM MCM2/3/5 family.; TIGR02640;gas_vesic_GvpN gas v; PRK09862;putative ATP-dependen; pfam07726;AAA_3 ATPase fami…
POG2142	Bacteria	Caudovirales	8	8	360	0.1131	0	8	100	>gi|315418955-1|ref|ADU15499.1| transposase A, range; 1..408 HHsearch against CDD matches; pfam02914;Mu_transposase Bacte; PHA02517;putative transposase ; PRK09409;IS2 transposase TnpB;; PRK14702;insertion element IS2; pfam09039;Mu_I-gamma Mu DNA bi; pfam00665;rve Integrase core d; smart00351;PAX Paired Box doma; >gi|333973938-2|ref|AEG42258.1| phage transposase, range; 143..498 HHsearch against …
POG0669	Bacteria	Caudovirales	35	35	340	0.1138	0	35	100	>gi|66732802|ref|AAY53393.1| gp90; >gi|291164825-2|ref|ADD80855.1| AAA protein, range; 235..535 HHsearch against CDD matches; TIGR01650;PD_CobS cobaltochela; TIGR02640;gas_vesic_GvpN gas v; PHA02244;ATPase-like protein ; pfam07726;AAA_3 ATPase family ; pfam00493;MCM MCM2/3/5 family.; pfam01078;Mg_chelatase Magnesi; PRK00080;ruvB Holliday junctio; TIGR00635;ruvB Holliday juncti; pfam07728;AAA_5 AA…
POG0053	Bacteria	Caudovirales	86	86	529	0.1147	0	85	99	>gi|340545215-2|ref|BAK52938.1| SNF2 family helicase, range; 181..738 HHsearch against CDD matches; PLN03142;Probable chromatin-re; pfam00176;SNF2_N SNF2 family N; pfam11496;HDA2-3 Class II hist; PRK13766;Hef nuclease; Provisi; PHA02558;uvsW UvsW helicase; P; TIGR00614;recQ_fam ATP-depende; PRK11057;ATP-dependent DNA hel; PTZ00110;helicase; Provisional; PRK11192;ATP-dependent RNA hel; PRK01297;AT…
POG0083	Bacteria	Caudovirales	87	87	602	0.1163	0	87	100	>gi|340545258|ref|BAK52981.1| SbcC type exonuclease; >orf|AB609718-ORF046| 52330..54219 + strand 630 aa; >gi|158079343|ref|YP_001504156.1| putative exonuclease; >gi|353227864|ref|CCE26085.1| ; >gi|291290270|ref|BAI83065.1| recombination endonuclease subunit; >gi|330858581|ref|YP_004414956.1| putative recombination endonuclease subunit; >gi|66732759|ref|AAY53350.1| gp47; >gi|343178443|ref|CBZ42274…
POG0085	Archaea+Bacteria	Caudovirales	84	84	168	0.1185	0	84	100	>gi|340545261|ref|BAK52984.1| deoxyuridine 5'-triphosphate nucleotidohydrolase; >orf|AB609718-ORF050| 56630..57511 + strand 294 aa; >gi|158079347|ref|YP_001504160.1| hypothetical protein; >gi|66732762|ref|AAY53353.1| gp50; >gi|89212608|ref|ABD63719.1| putative dUTPase; >gi|89212661|ref|ABD63771.1| putative dUTPase; >gi|89212712|ref|ABD63821.1| putative dUTPase; >gi|89212763|ref|ABD63871.1| putati…
POG0226	Bacteria	Caudovirales	128	128	143	0.1227	0	128	100	>gi|33323524|ref|AAQ07494.1| Ssb; >gi|353228071|ref|CCE26292.1| single-strand binding protein; >gi|349732003|ref|BAL03536.1| ssDNA-binding protein; >gi|349732046|ref|BAL03578.1| ssDNA-binding protein; >gi|54124904|ref|AAV30189.1| putative single-stranded DNA binding protein; >gi|73747028|ref|AAZ82424.1| putative ssDNA-binding protein; >gi|15088755|ref|NP_150144.1| putative SSB protein; >gi|892126…
POG3417	Bacteria	Caudovirales	3	3	167	0.1264	0	3	100	>gi|40807287-1|ref|NP_047941.2| gp50, range; 1..166 HHsearch against CDD matches; TIGR02594;conserved hypothetic; pfam10030;DUF2272 Uncharacteri; >gi|29366769-1|ref|NP_813709.1| gp50, range; 1..170 HHsearch against CDD matches; TIGR02594;conserved hypothetic; pfam10030;DUF2272 Uncharacteri; pfam05382;Amidase_5 Bacterioph; TIGR02219;phage_NlpC_fam putat; pfam05257;CHAP CHAP domain; pfam00877;NLPC_…
POG1362	Bacteria	Myoviridae	5	5	129	0.1295	0	5	100	>gi|310660248|ref|ADP02503.1| conserved hypothetical protein; >gi|294998941|ref|ADF58255.1| hypothetical protein; >gi|339892288|ref|AEK21561.1| putative ATPase; >gi|326804361|ref|YP_004327165.1| hypothetical protein; >gi|194172935|ref|YP_002003579.1| hypothetical protein
POG3586	Bacteria	Lambda-like viruses	4	4	273	0.1295	0	4	100	>gi|17975220|ref|NP_536415.1| putative chromosome partitioning protein; >gi|38707958|ref|NP_945099.1| gp68; >gi|134288621|ref|YP_001111136.1| gp57; >gi|255033718|ref|YP_003090162.1| chromosome partitioning protein gp35
POG0081	Archaea+Bacteria	dsDNA viruses, no RNA stage	189	206	439	0.1309	0	205	100	>gi|340545254|ref|BAK52977.1| DNA helicase; >orf|AB609718-ORF042| 46226..47995 + strand 590 aa; >gi|158079339-2|ref|YP_001504152.1| putative helicase, range; 122..590 HHsearch against CDD matches; PHA02558;uvsW UvsW helicase; P; TIGR00348;hsdR type I site-spe; PTZ00424;helicase 45; Provisio; PRK10590;ATP-dependent RNA hel; PRK11192;ATP-dependent RNA hel; TIGR00614;recQ_fam ATP-depende; PRK04837;A…
POG0100	Bacteria	Caudovirales	6	6	601	0.1319	0	6	100	>gi|340545292-2|ref|BAK53015.1| hypothetical protein, range; 346..843 HHsearch against CDD matches; pfam05872;DUF853 Bacterial pro; TIGR03743;SXT_TraD conjugative; cd01127;TrwB Bacterial conjuga; pfam02534;TraG TraG/TraD famil; TIGR02759;TraD_Ftype type IV c; pfam10412;TrwB_AAD_bind Type I; TIGR03754;conj_TOL_TraD conjug; PRK13880;conjugal transfer cou; TIGR02767;TraG-Ti Ti-type conj; PRK13822;co…
POG0082	Bacteria	Myoviridae	79	79	344	0.1328	0	79	100	>gi|340545257|ref|BAK52980.1| SbcD type exonuclease; >orf|AB609718-ORF045| 51159..52211 + strand 351 aa; >gi|158079342|ref|YP_001504155.1| putative exonuclease; >gi|353228136|ref|CCE26357.1| ; >gi|291290273|ref|BAI83068.1| recombination endonuclease subunit; >gi|339791264|ref|AEK12321.1| phage recombination-related endonuclease Gp47; >gi|116326280|ref|YP_803000.1| endonuclease subunit; >gi|228860…
POG1561	Bacteria	Caudovirales	5	5	189	0.1334	0	4	80	>gi|283765974|ref|ADB28390.1| hypothetical protein; >gi|294478942|ref|ADE87507.1| structure protein; >gi|354464422|ref|AER26335.1| gp44; >gi|134287353|ref|YP_001110736.1| hypothetical protein; >gi|197261595|ref|YP_002154406.1| hypothetical protein
POG0234	Bacteria	Caudovirales	4	4	345	0.1334	0	4	100	>gi|33323558|ref|AAQ07528.1| ParB; >gi|9630491|ref|NP_046922.1| ParB; >gi|33770536|ref|NP_892073.1| partitioning protein SpyB; >gi|46402110|ref|YP_006604.1| Gp24
POG3679	Bacteria	LUZ24-like viruses	3	3	163	0.1334	0	3	100	>gi|27476013|ref|NP_775215.1| similar to a conserved hypotheical protein of Vibrio cholerae; >gi|167583632|ref|YP_001671822.1| conserved YtfP/UPF0131 protein; >gi|345461193|ref|YP_004782461.1| hypothetical protein
POG2820	Bacteria	Siphoviridae	5	5	222	0.1344	0	5	100	>gi|339782349|ref|AEK08072.1| gp14; >gi|339752064|ref|AEJ92099.1| gp15; >gi|339753946|ref|AEJ93964.1| gp14; >gi|354996500|ref|AER47845.1| gp103; >gi|157311293|ref|YP_001469337.1| gp104
POG0330	Archaea+Bacteria	dsDNA viruses, no RNA stage	75	78	69	0.1357	0	78	100	>gi|343772182|ref|CAD59942.2| putative MerR-family transcriptional regulator; >gi|38640277|ref|NP_943747.1| putative protein 1; >gi|33413730|ref|AAN28250.1| Cox; >gi|30065735|ref|NP_839880.1| Cox; >orf|FM180578-ORF1| 1387..1575 - strand 63 aa; >orf|FN667788-ORF1| 28825..28944 - strand 40 aa; >gi|282547328|ref|ADA82385.1| hypothetical protein; >gi|291164802|ref|ADD80832.1| gp046; >gi|302858548|ref…
POG3386	Bacteria	Caudovirales	20	20	147	0.1357	0	20	100	>gi|9630131-1|ref|NP_046558.1| putative DNase/RNase endonuclease, range; 1..225 HHsearch against CDD matches; PRK06518;hypothetical protein;; smart00318;SNc Staphylococcal ; cd00175;SNc Staphylococcal nuc; pfam00565;SNase Staphylococcal; >gi|61806104|ref|YP_214464.1| hypothetical protein; >gi|61806301|ref|YP_214660.1| hypothetical protein; >gi|66391355|ref|YP_238688.1| ORF103; >gi|66395840|ref|YP…
POG2662	Bacteria	Caudovirales	6	6	381	0.1361	0	6	100	>gi|339782007|ref|AEK07834.1| gp85; >gi|354996375|ref|AER47721.1| gp72; >gi|29566171|ref|NP_817742.1| gp65; >gi|56692910-2|ref|YP_164274.1| DNA cytosine methyltransferase, range; 264..485 HHsearch against CDD matches; (unmatched); >gi|109522148-2|ref|YP_655825.1| gp64, range; 189..475 HHsearch against CDD matches; (unmatched); >gi|194303019-2|ref|YP_002014288.1| gp72, range; 189..475 HHsearch aga…
POG0240	Bacteria	Caudovirales	54	54	273	0.1363	0	54	100	>gi|33323568-2|ref|AAQ07538.1| Dam, range; 396..672 HHsearch against CDD matches; PRK10904;DNA adenine methylase; TIGR00571;dam DNA adenine meth; pfam02086;MethyltransfD12 D12 ; >gi|17402444|ref|CAC85592.1| methylase; >gi|17488539|ref|NP_511017.1| methylase; >gi|255985662|ref|ACU46847.1| unknown; >gi|291010737|ref|ADD71725.1| phage-related adenine-specific DNA methyltransferase; >gi|299780386|ref…
POG0101	Bacteria	Caudovirales	4	4	220	0.1396	0	4	100	>gi|340545298|ref|BAK53021.1| phage-related replication protein; >gi|9630246|ref|NP_046673.1| hypothetical protein; >gi|22911995|ref|NP_690860.1| hypothetical protein; >gi|209972988|ref|YP_002300435.1| gp34.16
POG3592	Bacteria	Lambda-like viruses	3	3	128	0.1396	0	3	100	>gi|17975230|ref|NP_536425.1| putative helix-turn-helix transcriptional regulator; >gi|38707970|ref|NP_945111.1| gp80; >gi|134288626|ref|YP_001111148.1| gp69
POG3906	Archaea	Fusellovirus	3	3	545	0.1396	0	3	100	>gi|42495067|ref|NP_963976.1| ORF B494; >gi|270281758|ref|YP_003331418.1| Rad3-like helicase; >gi|270281831|ref|YP_003331495.1| Rad3-like helicase
POG0089	Bacteria	Caudovirales	111	111	368	0.1402	0	105	95	>gi|340545266|ref|BAK52989.1| ribonucleoside reductase beta subunit; >orf|AB609718-ORF206| 130733..131713 - strand 327 aa; >gi|158079504|ref|YP_001504317.1| putative ribonucleotide reductase; >gi|291290450|ref|BAI83245.1| NrdB aerobic NDP reductase, small subunit; >gi|343177562|ref|AEM00888.1| ribonucleotide reductase beta subunit; >gi|339791425|ref|AEK12482.1| ribonucleotide reductase of class I…
POG0088	Archaea+Bacteria	Caudovirales	156	158	688	0.1403	0	157	99	>gi|340545265|ref|BAK52988.1| ribonucleoside reductase alpha subunit; >orf|AB609718-ORF207| 131729..133876 - strand 716 aa; >gi|158079505|ref|YP_001504318.1| putative ribonucleotide reductase; >gi|291290451|ref|BAI83246.1| ribonucleotide reductase A subunit; >gi|343177563|ref|AEM00889.1| ribonucleotide reductase alpha subunit; >gi|339791426|ref|AEK12483.1| ribonucleotide reductase of class Ia alp…
POG1225	Bacteria	Siphoviridae	26	26	129	0.1434	0	26	100	>gi|255928360|ref|ACU41976.1| gp42; >gi|339782615|ref|AEK08337.1| gp38; >gi|339783174|ref|AEK08891.1| gp40; >gi|339784396|ref|AEK10103.1| gp38; >gi|339752483|ref|AEJ92516.1| gp39; >gi|339752642|ref|AEJ92674.1| gp39; >gi|342315422|ref|AEL21752.1| gp40; >gi|342315571|ref|AEL21900.1| gp39; >gi|343171249|ref|AEL98057.1| gp39; >gi|29565918|ref|NP_817489.1| gp39; >gi|109302795|ref|YP_654797.1| gp42; >g…
POG0443	Bacteria	T4-like viruses	16	16	150	0.1492	0	16	100	>gi|291290341|ref|BAI83136.1| nudix hydrolase; >gi|299780482|ref|ADJ39844.1| nudix hydrolase; >gi|9632738|ref|NP_049737.1| NudE nudix hydrolase; >gi|345450531|ref|AEN93734.1| nudix hydrolase; >gi|339791328|ref|AEK12385.1| uncharacterized 17.7 kDa protein; >gi|228861443|ref|YP_002854464.1| nudix hydrolase; >gi|32453613|ref|NP_861819.1| NudE nudix hydrolase; >gi|66391637|ref|YP_239162.1| NudE nudix…
POG3477	Bacteria	Caudovirales	13	13	177	0.1504	0	13	100	>gi|13095679-2|ref|NP_076800.1| Orf21, range; 137..306 HHsearch against CDD matches; (unmatched); >gi|13095915|ref|NP_076824.1| Orf24; >gi|16271827|ref|NP_438164.1| hypothetical protein; >gi|28876321|ref|NP_795600.1| hypothetical protein; >gi|48697279|ref|YP_025046.1| hypothetical protein; >gi|117676333|ref|YP_863932.1| hypothetical protein; >gi|115334623|ref|YP_764469.1| GepA protein; >gi|155042…
POG0189	Bacteria	Caudovirales	96	96	264	0.152	0	96	100	>gi|21954662|ref|AAM83051.1| putative DnaC protein; >gi|30089873|ref|NP_839903.1| putative DnaC protein; >gi|349732049|ref|BAL03581.1| hypothetical protein; >gi|54124912|ref|AAV30197.1| putative DnaC; >gi|323481906|ref|ADX81341.1| D replication protein DC; >gi|83658703|ref|ABC40486.1| putative DnaC protein; >gi|77020230|ref|YP_338163.1| phage replication protein, putative; >gi|77020153|ref|YP_338…
POG0023	Bacteria	Caudovirales	31	31	152	0.1529	0	31	100	>gi|315518938|ref|BAJ51815.1| lysozyme-like protein; >gi|312436359|ref|ADQ83168.1| amidase; >gi|119637759|ref|YP_918995.1| lysozyme; >gi|194100481|ref|YP_002003326.1| lysozyme; >gi|323512057|ref|ADX87518.1| lysozyme; >gi|339507923|ref|AEJ81484.1| lysozyme; >gi|333973952|ref|AEG42272.1| putative N-acetylmuramoyl-L-alanine amidase; >gi|9634010|ref|NP_052084.1| lysozyme; >gi|9627445|ref|NP_041973.1|…
POG4133	Bacteria	T4-like viruses	11	11	108	0.1551	0	11	100	>gi|61806101|ref|YP_214461.1| plastocyanine; >gi|113200621|ref|YP_717784.1| plastocyanin; >gi|255929042|ref|YP_003097354.1| plastocyanin; >gi|326781980|ref|YP_004322382.1| plastocyanine; >gi|326782309|ref|YP_004322709.1| plastocyanine; >gi|326782620|ref|YP_004323008.1| plastocyanine; >gi|326783337|ref|YP_004323717.1| plastocyanine; >gi|326783561|ref|YP_004323936.1| plastocyanine; >gi|326783859|re…
POG0899	Bacteria	Caudovirales	19	19	87	0.1559	0	19	100	>gi|255985598-2|ref|ACU46784.1| unknown, range; 94..165 HHsearch against CDD matches; pfam06737;Transglycosylas Tran; smart00263;LYZ1 Alpha-lactalbu; pfam00062;Lys C-type lysozyme/; cd00119;LYZ1 C-type lysozyme (; pfam01464;SLT Transglycosylase; >gi|255985651|ref|ACU46836.1| unknown; >gi|356471329-2|ref|AET09778.1| tape measure protein, range; 1461..1564 HHsearch against CDD matches; cd00254;LT_G…
POG2132	Bacteria	Siphoviridae	3	3	183	0.1559	0	3	100	>gi|308097765|ref|ADO14444.1| AB1gp73; >gi|312062885|ref|ADQ12747.1| putative endolysin; >gi|195546559|ref|YP_002117587.1| p029
POG3039	Bacteria	Caudovirales	6	6	195	0.1582	0	5	83	>orf|JF974339-ORF18-1| 31064..33454 + strand 797 aa, range; 1..138 HHsearch against CDD matches; cd01021;GEWL Goose Egg White L; PRK15470;emtA lytic murein end; PRK15328;invasion protein IagB; PRK13722;lytic transglycosylas; pfam01464;SLT Transglycosylase; cd00254;LT_GEWL Lytic Transgly; PRK13888;conjugal transfer pro; pfam06737;Transglycosylas Tran; >orf|JN600960-ORF01-1| 4957..7347 + strand 797…
POG0148	Bacteria	Viruses	377	671	120	0.1613	0	665	99	>orf|AB609718-ORF088| 84895..85143 + strand 83 aa; >gi|158079385|ref|YP_001504198.1| putative transcriptional regulator; >orf|AB609718-ORF211| 134919..135146 - strand 76 aa; >gi|158079509|ref|YP_001504322.1| putative transcriptional regulator; >gi|21954651|ref|AAM83040.1| putative repressor protein; >gi|30089862|ref|NP_839892.1| putative repressor protein; >gi|21954652|ref|AAM83041.1| putative cr…
POG0675	Bacteria	Spounavirinae	4	4	130	0.1618	0	4	100	>gi|66732865|ref|AAY53456.1| gp153; >gi|157325190|ref|YP_001468615.1| gp45; >gi|209972967|ref|YP_002300414.1| gp30.2; >gi|282599199|ref|YP_003358511.1| hypothetical protein
POG3578	Bacteria	Lambda-like viruses	4	4	222	0.1618	0	4	100	>gi|17975194|ref|NP_536389.1| hypothetical protein; >gi|38707922|ref|NP_945063.1| gp32; >gi|134288628|ref|YP_001111111.1| gp32, hypothetical protein; >gi|255033760|ref|YP_003090205.1| hypothetical protein gp28
POG3680	Bacteria	LUZ24-like viruses	5	5	305	0.1625	0	5	100	>gi|27476012|ref|NP_775214.1| hypothetical protein; >gi|149408167|ref|YP_001294601.1| hypothetical protein ORF008; >gi|167583635|ref|YP_001671825.1| ATP-grasp enzyme; >gi|167600394|ref|YP_001671894.1| hypothetical protein; >gi|345461206-1|ref|YP_004782474.1| ATP-grasp enzyme, range; 1..288 HHsearch against CDD matches; PRK14570;D-alanyl-alanine synt; PRK01966;ddl D-alanyl-alanine ; PRK14572;D-ala…
POG2123	Bacteria	Caudovirales	6	6	210	0.1655	0	6	100	>gi|309386994|ref|ADO67719.1| adenine specific methyltransferase; >gi|356927416|ref|AET42208.1| hypothetical protein; >gi|315274273|ref|ADU03681.1| adenine methylase; >gi|30387408|ref|NP_848237.1| adenine methylase; >gi|89152451|ref|YP_512288.1| putative adenine methylase; >gi|116222031|ref|YP_794086.1| adenine methylase
POG4157	Bacteria	T4-like viruses	3	3	125	0.1708	0	3	100	>gi|61806183|ref|YP_214543.1| putative nucleotidyltransferase; >gi|326781956|ref|YP_004322358.1| putative nucleotidyltransferase; >gi|326783790|ref|YP_004324184.1| putative nucleotidyltransferase
POG0161	Bacteria	Caudovirales	182	220	88	0.1711	0	220	100	>orf|AB609718-ORF208| 133882..134121 - strand 80 aa; >gi|158079506|ref|YP_001504319.1| putative ribonucleotide reductase; >gi|291290289|ref|BAI83084.1| NrdH glutaredoxin; >gi|343177409|ref|AEM00735.1| glutaredoxin; >gi|228861008|ref|YP_002854031.1| glutaredoxin; >gi|228861388|ref|YP_002854409.1| hypothetical protein; >gi|66732772-1|ref|AAY53363.1| gp60, range; 1..111 HHsearch against CDD matches;…
POG0221	Bacteria	Viruses	84	86	267	0.1718	0	86	100	>gi|33323512|ref|AAQ07482.1| Tnr; >gi|33323534|ref|AAQ07504.1| Cin; >gi|83658696-1|ref|ABC40479.1| putative site-specific phage recombinase, range; 1..280 HHsearch against CDD matches; PRK13413;mpi multiple promoter; cd03770;SR_TndX_transposase Se; smart00857;Resolvase Resolvase; pfam00239;Resolvase Resolvase,; cd03769;SR_IS607_transposase_l; cd00338;Ser_Recombinase Serine; pfam07508;Recombinase …
POG0137	Bacteria	Caudovirales	82	98	97	0.1724	0	98	100	>orf|AB609718-ORF067-2| 69298..70257 + strand 320 aa, range; 142..227 HHsearch against CDD matches; pfam02368;Big_2 Bacterial Ig-l; smart00635;BID_2 Bacterial Ig-; >gi|158079364-2|ref|YP_001504177.1| putative Ig-like protein, range; 142..227 HHsearch against CDD matches; pfam02368;Big_2 Bacterial Ig-l; smart00635;BID_2 Bacterial Ig-; >orf|AB609718-ORF067-3| 69298..70257 + strand 320 aa, range; 22…
POG1326	Bacteria	Caudovirales	5	5	332	0.1736	0	4	80	>gi|270209582-2|ref|ACZ64122.1| DNA adenine methyltransferase, range; 134..444 HHsearch against CDD matches; PRK13699;putative methylase; P; pfam01555;N6_N4_Mtase DNA meth; PRK11524;putative methyltransf; pfam05063;MT-A70 MT-A70; pfam02384;N6_Mtase N-6 DNA Met; pfam01170;UPF0020 Putative RNA; TIGR03704;PrmC_rel_meth putati; >gi|281416249-3|ref|YP_003347598.1| DNA adenine methyltransferase, range;…
POG0990	Archaea+Bacteria	dsDNA viruses, no RNA stage	87	93	308	0.1747	0	93	100	>gi|291622001|ref|CAX65034.1| gp53 protein; >gi|291622002|ref|CAX65035.1| gp54 protein; >gi|294338307|ref|CBJ94346.1| Possible phage DNA methylase; >gi|313575369-2|ref|CBR26898.1| hypothetical protein, range; 177..442 HHsearch against CDD matches; PRK11524;putative methyltransf; PRK13699;putative methylase; P; pfam01555;N6_N4_Mtase DNA meth; pfam05063;MT-A70 MT-A70; >gi|291164792|ref|ADD80822.1| …
POG1197	Bacteria	Caudovirales	103	103	479	0.1754	0	102	99	>gi|255928054|ref|ACU41673.1| gp166; >gi|339754385|ref|AEJ94401.1| gp159; >gi|339754843|ref|AEJ94855.1| gp173; >gi|339781111|ref|AEK06946.1| gp174; >gi|339780792|ref|AEK06629.1| gp174; >gi|343171018|ref|AEL97828.1| gp180; >gi|343171585|ref|AEL98391.1| gp171; >gi|345286750|ref|AEN79776.1| gp176; >gi|354998345|ref|AER49673.1| gp181; >gi|354463338|ref|AER25519.1| gp173; >gi|354463568|ref|AER25748.1|…
POG0992	Bacteria	Caudovirales	13	13	96	0.1775	0	13	100	>gi|291622004-1|ref|CAX65037.1| gp56 protein, range; 1..96 HHsearch against CDD matches; pfam05838;DUF847 Predicted lys; >gi|339508050-1|ref|AEJ81610.1| endolysin, range; 1..91 HHsearch against CDD matches; pfam05838;DUF847 Predicted lys; >gi|345524207-1|ref|AEO01030.1| phage endolysin, range; 1..89 HHsearch against CDD matches; pfam05838;DUF847 Predicted lys; >gi|349502867-1|ref|AEP83989.1| hypo…
POG0233	Bacteria	Myoviridae	5	5	255	0.1824	0	5	100	>gi|33323550|ref|AAQ07520.1| RapA; >gi|90110572|ref|ABD90582.1| hypothetical bacteriophage protein; >gi|90110623|ref|ABD90632.1| hypothetical bacteriophage protein; >gi|109289966|ref|YP_655498.1| hypothetical bacteriophage protein; >gi|46401673|ref|YP_006519.1| RlfA
POG0440	Bacteria	Caudovirales	23	23	123	0.1836	0	23	100	>gi|291290336|ref|BAI83131.1| autonomous glycyl radical cofactor; >gi|312262457|ref|ADQ52752.1| Vs.6 conserved hypothetical protein; >gi|299780475|ref|ADJ39837.1| hypothetical protein; >gi|343177459|ref|AEM00785.1| hypothetical protein; >gi|228861056|ref|YP_002854079.1| vs.6 hypothetical protein; >gi|32453604|ref|NP_861810.1| Vs.6 conserved hypothetical protein; >gi|33620486|ref|NP_891670.1| Vs.6…
POG4015	Bacteria	T4-like viruses	7	7	159	0.1851	0	7	100	>gi|58532864|ref|YP_195087.1| Hypothetical-Protein | belonging to T4-LIKE GC; 331; >gi|61806209|ref|YP_214568.1| hypothetical protein; >gi|326781801|ref|YP_004322203.1| hypothetical protein; >gi|326782031|ref|YP_004322432.1| hypothetical protein; >gi|326782891|ref|YP_004323289.1| hypothetical protein; >gi|326783826|ref|YP_004324220.1| hypothetical protein; >gi|326784037|ref|YP_004324430.1| hypoth…
POG1929	Bacteria	Caudovirales	9	9	187	0.1889	0	9	100	>gi|294663797|ref|ADF29351.1| putative DNA polymerase III epsilon subunit; >gi|149408370|ref|YP_001294473.1| hypothetical protein ORF056; >gi|197261383|ref|YP_002154199.1| putative DNA polymerase III, epsilon subunit; >gi|197261475|ref|YP_002154290.1| putative DNA polymerase III, epsilon subunit; >gi|218148597|ref|YP_002364365.1| hypothetical protein; >gi|218457859|ref|YP_002418864.1| putative DE…
POG3323	Bacteria	Caudovirales	4	4	96	0.1889	0	4	100	>gi|9633495|ref|NP_050606.1| DNA binding protein ner; >gi|281199646|ref|YP_003335750.1| Ner; >gi|157834974|ref|YP_001469131.1| Ner-like protein; >gi|215479926|ref|YP_002332314.1| Ner-like protein
POG3844	Bacteria	T4-like viruses	4	4	202	0.1889	0	4	100	>gi|37651577|ref|NP_932451.1| hypothetical protein; >gi|66391898|ref|YP_238823.1| hypothetical protein; >gi|109290071|ref|YP_656320.1| hypothetical protein; >gi|310722379|ref|YP_003969203.1| hypothetical protein
POG3634	Archaea	Rudivirus	3	3	119	0.1889	0	3	100	>gi|22122308|ref|NP_666569.1| hypothetical protein; >gi|22122254|ref|NP_666615.1| Holliday junction resolvase; >gi|159341083|ref|YP_001542642.1| Holliday junction resolvase
POG4380	Bacteria	PhiCD119likevirus	3	3	200	0.1889	0	3	100	>gi|90592711|ref|YP_529626.1| hypothetical protein; >gi|134287415|ref|YP_001110798.1| hypothetical protein; >gi|257136425|ref|YP_003169699.1| hypothetical protein
POG0368	Bacteria	phiKZ-like viruses	5	5	174	0.1902	0	5	100	>gi|353228033-3|ref|CCE26254.1| DNA-directed RNA-polymerase beta-subunit, range; 246..424 HHsearch against CDD matches; (unmatched); >gi|349502753-3|ref|AEP83875.1| putative DNA-directed RNA polymerase beta subunit 3, range; 272..431 HHsearch against CDD matches; (unmatched); >gi|29135016-3|ref|NP_803646.1| ORF080, range; 272..449 HHsearch against CDD matches; (unmatched); >gi|82700977-3|ref|YP_4…
POG4017	Bacteria	T4-like viruses	15	19	194	0.1943	0	19	100	>gi|58532871|ref|YP_195094.1| 2OG-Fe(II) oxygenase; >gi|61806041|ref|YP_214401.1| hypothetical protein; >gi|61806317|ref|YP_214676.1| 2OG-Fe(II) oxygenase; >gi|113200647|ref|YP_717810.1| 2OG-Fe(II) oxygenase superfamily; >gi|255929062|ref|YP_003097374.1| 2OG-Fe(II) oxygenase superfamily like protein; >gi|326781789|ref|YP_004322191.1| 2OG-Fe(II) oxygenase; >gi|326782395|ref|YP_004322795.1| 2OG-Fe(…
POG1421	Bacteria	Caudovirales	5	5	274	0.1943	0	5	100	>gi|269975304|ref|ACZ55528.1| hypothetical protein; >gi|329025286|ref|AEB71650.1| hypothetical protein; >gi|315274286|ref|ADU03694.1| NinC protein; >gi|9626299|ref|NP_040635.1| NinC protein; >gi|90592700|ref|YP_529615.1| hypothetical protein
POG4080	Bacteria	T4-like viruses	15	29	198	0.1972	0	29	100	>gi|58533029|ref|YP_195252.1| 2OG-Fe(II) oxygenase; >gi|318066018|ref|YP_195260.2| 2OG-Fe(II) oxygenase; >gi|61805980|ref|YP_214340.1| 2OG-Fe(II) oxygenase; >gi|61806116|ref|YP_214476.1| 2OG-Fe(II) oxygenase; >gi|61806312|ref|YP_214671.1| 2OG-Fe(II) oxygenase; >gi|61806350|ref|YP_214709.1| 2OG-Fe(II) oxygenase; >gi|113200555|ref|YP_717717.1| 2OG-Fe(II) oxygenase superfamily; >gi|113200683|ref|YP_…
POG1203	Bacteria	Caudovirales	40	40	187	0.1982	0	40	100	>gi|255928116-2|ref|ACU41735.1| gp242, range; 191..349 HHsearch against CDD matches; PRK11789;N-acetyl-anhydromuran; cd06583;PGRP Peptidoglycan rec; pfam01510;Amidase_2 N-acetylmu; smart00644;Ami_2 Ami_2; PHA00447;lysozyme ; smart00701;PGRP Animal peptido; >gi|339754442-2|ref|AEJ94458.1| gp236, range; 192..349 HHsearch against CDD matches; PRK11789;N-acetyl-anhydromuran; cd06583;PGRP Peptidoglyca…
POG3532	Archaea	dsDNA viruses, no RNA stage	10	10	341	0.2003	0	10	100	>gi|16753130|ref|NP_445708.1| putative group 1 glycosyl transferase; >gi|22122317|ref|NP_666578.1| hypothetical protein; >gi|22122263|ref|NP_666624.1| putative group 1 glycosyl transferase; >gi|51980189|ref|YP_077256.1| group I glycosyltransferase; >gi|159341088|ref|YP_001542647.1| putative group 1 glycosyl transferase; >gi|162329403|ref|YP_001604204.1| putative group 1 glycosyl transferase; >gi|…
POG1037	Bacteria	T4-like viruses	5	5	127	0.2032	0	5	100	>gi|294338156-2|ref|CBJ93994.1| hypothetical phage membrane protein, range; 756..840 HHsearch against CDD matches; pfam05257;CHAP CHAP domain; >gi|311992689-2|ref|YP_004009557.1| gp27 baseplate hub subunit, range; 394..531 HHsearch against CDD matches; pfam05257;CHAP CHAP domain; pfam05382;Amidase_5 Bacterioph; >gi|311992945-2|ref|YP_004009812.1| gp27 baseplate hub subunit, range; 392..528 HHsear…
POG3994	Bacteria	Caudovirales	3	3	357	0.2032	0	3	100	>gi|48696919-1|ref|YP_024682.1| gp09, range; 1..358 HHsearch against CDD matches; PHA02517;putative transposase ; PRK09409;IS2 transposase TnpB;; PRK14702;insertion element IS2; pfam02914;Mu_transposase Bacte; pfam00665;rve Integrase core d; smart00351;PAX Paired Box doma; cd00131;PAX Paired Box domain ; pfam00292;PAX 'Paired box' dom; pfam01710;Transposase_14 Trans; >gi|56692580-1|ref|YP_164048.…
POG3916	Bacteria	Myoviridae	4	4	88	0.2091	0	4	100	>gi|46401643|ref|YP_006488.1| InsA; >gi|66391704|ref|YP_239229.1| hypothetical protein; >gi|294661632|ref|YP_003580086.1| hypothetical protein; >gi|304373792|ref|YP_003858537.1| hypothetical protein
POG3627	Archaea	dsDNA viruses, no RNA stage	3	3	294	0.2112	0	3	100	>gi|22122286|ref|NP_666547.1| hypothetical protein; >gi|22122233|ref|NP_666594.1| hypothetical protein; >gi|51980144|ref|YP_077211.1| hypothetical protein
POG3724	Bacteria	phiKZ-like viruses	3	3	654	0.2112	0	3	100	>gi|29135139|ref|NP_803769.1| ORF203; >gi|82701099-2|ref|YP_418199.1| putative ATP-dependent helicase domain, range; 291..940 HHsearch against CDD matches; pfam11496;HDA2-3 Class II hist; pfam00176;SNF2_N SNF2 family N; PRK13766;Hef nuclease; Provisi; TIGR00603;rad25 DNA repair hel; PHA02558;uvsW UvsW helicase; P; PTZ00110;helicase; Provisional; TIGR00614;recQ_fam ATP-depende; PRK01297;ATP-depend…
POG3671	Bacteria	Caudovirales	7	7	194	0.2136	0	7	100	>gi|24371554|ref|NP_720296.1| Orf-232; >gi|46358666|ref|YP_006374.1| ORF19; >gi|157325013|ref|YP_001468439.1| gp54; >gi|157325268|ref|YP_001468690.1| gp51; >gi|221328660|ref|YP_002533502.1| hypothetical protein; >gi|255252720|ref|YP_003090255.1| hypothetical protein; >gi|318065920|ref|YP_004123778.1| hypothetical protein
POG2369	Bacteria	Caudovirales	11	11	220	0.2155	0	11	100	>gi|323512797|ref|ADX88251.1| Gp5 baseplate hub subunit and tail lysozyme; >gi|323513025|ref|ADX88478.1| Gp5 baseplate hub subunit and tail lysozyme; >gi|323513250|ref|ADX88702.1| Gp5 baseplate hub subunit and tail lysozyme; >gi|323513477|ref|ADX88928.1| Gp5 baseplate hub subunit and tail lysozyme; >gi|323513708|ref|ADX89158.1| Gp5 baseplate hub subunit and tail lysozyme; >gi|323513939|ref|ADX893…
POG1016	Bacteria	Myoviridae	5	5	137	0.2155	0	5	100	>gi|294338044-2|ref|CBJ93882.1| Possible base plate lysozyme, range; 154..294 HHsearch against CDD matches; (unmatched); >gi|294338243-2|ref|CBJ94281.1| Possible base plate lysozyme, range; 154..294 HHsearch against CDD matches; (unmatched); >gi|343178354-2|ref|CBZ42185.1| hypothetical protein, range; 106..228 HHsearch against CDD matches; (unmatched); >gi|356649883-2|ref|AET34426.1| putative bas…
POG0026	Bacteria	Caudovirales	286	289	690	0.2165	0	285	99	>gi|315518941|ref|BAJ51818.1| DNA polymerase-like protein; >gi|340545280|ref|BAK53003.1| DNA polymerase; >orf|AB609718-ORF060| 61475..64543 + strand 1023 aa; >gi|158079357|ref|YP_001504170.1| putative DNA polymerase; >gi|66732781|ref|AAY53372.1| gp69; >gi|313575356|ref|CBR26885.1| hypothetical protein; >gi|311875216|ref|CBX44475.1| DNA polymerase A, part A; >gi|311875337|ref|CBX45078.1| DNA polym…
POG3991	Bacteria	Caudovirales	3	3	428	0.2181	0	3	100	>gi|48696649-3|ref|YP_024428.1| integrase, range; 382..762 HHsearch against CDD matches; PRK14709;hypothetical protein;; TIGR01613;primase_Cterm phage/; pfam05272;VirE Virulence-assoc; pfam03288;Pox_D5 Poxvirus D5 p; TIGR02928;orc1/cdc6 family rep; pfam01057;Parvo_NS1 Parvovirus; pfam02257;RFX_DNA_binding RFX ; >gi|48696691-3|ref|YP_024985.1| putative integrase, range; 358..762 HHsearch against C…
POG1033	Archaea+Bacteria	dsDNA viruses, no RNA stage	143	143	238	0.2192	0	143	100	>gi|294338136|ref|CBJ93974.1| hypothetical phage protein; >gi|294338333|ref|CBJ94372.1| hypothetical phage protein; >gi|343178507|ref|CBZ42338.1| hypothetical protein; >gi|356649760|ref|AET34303.1| thymidylate synthetase; >gi|255927992|ref|ACU41611.1| gp87; >gi|339754325|ref|AEJ94341.1| gp86; >gi|339754782|ref|AEJ94794.1| gp92; >gi|339781055|ref|AEK06890.1| gp93; >gi|339780729|ref|AEK06566.1| gp9…
POG3179	Bacteria	Siphoviridae	4	4	145	0.2222	0	4	100	>gi|354682101|ref|AER29976.1| putative tail assembly protein; >gi|9635617|ref|NP_061521.1| Orf25; >gi|170676313|ref|YP_001742074.1| possible tail assembly protein; >gi|209552440|ref|YP_002284355.1| hypothetical protein
POG0185	Archaea+Bacteria	dsDNA viruses, no RNA stage	79	79	274	0.223	0	79	100	>gi|21954659|ref|AAM83048.1| hypothetical protein; >gi|30089870|ref|NP_839900.1| hypothetical protein; >gi|294338118|ref|CBJ93956.1| hypothetical phage protein; >gi|294338317|ref|CBJ94356.1| hypothetical phage protein; >gi|282721349|ref|ADA83798.1| gp76; >gi|284794839|ref|ADB93765.1| gp72; >gi|302858581|ref|ADL71327.1| gp67; >gi|333495771|ref|AEF57363.1| gp66; >gi|342239801|ref|AEL19808.1| gp67; …
POG0025	Bacteria	Caudovirales	349	361	436	0.2254	0	361	100	>gi|315518940|ref|BAJ51817.1| DNA primase/helicase-like protein; >gi|340545256|ref|BAK52979.1| DNA primase/helicase; >orf|AB609718-ORF044| 49687..51156 + strand 490 aa; >gi|158079341|ref|YP_001504154.1| putative helicase; >gi|33323572|ref|AAQ07542.1| Ban; >gi|21914463|ref|AAM81428.1| DNA replication protein; >gi|9635520|ref|NP_059611.1| hypothetical protein; >gi|291290254|ref|BAI83049.1| DNA prim…
POG0018	Bacteria	Caudovirales	137	137	395	0.2262	0	137	100	>gi|315518928|ref|BAJ51805.1| DNA ligase-like protein; >gi|340545287|ref|BAK53010.1| ATP-dependent DNA ligase; >gi|291290417|ref|BAI83212.1| DNA ligase; >gi|343177533|ref|AEM00859.1| DNA ligase; >gi|339791397|ref|AEK12454.1| phage-associated DNA ligase; >gi|228861131|ref|YP_002854154.1| DNA ligase; >gi|228861512|ref|YP_002854533.1| DNA ligase; >gi|330858717|ref|YP_004415092.1| putative DNA ligase…
POG0219	Bacteria	dsDNA viruses, no RNA stage	51	53	291	0.2286	0	53	100	>gi|21954699-1|ref|AAM83088.1| putative lysin, range; 1..198 HHsearch against CDD matches; cd06419;GH25_muramidase_2 Unch; cd06417;GH25_LysA-like LysA is; cd06412;GH25_CH-type CH-type (; cd06524;GH25_YegX-like YegX is; cd06414;GH25_LytC-like The Lyt; cd06413;GH25_muramidase_1 Unch; cd06525;GH25_Lyc-like Lyc mura; cd06522;GH25_AtlA-like AtlA is; cd06416;GH25_Lys1-like Lys-1 i; cd00599;GH25_muramid…
POG4159	Bacteria	T4-like viruses	5	10	222	0.2293	0	10	100	>gi|61806199|ref|YP_214559.1| hypothetical protein; >gi|61806200|ref|YP_214560.1| hypothetical protein; >gi|113200557|ref|YP_717719.1| gp52; >gi|326782154|ref|YP_004322555.1| hypothetical protein; >gi|326783102|ref|YP_004323499.1| hypothetical protein; >gi|326783686|ref|YP_004324080.1| hypothetical protein; >gi|326783689|ref|YP_004324083.1| hypothetical protein; >gi|326783778|ref|YP_004324172.1| …
POG3535	Archaea	dsDNA viruses, no RNA stage	4	4	318	0.2293	0	4	100	>gi|16753148|ref|NP_445726.1| first mannosyl transferase-related protein; >gi|22122301|ref|NP_666562.1| hypothetical protein; >gi|22122248|ref|NP_666609.1| putative glycosyl transferase group 1; >gi|159341081|ref|YP_001542640.1| putative glycosyl transferase group 1
POG1935	Bacteria	Caudovirales	3	3	174	0.2293	0	3	100	>gi|294486130-1|ref|ADE87946.1| putative primase, range; 1..175 HHsearch against CDD matches; (unmatched); >gi|48696649-2|ref|YP_024428.1| integrase, range; 197..381 HHsearch against CDD matches; (unmatched); >gi|48696691-2|ref|YP_024985.1| putative integrase, range; 197..357 HHsearch against CDD matches; (unmatched)
POG0045	Bacteria	Caudovirales	8	8	110	0.233	0	8	100	>gi|340545133|ref|BAK52856.1| hypothetical protein; >gi|66732881|ref|AAY53472.1| gp169; >orf|JF974339-ORF15| 17758..18255 + strand 166 aa; >orf|JN600960-ORF25| 31297..31794 + strand 166 aa; >gi|347449289|ref|AEO93330.1| gp59; >gi|34419530|ref|NP_899543.1| hypothetical protein; >gi|157325209|ref|YP_001468634.1| gp64; >gi|209973017|ref|YP_002300464.1| gp34.65
POG0834	Bacteria	Caudovirales	17	18	416	0.2336	0	18	100	>gi|194021578|ref|ACF32387.1| capsid component; >gi|291621953|ref|CAX64986.1| gp05 protein; >gi|269975292|ref|ACZ55516.1| prohead protease ClpP; >gi|269975290|ref|ACZ55514.1| putative head maturation protease; >gi|339507716|ref|AEJ81279.1| prohead protease; >gi|219681309|ref|YP_002456073.1| putative prohead protease; >gi|327198436|ref|YP_004327024.1| head maturation protease; >gi|9626248|ref|NP_0…
POG3576	Bacteria	Caudovirales	5	5	245	0.2353	0	5	100	>gi|17975192-2|ref|NP_536387.1| hypothetical protein, range; 117..363 HHsearch against CDD matches; pfam11876;DUF3396 Protein of u; >gi|38707920-2|ref|NP_945061.1| gp30, range; 117..363 HHsearch against CDD matches; pfam11876;DUF3396 Protein of u; >gi|134288629-2|ref|YP_001111109.1| gp30, range; 126..372 HHsearch against CDD matches; pfam11876;DUF3396 Protein of u; >gi|134288703-2|ref|YP_00111115…
POG2486	Bacteria	Siphoviridae	28	28	371	0.2369	0	28	100	>gi|339754656|ref|AEJ94670.1| gp93; >gi|339755760|ref|AEJ95764.1| gp90; >gi|354998073|ref|AER49403.1| gp89; >gi|109392446|ref|YP_654990.1| gp93; >gi|194100601|ref|YP_002003926.1| gp88; >gi|339754753|ref|AEJ94766.1| gp96; >gi|354996070|ref|AER47419.1| gp96; >gi|354997277|ref|AER48615.1| gp99; >gi|354997573|ref|AER48908.1| gp98; >gi|354998905|ref|AER50228.1| gp97; >gi|109521936|ref|YP_655373.1| gp9…
POG0470	Bacteria	Caudovirales	34	35	323	0.2387	0	35	100	>gi|291290397|ref|BAI83192.1| outer capsid protein Hoc; >gi|343177514|ref|AEM00840.1| head outer capsid protein; >gi|339791378|ref|AEK12435.1| phage capsid and scaffold protein; >gi|269975305|ref|ACZ55529.1| putative tail protein; >gi|299780539|ref|ADJ39901.1| head outer capsid protein; >gi|9632750|ref|NP_049793.1| Hoc head outer capsid protein; >gi|345450738|ref|AEN93941.1| head outer capsid pro…
POG1844	Bacteria	Tevenvirinae	12	12	352	0.2405	0	12	100	>gi|312262702|ref|ADQ52997.1| conserved hypothetical protein; >gi|34419395|ref|NP_899408.1| NMN adenylyl tranferase; >gi|37651564|ref|NP_932438.1| hypothetical protein; >gi|66391886|ref|YP_238811.1| hypothetical protein; >gi|38640221|ref|NP_944177.1| hypothetical protein; >gi|66391589|ref|YP_239114.1| hypothetical protein; >gi|109290062|ref|YP_656311.1| hypothetical protein; >gi|189426879|ref|YP_…
POG0244	Bacteria	Caudovirales	5	5	239	0.2484	0	5	100	>gi|33323590|ref|AAQ07560.1| Upf86.8; >gi|15320584|ref|NP_203428.1| hypothetical protein; >gi|18071239|ref|NP_542332.1| hypothetical protein; >gi|46401715|ref|YP_006561.1| PmgT; >gi|56692934|ref|YP_164271.1| hypothetical protein
POG1934	Bacteria	Caudovirales	3	3	133	0.2508	0	3	100	>gi|294486125|ref|ADE87941.1| hypothetical protein; >gi|354682075|ref|AER29950.1| putative transcriptional regulator; >gi|198449289|ref|YP_002221443.1| hypothetical protein
POG0275	Archaea+Bacteria	dsDNA viruses, no RNA stage	304	316	368	0.2597	0	313	99	>gi|21914435|ref|AAM81400.1| Int protein; >gi|9635493|ref|NP_059584.1| Int; >gi|17402434|ref|CAC85582.1| integrase; >gi|17488529|ref|NP_511007.1| integrase; >gi|349732034|ref|BAL03566.1| integrase; >gi|33413728|ref|AAN28248.1| Int; >gi|30065733|ref|NP_839878.1| integrase; >gi|148566107|ref|ABQ88382.1| integrase; >gi|339293031|ref|AEJ54377.1| integrase; >gi|73747016|ref|AAZ82412.1| integrase; >gi|…
POG2188	Bacteria	Caudovirales	12	15	89	0.2599	0	15	100	>gi|312601714|ref|ADQ92388.1| SOS induction modulator; >gi|157166070|ref|YP_001449322.1| putative damage-inducible protein DinI; >gi|33770564|ref|NP_892101.1| hypothetical protein; >gi|41057390|ref|NP_958095.1| TumB; >gi|46402108|ref|YP_006602.1| Gp22; >gi|89886014|ref|YP_516211.1| ImpC protein; >gi|148609412|ref|YP_001272543.1| hypothetical protein; >gi|169257250|ref|YP_001700627.1| bacteriophag…
POG0232	Bacteria	Caudovirales	15	17	133	0.2631	0	17	100	>gi|33323548-1|ref|AAQ07518.1| KilA, range; 1..131 HHsearch against CDD matches; pfam02498;Bro-N BRO family, N-; pfam08346;AntA AntA/AntB antir; >gi|209407418-1|ref|CAQ82034.1| protein KilA., range; 1..105 HHsearch against CDD matches; pfam04383;KilA-N KilA-N domain; >gi|9634189-1|ref|NP_037755.1| Gp73, range; 1..110 HHsearch against CDD matches; pfam04383;KilA-N KilA-N domain; >gi|9635595|ref|NP…
POG3572	Bacteria	Caudovirales	5	5	181	0.2631	0	5	100	>gi|17975190|ref|NP_536385.1| hypothetical protein; >gi|38707918|ref|NP_945059.1| gp28; >gi|134288620|ref|YP_001111107.1| gp28; >gi|134288697|ref|YP_001111160.1| gp10; >gi|327198096|ref|YP_004306463.1| gp51
POG4328	Bacteria	Caudovirales	3	3	262	0.2631	0	3	100	>gi|66394883|ref|YP_239764.1| ORF013; >gi|66395820|ref|YP_240189.1| ORF013; >gi|80159871-1|ref|YP_398615.1| putative ParB protein, range; 1..190 HHsearch against CDD matches; PRK13698;plasmid-partitioning ; TIGR03764;ICE_PFGI_1_parB inte; TIGR00180;parB_part ParB-like ; TIGR03454;partition_RepB plasm; PRK13866;plasmid partitioning ; pfam02195;ParBc ParB-like nucl; smart00470;ParB ParB-like nucl; …
POG4386	Bacteria	Myoviridae	3	3	229	0.2631	0	3	100	>gi|90592624|ref|YP_529884.1| putative LysM-like protein; >gi|134287356|ref|YP_001110739.1| putative LysM; >gi|163932196|ref|YP_001642386.1| hypothetical protein
POG0359	Archaea+Bacteria	Tevenvirinae	67	67	823	0.2658	0	67	100	>gi|353227973|ref|CCE26194.1| B-family DNA-polymerase; >gi|294338086|ref|CBJ93924.1| Possible phage DNA polymerase; >gi|294338283|ref|CBJ94321.1| Possible phage DNA polymerase; >gi|343178462|ref|CBZ42293.1| hypothetical protein; >gi|356649798|ref|AET34341.1| DNA polymerase; >gi|312262439|ref|ADQ52734.1| gp43 DNA polymerase; >gi|299780403|ref|ADJ39765.1| DNA polymerase; >gi|9632637|ref|NP_049662.1…
POG0649	Bacteria	Caudovirales	39	39	142	0.2708	0	39	100	>gi|339293033|ref|AEJ54379.1| cI-like repressor, metallo-prtoeinase motif protein; >gi|73747018|ref|AAZ82414.1| hypothetical protein; >gi|15088746|ref|NP_150135.1| hypothetical protein; >gi|270209281|ref|ACZ63825.1| conserved hypothetical protein; >gi|270209420|ref|ACZ63962.1| conserved hypothetical protein; >gi|320006229|ref|ADW01259.1| Lj965 prophage repressor-like protein; >gi|9632964|ref|NP_0…
POG4363	Bacteria	Lambda-like viruses	5	5	282	0.2711	0	5	100	>gi|148912770-3|ref|YP_001293349.1| Putative Clp protease, range; 407..693 HHsearch against CDD matches; pfam10124;Mu-like_gpT Mu-like ; >gi|148609387-3|ref|YP_001272518.1| putative protease/scaffold protein, range; 372..652 HHsearch against CDD matches; pfam10124;Mu-like_gpT Mu-like ; >gi|169257188-3|ref|YP_001700566.1| putative Clp protease, range; 426..706 HHsearch against CDD matches; pfam101…
POG3676	Bacteria	LUZ24-like viruses	4	5	343	0.2732	0	5	100	>gi|27476049|ref|NP_775251.1| major head protein; >gi|167583566|ref|YP_001671756.1| major head protein; >gi|167600435|ref|YP_001671935.1| major head protein; >gi|345461115|ref|YP_004782383.1| major head protein; >gi|345461116-1|ref|YP_004782384.1| major head protein, range; 1..417 HHsearch against CDD matches; (unmatched)
POG2764	Bacteria	T1-like viruses	8	8	487	0.2747	0	8	100	>gi|338235635|ref|AEI91205.1| gp5; >gi|343411907|ref|AEM24770.1| hypothetical protein; >gi|45686351|ref|YP_003936.1| hypothetical protein; >gi|71834134|ref|YP_277492.1| hypothetical protein; >gi|81343995|ref|YP_399011.1| hypothetical protein; >gi|148734544|ref|YP_001285561.1| YfiJ; >gi|170676324-2|ref|YP_001742085.1| hypothetical protein, range; 105..517 HHsearch against CDD matches; PRK00411;cdc…
POG3237	Bacteria	SPO1-like viruses	3	3	277	0.2767	0	3	100	>gi|347449367|ref|AEO93408.1| gp146; >gi|156564181|ref|YP_001429691.1| hypothetical protein; >gi|209972955|ref|YP_002300402.1| gp27.3
POG3723	Bacteria	phiKZ-like viruses	3	3	147	0.2767	0	3	100	>gi|29135135|ref|NP_803765.1| ORF199; >gi|189490448|ref|YP_001957017.1| hypothetical exonuclease; >gi|333798331|ref|YP_004508604.1| hypothetical protein
POG0350	Bacteria	Caudovirales	48	48	517	0.2796	0	48	100	>gi|353227873|ref|CCE26094.1| nicotinate phosphoribosyltransferase; >gi|66732776|ref|AAY53367.1| gp64; >gi|182628003|ref|ACB89165.1| gp ORF172; >gi|345134336|ref|CCA65851.1| hypothetical protein; >gi|310660236|ref|ADP02491.1| nicotinamide phosphoribosyl transferase; >gi|269975279|ref|ACZ55503.1| putative nictotinate phosphoribosyltransferase; >gi|312262540|ref|ADQ52835.1| conserved hypothetical p…
POG1308	Bacteria	Caudovirales	21	21	172	0.2818	0	21	100	>gi|270209295|ref|ACZ63839.1| endonuclease YqaJ superfamily; >gi|270209436-1|ref|ACZ63978.1| endonuclease YqaJ superfamily, range; 1..157 HHsearch against CDD matches; TIGR03033;phage_rel_nuc putati; pfam09588;YqaJ YqaJ-like viral; >gi|270209565-1|ref|ACZ64105.1| endonuclease, range; 1..137 HHsearch against CDD matches; TIGR03033;phage_rel_nuc putati; pfam09588;YqaJ YqaJ-like viral; >gi|281416231…
POG0582	Bacteria	P2-like viruses	25	25	376	0.284	0	25	100	>gi|33413726|ref|AAN28246.1| gpD; >gi|90110571|ref|ABD90581.1| tail protein D; >gi|90110622|ref|ABD90631.1| tail protein D; >gi|109289965|ref|YP_655497.1| tail protein; >gi|291621976|ref|CAX65009.1| gp28 protein; >gi|294486096|ref|ADE87912.1| putative transcriptional regulator; >gi|312601746|ref|ADQ92420.1| gene D protein; >gi|9630355|ref|NP_046784.1| tail protein; >gi|17313247|ref|NP_490627.1| t…
POG4097	Bacteria	T4-like viruses	5	5	221	0.284	0	5	100	>gi|61805930|ref|YP_214290.1| phycoerythrobilin; >gi|326782034|ref|YP_004322435.1| phycoerythrobilin; >gi|326782861|ref|YP_004323259.1| ferredoxin oxidoreductase; >gi|326782982|ref|YP_004323379.1| phycoerythrobilin; >gi|326783822|ref|YP_004324216.1| phycoerythrobilin
POG4451	Bacteria	Caudovirales	3	3	201	0.284	0	3	100	>gi|189426984-2|ref|YP_001950083.1| hypothetical protein, range; 208..447 HHsearch against CDD matches; cd00736;bacteriophage_lambda_l; >gi|326783645-2|ref|YP_004323852.1| hypothetical protein, range; 743..904 HHsearch against CDD matches; cd00736;bacteriophage_lambda_l; >gi|331027986|ref|YP_004421536.1| structural protein
POG0157	Bacteria	Caudovirales	31	31	191	0.2935	0	31	100	>orf|AB609718-ORF180| 120723..121331 - strand 203 aa; >gi|158079477|ref|YP_001504290.1| putative phosphoesterase; >gi|353227990|ref|CCE26211.1| ; >gi|66732863|ref|AAY53454.1| gp151; >gi|294338126|ref|CBJ93964.1| hypothetical phage protein; >gi|294338325|ref|CBJ94364.1| hypothetical phage protein; >gi|310660243|ref|ADP02498.1| putative phosphoesterase; >gi|294998936|ref|ADF58250.1| putative phosph…
POG0055	Bacteria	Caudovirales	30	30	135	0.2953	0	30	100	>gi|340545220-1|ref|BAK52943.1| L-alanoyl-D-glutamate peptidase, range; 1..137 HHsearch against CDD matches; pfam02557;VanY D-alanyl-D-alan; pfam08291;Peptidase_M15_3 Pept; >gi|323146167|ref|ADX32406.1| hypothetical protein; >gi|339507840|ref|AEJ81402.1| gp26; >gi|16798808-1|ref|NP_463486.1| L-alanoyl-D-glutamate peptidase, range; 1..129 HHsearch against CDD matches; pfam02557;VanY D-alanyl-D-ala…
POG0653	Archaea+Bacteria	Caudovirales	28	28	200	0.2975	0	28	100	>gi|339293047-1|ref|AEJ54393.1| phage protein, range; 1..179 HHsearch against CDD matches; pfam09250;Prim-Pol Bifunctiona; cd04859;Prim_Pol Prim_Pol; Pri; cd00525;AE_Prim_S_like AE_Prim; >gi|339782470|ref|AEK08193.1| gp137; >gi|339783808|ref|AEK09520.1| gp140; >gi|339752149|ref|AEJ92184.1| gp128; >gi|339754026|ref|AEJ94044.1| gp121; >gi|354996284|ref|AER47631.1| gp77; >gi|354996640|ref|AER47984.1…
POG1408	Bacteria	Caudovirales	19	19	142	0.2977	0	19	100	>gi|310005684|ref|ADP00072.1| gp32; >gi|310005709|ref|ADP00096.1| gp32; >gi|310005796|ref|ADP00182.1| gp32; >gi|291164796|ref|ADD80826.1| gp040; >gi|339781701|ref|AEK07531.1| gp87; >gi|339783839|ref|AEK09551.1| gp172; >gi|339752184|ref|AEJ92219.1| gp163; >gi|339754051-2|ref|AEJ94069.1| gp147, range; 121..243 HHsearch against CDD matches; pfam01503;PRA-PH Phosphoribosy; >gi|354996668|ref|AER48012.…
POG0576	Bacteria	P2-like viruses	26	26	401	0.3015	0	26	100	>gi|33413720|ref|AAN28240.1| gpFI; >gi|90110566|ref|ABD90576.1| tail sheath protein FI; >gi|90110617|ref|ABD90626.1| tail sheath protein FI; >gi|109289960|ref|YP_655492.1| major tail sheath protein; >gi|291621970|ref|CAX65003.1| gp22 protein; >gi|294486102|ref|ADE87918.1| putative phage tail protein; >gi|312601740|ref|ADQ92414.1| major tail sheath protein; >gi|323146174|ref|ADX32412.1| tail sheat…
POG1475	Bacteria	Caudovirales	12	12	120	0.3028	0	12	100	>orf|GU169904-ORF005-1| 6759..7496 + strand 246 aa, range; 1..112 HHsearch against CDD matches; pfam10983;DUF2793 Protein of u; >gi|315419003-1|ref|ADU15547.1| hypothetical protein, range; 1..107 HHsearch against CDD matches; pfam10983;DUF2793 Protein of u; >gi|34610150-1|ref|NP_918975.1| tail fiber protein, range; 1..113 HHsearch against CDD matches; pfam10983;DUF2793 Protein of u; >gi|38229166-…
POG1177	Bacteria	Caudovirales	32	36	309	0.3038	0	36	100	>gi|255927912|ref|ACU41531.1| gp3; >gi|339754253-1|ref|AEJ94269.1| gp3, range; 1..306 HHsearch against CDD matches; pfam10127;Nuc-transf Predicted; smart00306;HintN Hint (Hedgeho; >gi|339754253-2|ref|AEJ94269.1| gp3, range; 307..405 HHsearch against CDD matches; (unmatched); >gi|339754253-3|ref|AEJ94269.1| gp3, range; 406..529 HHsearch against CDD matches; pfam05204;Hom_end Homing endon; >gi|3397…
POG1420	Bacteria	dsDNA viruses, no RNA stage	10	10	153	0.3086	0	9	90	>gi|269975318|ref|ACZ55542.1| hypothetical protein; >gi|315418971|ref|ADU15515.1| putative structural protein; >gi|9632875|ref|NP_049909.1| virion protein; >gi|30387394-2|ref|NP_848223.1| virion protein, range; 245..378 HHsearch against CDD matches; PHA02564;V virion protein; Pro; >gi|119953646|ref|YP_950445.1| virion protein; >gi|215479946|ref|YP_002332334.1| virion protein; >gi|146329983|ref|YP…
POG0708	Bacteria	Siphoviridae	7	7	153	0.3086	0	7	100	>gi|83658702-1|ref|ABC40485.1| putative phage replisome organizer protein, range; 1..109 HHsearch against CDD matches; TIGR01714;phage_rep_org_N phag; pfam09681;Phage_rep_org_N N-te; >gi|77020226-1|ref|YP_338162.1| phage replisome organizer protein, putative, range; 1..167 HHsearch against CDD matches; pfam09681;Phage_rep_org_N N-te; TIGR01714;phage_rep_org_N phag; >gi|77020151-1|ref|YP_338215.1|…
POG4331	Bacteria	Siphoviridae	6	6	150	0.3086	0	6	100	>gi|66395524-1|ref|YP_239908.1| ORF016, range; 1..127 HHsearch against CDD matches; pfam03428;RP-C Replication pro; >gi|66395900-1|ref|YP_240278.1| ORF015, range; 1..152 HHsearch against CDD matches; (unmatched); >gi|162290124-1|ref|YP_001604107.1| putative replication protein, range; 1..155 HHsearch against CDD matches; (unmatched); >gi|215401187-1|ref|YP_002332492.1| hypothetical protein, range…
POG1029	Bacteria	Myoviridae	5	5	457	0.3086	0	5	100	>gi|294338124-2|ref|CBJ93962.1| hypothetical phage protein, range; 263..728 HHsearch against CDD matches; PRK10590;ATP-dependent RNA hel; PRK04537;ATP-dependent RNA hel; PRK11634;ATP-dependent RNA hel; PRK11192;ATP-dependent RNA hel; PRK11776;ATP-dependent RNA hel; PRK04837;ATP-dependent RNA hel; PTZ00110;helicase; Provisional; PLN00206;DEAD-box ATP-dependen; PRK01297;ATP-dependent RNA hel; PTZ00…
POG1710	Bacteria	T4-like viruses	3	3	310	0.3086	0	3	100	>gi|312262490|ref|ADQ52785.1| conserved hypothetical protein; >gi|38639996|ref|NP_943951.1| hypothetical protein; >gi|310722663|ref|YP_003969486.1| hypothetical protein
POG3743	Bacteria	Podoviridae	3	3	205	0.3086	0	3	100	>gi|30387399-1|ref|NP_848228.1| tail fiber, range; 1..166 HHsearch against CDD matches; pfam03906;Phage_T7_tail Phage ; >gi|48697208-1|ref|YP_024938.1| putative tail fiber protein, range; 1..195 HHsearch against CDD matches; pfam03906;Phage_T7_tail Phage ; >gi|89152445-1|ref|YP_512279.1| putative tail fiber, range; 1..255 HHsearch against CDD matches; pfam03906;Phage_T7_tail Phage ; pfam09008;Hea…
POG2140	Bacteria	Caudovirales	4	4	195	0.3196	0	4	100	>gi|310697367-2|ref|ADP06629.1| lysozyme, range; 203..373 HHsearch against CDD matches; (unmatched); >gi|58532965|ref|YP_195188.1| Hypothetical-Protein | belonging to T4-LIKE GC; 847; >gi|326782280-2|ref|YP_004322680.1| hypothetical protein, range; 557..732 HHsearch against CDD matches; cd02549;Peptidase_C39A A sub-f; pfam11814;DUF3335 Domain of un; pfam09778;Guanylate_cyc_2 Guan; cd02418;Peptida…
POG2437	Bacteria	T4-like viruses	11	12	122	0.3209	0	12	100	>gi|345450606|ref|AEN93809.1| hypothetical protein; >gi|32453535|ref|NP_861741.1| RB69ORF051c hypothetical protein; >gi|61806182|ref|YP_214542.1| phosphoheptose isomerase; >gi|161622542|ref|YP_001595170.1| hypothetical protein; >gi|238695197|ref|YP_002922390.1| hypothetical protein; >gi|299778998|ref|YP_003734192.1| hypothetical protein; >gi|311992572|ref|YP_004009440.1| hypothetical protein; >gi…
POG3044	Bacteria	Siphoviridae	4	4	262	0.3225	0	4	100	>gi|339752990|ref|AEJ93018.1| gp43; >gi|66394886|ref|YP_239766.1| ORF016; >gi|66395824|ref|YP_240190.1| ORF017; >gi|206600230|ref|YP_002241836.1| gp49
POG1704	Bacteria	T4-like viruses	3	3	176	0.3225	0	3	100	>gi|312262482-1|ref|ADQ52777.1| conserved hypothetical protein, range; 1..178 HHsearch against CDD matches; PRK04860;hypothetical protein;; PRK04351;hypothetical protein;; smart00731;SprT SprT homologue; pfam10263;SprT-like SprT-like ; >gi|38639990-1|ref|NP_943945.1| hypothetical protein, range; 1..172 HHsearch against CDD matches; PRK04860;hypothetical protein;; PRK04351;hypothetical protein;; s…
POG1961	Bacteria	Caudovirales	11	11	385	0.3378	0	11	100	>gi|294998878|ref|ADF58192.1| Putative RNA ligase; >gi|339892346|ref|AEK21619.1| RNA ligase; >gi|326804425|ref|YP_004327229.1| hypothetical protein; >gi|323145809|ref|ADX32050.1| hypothetical protein P; >gi|323145995|ref|ADX32235.1| hypothetical protein P; >gi|37651690|ref|NP_932564.1| putative RNA ligase; >gi|66392010|ref|YP_238935.1| putative RNA ligase; >gi|109290186|ref|YP_656435.1| putative …
POG2326	Bacteria	Podoviridae	11	11	201	0.3378	0	11	100	>gi|317120674|ref|ADV02497.1| hypothetical protein; >gi|317120717|ref|ADV02539.1| hypothetical protein; >gi|342674756|ref|AEL31362.1| putative phage-related protein; >gi|343794813-1|ref|AEM62911.1| tail protein, range; 1..200 HHsearch against CDD matches; PHA00662;hypothetical protein ; PHA00428;tail tubular protein ; >gi|30387390|ref|NP_848219.1| hypothetical protein; >gi|41179375|ref|NP_958683.…
POG2325	Bacteria	Podoviridae	9	9	691	0.3378	0	9	100	>gi|317120673|ref|ADV02496.1| hypothetical protein; >gi|317120716|ref|ADV02538.1| hypothetical protein; >gi|342674755|ref|AEL31361.1| putative phage-related protein; >gi|30387391|ref|NP_848220.1| hypothetical protein; >gi|41179374|ref|NP_958682.1| hypothetical protein; >gi|45569506|ref|NP_996575.1| hypothetical protein; >gi|45580757|ref|NP_996623.1| hypothetical protein; >gi|48697202|ref|YP_02493…
POG3189	Bacteria	Siphoviridae	4	4	132	0.3378	0	4	100	>gi|342239986|ref|AEL19991.1| gp31; >gi|345286899|ref|AEN79924.1| gp33; >gi|354997067|ref|AER48407.1| gp30; >gi|29566139|ref|NP_817708.1| gp30
POG4064	Bacteria	T4-like viruses	17	51	193	0.3396	0	51	100	>gi|58532992|ref|YP_195215.1| Hypothetical-Protein | belonging to T4-LIKE GC; 684; >gi|58533043|ref|YP_195266.1| Phytanoyl-CoA-Dioxygenase; >gi|61806008|ref|YP_214368.1| phytanoyl-CoA-dioxygenase; >gi|61806020|ref|YP_214380.1| hypothetical protein; >gi|61806032|ref|YP_214392.1| hypothetical protein; >gi|61806090|ref|YP_214450.1| hypothetical protein; >gi|61806133|ref|YP_214493.1| phytanoyl-CoA-di…
POG0802	Bacteria	Siphoviridae	32	32	203	0.3398	0	32	100	>gi|104641772-3|ref|ABF73150.1| hypothetical protein, range; 477..633 HHsearch against CDD matches; cd01841;NnaC_like NnaC (CMP-Ne; cd01825;SGNH_hydrolase_peri1 S; cd01838;Isoamyl_acetate_hydrol; cd01827;sialate_O-acetylestera; cd01821;Rhamnogalacturan_acety; cd01832;SGNH_hydrolase_like_1 ; cd01834;SGNH_hydrolase_like_2 ; cd01844;SGNH_hydrolase_like_6 ; cd04501;SGNH_hydrolase_like_4 ; cd01835;SGN…
POG2339	Bacteria	Caudovirales	5	5	178	0.3443	0	5	100	>gi|315274304|ref|ADU03712.1| conserved hypothetical protein; >gi|9635667|ref|NP_061575.1| Orf79; >gi|160700636|ref|YP_001552311.1| hypothetical protein; >gi|169257248|ref|YP_001700625.1| conserved hypothetical bacteriophage protein; >gi|169257286|ref|YP_001700662.1| hypothetical protein
POG3231	Bacteria	Caudovirales	5	5	71	0.3443	0	5	100	>orf|JN600960-ORF05| 12805..13002 - strand 66 aa; >gi|13559826|ref|NP_112036.1| hypothetical protein; >gi|41057296|ref|NP_958194.1| gene 18 protein; >gi|255252701|ref|YP_003090236.1| hypothetical protein; >gi|327198591|ref|YP_004327335.1| probable excisionase HkaC
POG4079	Bacteria	T4-like viruses	14	14	154	0.3471	0	14	100	>gi|58533027|ref|YP_195250.1| antenna proteins; >gi|312281395|ref|YP_004030761.1| antenna protein; >gi|113200528|ref|YP_717690.1| CpeT-like protein; >gi|255929138|ref|YP_003097450.1| CepT like protein; >gi|326782052|ref|YP_004322453.1| antenna protein; >gi|326782283|ref|YP_004322683.1| antenna protein; >gi|326782713|ref|YP_004322915.1| antenna protein; >gi|326782761|ref|YP_004323159.1| antenna pr…
POG0858	Bacteria	Caudovirales	27	30	102	0.3478	0	30	100	>gi|169665097-1|ref|ACA63332.1| putative DNA replication protein, range; 1..81 HHsearch against CDD matches; pfam04492;Phage_rep_O Bacterio; TIGR01610;phage_O_Nterm phage ; pfam01726;LexA_DNA_bind LexA D; pfam06970;RepA_N Replication i; >gi|283765968-1|ref|ADB28384.1| DNA replication protein, range; 1..131 HHsearch against CDD matches; pfam03428;RP-C Replication pro; >gi|282162056-1|ref|ADA79920.…
POG0028	Bacteria	Caudovirales	141	141	317	0.3483	0	141	100	>gi|315518944|ref|BAJ51821.1| exonuclease-like protein; >gi|340545285|ref|BAK53008.1| DNA polymerase; >gi|291290467|ref|BAI83262.1| RNaseH ribonuclease; >gi|343177579|ref|AEM00905.1| RNase H ribonuclease; >gi|116326461|ref|YP_803181.1| RnaseH; >gi|228861176|ref|YP_002854199.1| RnaseH; >gi|228861556|ref|YP_002854577.1| RnaseH; >gi|294337982|ref|CBJ93820.1| Putative phage RNase H; >gi|294338177|ref…
POG3013	Bacteria	Siphoviridae	3	3	110	0.3488	0	3	100	>gi|339784332-1|ref|AEK10040.1| gp152, range; 1..107 HHsearch against CDD matches; smart00470;ParB ParB-like nucl; pfam02195;ParBc ParB-like nucl; >gi|354996450-1|ref|AER47795.1| gp52, range; 1..115 HHsearch against CDD matches; smart00470;ParB ParB-like nucl; pfam02195;ParBc ParB-like nucl; >gi|194100560-1|ref|YP_002003885.1| gp46, range; 1..109 HHsearch against CDD matches; smart00470;ParB ParB…
POG3562	Bacteria	Siphoviridae	3	3	280	0.3488	0	3	100	>gi|17426294|ref|NP_510960.1| Staphylococcus aureus exfoliative toxin A; >gi|122891783|ref|YP_001004329.1| exfoliative toxin A; >gi|122891852|ref|YP_001004397.1| exfoliative toxin A
POG1382	Bacteria	Caudovirales	54	54	176	0.3499	0	53	98	>gi|310660373|ref|ADP02628.1| putative phosphatase; >gi|269975314|ref|ACZ55538.1| phage conserved protein; >gi|312262693|ref|ADQ52988.1| Tk.4 conserved hypothetical protein; >gi|294998946|ref|ADF58260.1| hypothetical protein; >gi|339892283|ref|AEK21556.1| hypothetical protein; >gi|326804356|ref|YP_004327160.1| hypothetical protein; >gi|299780468|ref|ADJ39830.1| hypothetical protein; >gi|9632836|r…
POG3329	Bacteria	Mu-like viruses	5	5	186	0.3545	0	5	100	>gi|9633536|ref|NP_050649.1| putative baseplate assembly protein; >gi|281199690|ref|YP_003335794.1| baseplate assembly protein; >gi|18249914|ref|NP_543102.1| putative baseplate assembly protein; >gi|19549007|ref|NP_599049.1| tail protein; >gi|23505463|ref|NP_700392.1| putative base plate assembly protein
POG3895	Bacteria	Myoviridae	4	4	136	0.3545	0	4	100	>gi|39653734|ref|NP_945299.1| hypothetical protein; >gi|90592627|ref|YP_529887.1| hypothetical protein; >orf|NC_009231-ORF03| 18579..18995 + strand 139 aa; >gi|163932199|ref|YP_001642389.1| hypothetical protein
POG1247	Bacteria	Lambda-like viruses	65	89	108	0.3581	0	89	100	>gi|255928415|ref|ACU42031.1| gp97; >gi|339782670|ref|AEK08392.1| gp93; >gi|339783225|ref|AEK08942.1| gp91; >gi|339784451|ref|AEK10158.1| gp93; >gi|339752438|ref|AEJ92471.1| gp91; >gi|339752580|ref|AEJ92612.1| gp94; >gi|342315364|ref|AEL21694.1| gp96; >gi|342315507|ref|AEL21836.1| gp94; >gi|343171299|ref|AEL98107.1| gp92; >gi|29565973|ref|NP_817544.1| gp95; >gi|109302847|ref|YP_654849.1| gp94; >g…
POG2277	Bacteria	Spounavirinae	5	5	140	0.3605	0	5	100	>gi|339461704-2|ref|AEJ79734.1| conserved hypothetical protein, range; 157..295 HHsearch against CDD matches; PRK10838;spr outer membrane li; TIGR02219;phage_NlpC_fam putat; pfam05382;Amidase_5 Bacterioph; pfam00877;NLPC_P60 NlpC/P60 fa; TIGR02594;conserved hypothetic; >gi|48696446-2|ref|YP_024487.1| hypothetical protein, range; 158..295 HHsearch against CDD matches; PRK10838;spr outer membrane l…
POG2677	Bacteria	Siphoviridae	5	5	218	0.3605	0	5	100	>gi|339782034-1|ref|AEK07861.1| gp114, range; 1..233 HHsearch against CDD matches; cd04184;GT2_RfbC_Mx_like Myxoc; PRK10073;putative glycosyl tra; PRK10018;putative glycosyl tra; cd06913;beta3GnTL1_like Beta 1; cd04195;GT2_AmsE_like GT2_AmsE; cd02510;pp-GalNAc-T pp-GalNAc-; cd06433;GT_2_WfgS_like WfgS an; cd04196;GT_2_like_d Subfamily ; cd06435;CESA_NdvC_like NdvC_li; PRK10063;putative glycosyl t…
POG0864	Bacteria	Caudovirales	7	7	178	0.3636	0	7	100	>gi|175940328-1|ref|ACB72586.1| putative DNA primase, range; 1..168 HHsearch against CDD matches; cd04859;Prim_Pol Prim_Pol; Pri; pfam09250;Prim-Pol Bifunctiona; cd00525;AE_Prim_S_like AE_Prim; >gi|9633023-1|ref|NP_050131.1| putative DNA-polymerase or DNA-primase, range; 1..201 HHsearch against CDD matches; cd04859;Prim_Pol Prim_Pol; Pri; pfam09250;Prim-Pol Bifunctiona; cd00525;AE_Prim_S_like AE_…
POG0855	Bacteria	Caudovirales	17	17	217	0.3641	0	17	100	>gi|194021594|ref|ACF32403.1| outer host membrane; >gi|209407441|ref|CAQ82057.1| opacity protein opA58 precursor.; >gi|307604156|ref|ADN68466.1| Lom; >gi|315274341|ref|ADU03749.1| outer membrane protein Lom; >gi|9632532|ref|NP_049526.1| outer membrane protein Lom precursor; >gi|9626265|ref|NP_040601.1| outer host membrane; >gi|20065834|ref|NP_612917.1| hypothetical protein; >gi|157166058|ref|YP_0…
POG0585	Bacteria	Caudovirales	46	50	76	0.3652	0	50	100	>gi|33413735|ref|AAN28255.1| gp82; >gi|90110553|ref|ABD90563.1| hypothetical protein; >gi|90110603|ref|ABD90612.1| hypothetical protein; >gi|109289947|ref|YP_655479.1| DksA-like zinc finger domain containing protein; >gi|209407379|ref|CAQ81995.1| putative C4-type zinc finger protein; >gi|291621993|ref|CAX65026.1| gp45 protein; >gi|307604086|ref|ADN68396.1| putative C4 zinc finger protein; >gi|312…
POG3505	Archaea	dsDNA viruses, no RNA stage	16	16	213	0.3731	0	16	100	>gi|16753093|ref|NP_445671.1| hypothetical protein; >gi|22122292|ref|NP_666553.1| hypothetical protein; >gi|22122239|ref|NP_666600.1| CRISPR-associated Cas4-like protein; >gi|38639823|ref|NP_944474.1| CRISPR-associated Cas4-like protein; >gi|42494952|ref|NP_963950.1| CRISPR-associated Cas4-like protein; >gi|42495077|ref|NP_963987.1| CRISPR-associated Cas4-like protein; >gi|45655883|ref|YP_003742.…
POG0881	Bacteria	Caudovirales	10	10	425	0.3731	0	10	100	>gi|197281716-1|ref|ACH57080.1| pre-neck appendage preprotein, range; 1..499 HHsearch against CDD matches; PLN03003;Probable polygalactur; PLN02218;polygalacturonase ADP; PLN02793;Probable polygalactur; PLN02155;polygalacturonase ; PLN03010;polygalacturonase ; PLN02188;polygalacturonase/gly; pfam00295;Glyco_hydro_28 Glyco; TIGR03808;RR_plus_rpt_1 twin-a; TIGR03805;beta_helix_1 paralle; pfam00295;…
POG0612	Bacteria	Caudovirales	8	8	166	0.3731	0	7	88	>gi|148566127|ref|ABQ88402.1| phage terminase small subunit; >gi|342674762|ref|AEL31368.1| putative phage terminase small subunit; >gi|13559865|ref|NP_112075.1| terminase small subunit; >gi|41057279|ref|NP_958177.1| gene 1 protein; >gi|41179387|ref|NP_958695.1| Bbp26; >gi|45569519|ref|NP_996588.1| hypothetical protein; >gi|45580770|ref|NP_996636.1| hypothetical protein; >gi|53793590|ref|YP_112490…
POG3890	Bacteria	PhiCD119likevirus	6	6	434	0.3731	0	6	100	>gi|39653727|ref|NP_945292.1| sheath tail protein; >gi|90592650|ref|YP_529565.1| XkdK protein; >gi|90592620|ref|YP_529880.1| putative phage sheath tail protein; >gi|134287348|ref|YP_001110731.1| putative sheath tail protein; >gi|163932192|ref|YP_001642382.1| hypothetical protein; >gi|209901250|ref|YP_002290889.1| hypothetical protein
POG3629	Archaea	dsDNA viruses, no RNA stage	5	5	434	0.3731	0	5	100	>gi|22122291|ref|NP_666552.1| hypothetical protein; >gi|22122238|ref|NP_666599.1| putative ATP-dependent protease; >gi|45655881|ref|YP_003740.1| putative ATP-dependent protease; >gi|157929288|ref|YP_001496940.1| putative ATP-dependent protease; >gi|159341074|ref|YP_001542633.1| putative ATP-dependent protease
POG0048	Bacteria	Caudovirales	4	4	513	0.3731	0	4	100	>gi|340545173|ref|BAK52896.1| hypothetical protein; >gi|9630247|ref|NP_046674.1| hypothetical protein; >gi|22855113-1|ref|NP_690719.1| hypothetical protein, range; 1..436 HHsearch against CDD matches; PLN02793;Probable polygalactur; PLN02218;polygalacturonase ADP; PLN02155;polygalacturonase ; PLN02188;polygalacturonase/gly; PLN03010;polygalacturonase ; PLN03003;Probable polygalactur; pfam00295;Gl…
POG3276	Bacteria	T4-like viruses	4	4	159	0.3731	0	4	100	>gi|349502959|ref|AEP84081.1| hypothetical protein; >gi|66391691|ref|YP_239216.1| hypothetical protein; >gi|294661622|ref|YP_003580075.1| hypothetical protein; >gi|304373781|ref|YP_003858526.1| hypothetical protein
POG0379	Bacteria	Caudovirales	3	3	51	0.3731	0	3	100	>gi|353228100-2|ref|CCE26321.1| putative variable tail fibre protein, range; 550..597 HHsearch against CDD matches; pfam07484;Collar Phage Tail Co; >gi|323512072-3|ref|ADX87533.1| tail fiber protein, range; 260..306 HHsearch against CDD matches; pfam07484;Collar Phage Tail Co; >gi|189426975-3|ref|YP_001950074.1| phage tail collar domain protein, range; 322..379 HHsearch against CDD matches; pfam0…
POG0969	Bacteria	Caudovirales	3	3	231	0.3731	0	3	100	>gi|209407444|ref|CAQ82060.1| putative OspB-like protein.; >gi|157166065|ref|YP_001449317.1| hypothetical protein; >gi|209447200|ref|YP_002274285.1| hypothetical protein
POG3446	Bacteria	Caudovirales	3	3	199	0.3731	0	3	100	>gi|9635605|ref|NP_061509.1| Orf13; >gi|209552431|ref|YP_002284346.1| hypothetical protein; >gi|326781941|ref|YP_004322343.1| hypothetical protein
POG4117	Bacteria	T4-like viruses	3	3	196	0.3731	0	3	100	>gi|61806008|ref|YP_214368.1| phytanoyl-CoA-dioxygenase; >gi|326782125|ref|YP_004322526.1| hypothetical protein; >gi|326784082|ref|YP_004324475.1| hypothetical protein
POG1722	Bacteria	Tevenvirinae	9	9	169	0.3845	0	9	100	>gi|312262506|ref|ADQ52801.1| conserved hypothetical protein; >gi|34419394|ref|NP_899407.1| hypothetical protein; >gi|37651498|ref|NP_932372.1| hypothetical protein; >gi|66391820|ref|YP_238745.1| hypothetical protein; >gi|38640012|ref|NP_943967.1| hypothetical protein; >gi|66391687|ref|YP_239212.1| hypothetical protein; >gi|294661617|ref|YP_003580070.1| hypothetical protein; >gi|304373778|ref|YP_…
POG1939	Bacteria	Caudovirales	7	7	103	0.3865	0	7	100	>gi|295189233|ref|ADF83420.1| putative transcription regulator; >gi|319894716|ref|ADV76527.1| putative transcriptional regulator; >gi|22855028|ref|NP_690788.1| hypothetical protein; >gi|66396456|ref|YP_240786.1| ORF052; >gi|157324993|ref|YP_001468419.1| gp34; >gi|189427134|ref|YP_001949810.1| putative transcriptional regulator; >gi|215401180|ref|YP_002332485.1| hypothetical protein
POG3891	Bacteria	PhiCD119likevirus	6	6	151	0.3865	0	6	100	>gi|39653728|ref|NP_945293.1| core tail protein; >gi|90592651|ref|YP_529566.1| XkdM protein; >gi|90592621|ref|YP_529881.1| putative phage core tail protein; >gi|134287349|ref|YP_001110732.1| putative core tail; >gi|163932193|ref|YP_001642383.1| sheath tail protein; >gi|209901251|ref|YP_002290890.1| hypothetical protein
POG1018	Bacteria	Caudovirales	20	20	184	0.3883	0	20	100	>gi|294338076|ref|CBJ93914.1| hypothetical phage protein; >gi|294338273|ref|CBJ94311.1| hypothetical phage protein (possible DNA methyltransferase); >gi|343178414|ref|CBZ42245.1| hypothetical protein; >gi|356649837|ref|AET34380.1| hypothetical protein; >gi|310660293|ref|ADP02548.1| conserved hypothetical protein; >orf|NC_000872-ORF4| 38103..38489 + strand 129 aa; >gi|17975117|ref|NP_536639.1| put…
POG3892	Bacteria	PhiCD119likevirus	5	5	156	0.3893	0	5	100	>gi|39653729|ref|NP_945294.1| hypothetical protein; >gi|90592622|ref|YP_529882.1| hypothetical protein; >gi|134287351|ref|YP_001110734.1| hypothetical protein; >gi|163932194|ref|YP_001642384.1| hypothetical protein; >gi|209901252|ref|YP_002290891.1| hypothetical protein
POG3893	Bacteria	Myoviridae	4	4	336	0.3893	0	4	100	>gi|39653732|ref|NP_945297.1| hypothetical protein; >gi|90592625|ref|YP_529885.1| hypothetical protein; >gi|134287357-1|ref|YP_001110740.1| putative hydrolase, range; 1..325 HHsearch against CDD matches; pfam05954;Phage_GPD Phage late; PHA02561;D tail protein; Provi; pfam06605;DUF1142 Protein of u; >gi|163932197|ref|YP_001642387.1| hypothetical protein
POG1310	Bacteria	Siphoviridae	8	8	129	0.3936	0	8	100	>gi|270209298|ref|ACZ63842.1| recombinase; >gi|270209438|ref|ACZ63980.1| recombinase; >gi|270209567-1|ref|ACZ64107.1| recombinase, range; 1..158 HHsearch against CDD matches; TIGR01714;phage_rep_org_N phag; pfam09681;Phage_rep_org_N N-te; >gi|281416233-1|ref|YP_003347582.1| recombinase, range; 1..157 HHsearch against CDD matches; TIGR01714;phage_rep_org_N phag; pfam09681;Phage_rep_org_N N-te; >gi…
POG2145	Bacteria	Lambda-like viruses	4	4	256	0.3936	0	4	100	>gi|315418956|ref|ADU15500.1| DNA transposition protein; >gi|354682064|ref|AER29939.1| transposition protein B; >gi|157834978|ref|YP_001469135.1| DNA transposition protein; >gi|215479983|ref|YP_002332432.1| DNA transposition protein
POG3491	Bacteria	Podoviridae	4	4	143	0.3936	0	4	100	>gi|15320623|ref|NP_203467.1| hypothetical protein; >gi|18071255|ref|NP_542278.1| hypothetical protein; >gi|38640375|ref|NP_944298.1| Bcep22gp69; >gi|238801681|ref|YP_002922737.1| putative acyl-CoA N-acyltransferase
POG2509	Archaea+Bacteria	dsDNA viruses, no RNA stage	25	25	227	0.3956	0	25	100	>gi|339755306|ref|AEJ95314.1| gp30; >gi|339782455|ref|AEK08178.1| gp121; >gi|339752133|ref|AEJ92168.1| gp112; >gi|339783665|ref|AEK09378.1| gp82; >gi|339783789|ref|AEK09501.1| gp121; >gi|339784095|ref|AEK09805.1| gp87; >gi|339784678|ref|AEK10383.1| gp84; >gi|339784873|ref|AEK10576.1| gp84; >gi|339751907|ref|AEJ91944.1| gp91; >gi|339752343|ref|AEJ92377.1| gp56; >gi|339752901|ref|AEJ92930.1| gp88; …
POG0884	Bacteria	Caudovirales	10	10	273	0.3967	0	10	100	>gi|197281717|ref|ACH57081.1| morphogenesis protein; >gi|216062-1|ref|AAA88490.1| morphogenesis protein A, range; 1..185 HHsearch against CDD matches; (unmatched); >gi|194186887-1|ref|YP_002004542.1| morphogenesis protein, range; 1..188 HHsearch against CDD matches; (unmatched); >gi|12248120|ref|NP_073696.1| morphogenesis protein; >gi|13487849-3|ref|NP_108727.1| minor structural protein 3, range;…
POG1008	Bacteria	Caudovirales	7	7	193	0.401	0	7	100	>gi|294338026-2|ref|CBJ93864.1| hypothetical phage protein, range; 170..343 HHsearch against CDD matches; TIGR03574;selen_PSTK L-seryl-t; pfam08433;KTI12 Chromatin asso; cd02021;GntK Gluconate kinase ; pfam06414;Zeta_toxin Zeta toxi; TIGR01313;therm_gnt_kin carboh; pfam01591;6PF2K 6-phosphofruct; PRK06762;hypothetical protein;; pfam07931;CPT Chloramphenicol ; PRK09825;idnK D-gluconate kina; cd020…
POG1071	Bacteria	Autographivirinae	5	5	431	0.401	0	5	100	>gi|311875251-1|ref|CBX44510.1| EPS-depolymerase, range; 1..417 HHsearch against CDD matches; PLN02793;Probable polygalactur; PLN02218;polygalacturonase ADP; PLN03003;Probable polygalactur; PLN02155;polygalacturonase ; PLN02188;polygalacturonase/gly; PLN03010;polygalacturonase ; pfam00295;Glyco_hydro_28 Glyco; pfam00295;Glyco_hydro_28 Glyco; pfam12218;End_N_terminal N ter; >gi|311875372-1|ref|CBX…
POG0378	Bacteria	Caudovirales	4	4	239	0.401	0	4	100	>gi|353228091|ref|CCE26312.1| putative bacteriophage lysis protein; >gi|149408252|ref|YP_001294531.1| hypothetical protein ORF023; >gi|162135144|ref|YP_001595885.1| putative bacteriophage lysis protein; >gi|198449271|ref|YP_002221425.1| putative endolysin
POG1774	Bacteria	T4-like viruses	3	3	84	0.401	0	3	100	>gi|312262569|ref|ADQ52864.1| conserved hypothetical protein; >gi|38640078|ref|NP_944033.1| hypothetical protein; >gi|310722746|ref|YP_003969569.1| hypothetical protein
POG2331	Bacteria	Caudovirales	3	3	238	0.401	0	3	100	>gi|329025309|ref|AEB71673.1| adenine nucleotide alpha hydrolase-like protein; >gi|38640378|ref|NP_944301.1| Bcep22gp73; >gi|238801683|ref|YP_002922739.1| PAPS reductase-like protein
POG3183	Bacteria	Caudovirales	3	3	154	0.401	0	3	100	>gi|339754010|ref|AEJ94028.1| gp105; >gi|29566861|ref|NP_818426.1| gp128; >gi|158997734|ref|YP_001531195.1| Bcep22gp26
POG3414	Bacteria	Siphoviridae	3	3	231	0.401	0	3	100	>gi|9630714|ref|NP_047260.1| putative C5 methylase MarMP; >gi|229604984|ref|YP_002875683.1| putative DNA methylase; >gi|238821331|ref|YP_002925147.1| hypothetical protein
POG1273	Bacteria	Caudovirales	33	33	363	0.4048	0	33	100	>gi|290466796-2|ref|ADD25726.1| putative helicase, range; 518..849 HHsearch against CDD matches; pfam05272;VirE Virulence-assoc; TIGR01613;primase_Cterm phage/; pfam07726;AAA_3 ATPase family ; pfam07724;AAA_2 AAA domain (Cd; >gi|291010736-2|ref|ADD71724.1| DNA helicase, range; 152..450 HHsearch against CDD matches; pfam05272;VirE Virulence-assoc; TIGR01613;primase_Cterm phage/; PRK14709;hypotheti…
POG0614	Bacteria	Caudovirales	24	24	160	0.4063	0	24	100	>gi|148566132|ref|ABQ88407.1| lysozyme; >gi|194021569|ref|ACF32378.1| cell lysis protein; >gi|294486122|ref|ADE87938.1| putative phage lysozyme; >gi|309386954|ref|ADO67680.1| lysozyme; >gi|354549052|ref|AER08021.1| lysozyme; >gi|351000325|ref|AEQ38609.1| lysozyme; >gi|9626309|ref|NP_040645.1| endolysin; >gi|9630336|ref|NP_046765.1| gpK; >gi|9634154|ref|NP_037696.1| lysin; >gi|9634213|ref|NP_03775…
POG0636	Bacteria	Caudovirales	52	52	139	0.4071	0	52	100	>gi|323481905-2|ref|ADX81340.1| dD and phage-associated domain protein, range; 197..299 HHsearch against CDD matches; TIGR01446;DnaD_dom DnaD and ph; pfam07261;DnaB_2 Replication i; >gi|89212704-2|ref|ABD63813.1| putative replicase, range; 146..299 HHsearch against CDD matches; TIGR01446;DnaD_dom DnaD and ph; pfam07261;DnaB_2 Replication i; >gi|89212753-2|ref|ABD63861.1| putative replicase, range…
POG0767	Bacteria	Mannheimia phage phiMhaA1-PHL101	9	9	180	0.4098	0	9	100	>gi|90110564-1|ref|ABD90574.1| variable tail fiber protein H, range; 1..219 HHsearch against CDD matches; (unmatched); >gi|90110614-1|ref|ABD90623.1| variable tail fiber protein H, range; 1..220 HHsearch against CDD matches; (unmatched); >gi|109289958-1|ref|YP_655490.1| variable tail fiber protein H, range; 1..221 HHsearch against CDD matches; (unmatched); >gi|291621965|ref|CAX64998.1| gp17 prote…
POG3903	Bacteria	Caudovirales	9	9	131	0.4098	0	9	100	>gi|41179397|ref|NP_958706.1| hypothetical protein; >gi|45569530|ref|NP_996599.1| hypothetical protein; >gi|45580781|ref|NP_996647.1| hypothetical protein; >gi|119952193|ref|YP_950492.1| hypothetical protein; >gi|237651502|ref|YP_002898973.1| hypothetical protein; >gi|237651585|ref|YP_002899055.1| hypothetical protein; >gi|282598862|ref|YP_003358412.1| N4 gp14-like protein; >gi|331028104|ref|YP_0…
POG2812	Bacteria	Siphoviridae	9	9	197	0.4166	0	9	100	>gi|356471343-1|ref|AET09792.1| primase, range; 1..209 HHsearch against CDD matches; pfam09250;Prim-Pol Bifunctiona; cd04859;Prim_Pol Prim_Pol; Pri; cd00525;AE_Prim_S_like AE_Prim; >gi|356471434-1|ref|AET09882.1| primase, range; 1..172 HHsearch against CDD matches; pfam09250;Prim-Pol Bifunctiona; cd04859;Prim_Pol Prim_Pol; Pri; cd00525;AE_Prim_S_like AE_Prim; >gi|354996098-1|ref|AER47446.1| gp20,…
POG1638	Bacteria	Siphoviridae	8	8	124	0.4166	0	8	100	>gi|282162051|ref|ADA79915.1| hypothetical phage protein; >gi|9635201|ref|NP_058475.1| hypothetical protein; >gi|30043979|ref|NP_835528.1| hypothetical protein; >gi|66395329|ref|YP_239606.1| ORF039; >gi|66395619|ref|YP_239971.1| ORF031; >gi|77864643|ref|YP_355353.1| gp18; >gi|156603960|ref|YP_001429906.1| hypothetical protein; >gi|326536891|ref|YP_004306145.1| hypothetical protein
POG0251	Bacteria	Caudovirales	5	5	193	0.4166	0	5	100	>gi|33323609-2|ref|AAQ07579.1| Upf95.7, range; 130..347 HHsearch against CDD matches; pfam06147;DUF968 Protein of un; >gi|19549032-2|ref|NP_599077.1| hypothetical protein, range; 104..305 HHsearch against CDD matches; pfam06147;DUF968 Protein of un; >gi|23505491-2|ref|NP_700420.1| hypothetical protein, range; 116..239 HHsearch against CDD matches; pfam06147;DUF968 Protein of un; >gi|46401727-2|re…
POG0768	Bacteria	Mannheimia phage phiMhaA1-PHL101	5	5	262	0.4166	0	5	100	>gi|90110564-1|ref|ABD90574.1| variable tail fiber protein H, range; 1..219 HHsearch against CDD matches; (unmatched); >gi|90110614-1|ref|ABD90623.1| variable tail fiber protein H, range; 1..220 HHsearch against CDD matches; (unmatched); >gi|109289958-1|ref|YP_655490.1| variable tail fiber protein H, range; 1..221 HHsearch against CDD matches; (unmatched); >gi|294486105-1|ref|ADE87921.1| putative…
POG1040	Bacteria	Myoviridae	5	5	169	0.4166	0	5	100	>gi|294338162|ref|CBJ94000.1| hypothetical phage protein; >gi|294338359|ref|CBJ94398.1| hypothetical phage protein; >gi|343178478|ref|CBZ42309.1| hypothetical protein; >gi|356649787|ref|AET34330.1| hypothetical protein; >gi|332672395|ref|YP_004421639.1| hypothetical protein
POG1943	Bacteria	Caudovirales	3	3	71	0.4166	0	3	100	>gi|295189298-2|ref|ADF83485.1| putative muramidase, range; 135..215 HHsearch against CDD matches; TIGR02899;spore_safA spore coa; cd00118;LysM Lysin domain, fou; pfam01476;LysM LysM domain; smart00257;LysM Lysin motif; pfam04225;OapA Opacity-associa; >gi|157325303-2|ref|YP_001468723.1| gp19, range; 102..187 HHsearch against CDD matches; TIGR02899;spore_safA spore coa; cd00118;LysM Lysin domain, …
POG2796	Bacteria	Mu-like viruses	3	3	172	0.4166	0	3	100	>gi|333973974|ref|AEG42292.1| putative tail fiber assembly protein; >gi|31544054|ref|NP_852779.1| putative tail fiber assembly protein; >gi|273809545|ref|YP_003344783.1| putative tail fiber assembly protein
POG2709	Bacteria	VP2-like phages	4	4	559	0.4236	0	4	100	>gi|343794802|ref|AEM62900.1| terminase; >gi|48696639|ref|YP_024418.1| terminase; >gi|48696683|ref|YP_024977.1| hypothetical protein; >gi|238801660|ref|YP_002922716.1| TerL
POG3556	Bacteria	Caudovirales	5	5	68	0.4265	0	5	100	>orf|NC_003278-ORF1| 26327..26536 + strand 70 aa; >gi|48696926|ref|YP_024689.1| gp16; >gi|56692585|ref|YP_164053.1| hypothetical protein; >gi|134288820|ref|YP_001111245.1| gp45, conserved hypothetical protein; >gi|198449276|ref|YP_002221430.1| hypothetical protein
POG0326	Bacteria	Caudovirales	65	68	659	0.4317	0	68	100	>gi|17402460|ref|CAC85608.1| primase; >gi|17488555|ref|NP_511033.1| primase; >gi|339293048|ref|AEJ54394.1| putative primase; >gi|175940328-3|ref|ACB72586.1| putative DNA primase, range; 326..784 HHsearch against CDD matches; PRK07078;hypothetical protein;; PRK14709;hypothetical protein;; TIGR01613;primase_Cterm phage/; pfam08706;D5_N D5 N terminal l; pfam03288;Pox_D5 Poxvirus D5 p; pfam05272;VirE…
POG1936	Bacteria	Caudovirales	9	9	304	0.4334	0	9	100	>gi|294486142|ref|ADE87958.1| putative replicative DNA helicase; >gi|339782002|ref|AEK07829.1| gp79; >gi|339783976|ref|AEK09687.1| gp73; >gi|342240048|ref|AEL20052.1| gp62; >gi|354996468|ref|AER47813.1| gp70; >gi|15320651|ref|NP_203495.1| hypothetical protein; >gi|22855032|ref|NP_690792.1| hypothetical protein; >gi|29565835|ref|NP_817407.1| gp69; >gi|318065857|ref|YP_004123890.1| gp68
POG2793	Bacteria	Mu-like viruses	7	7	368	0.4334	0	7	100	>gi|333973968|ref|AEG42286.1| Mu-like prophage tail protein gpP; >gi|9633535|ref|NP_050648.1| putative tail protein; >gi|281199689|ref|YP_003335793.1| baseplate assembly protein; >gi|18249913|ref|NP_543101.1| putative tail protein; >gi|19549006|ref|NP_599048.1| tail protein; >gi|23505462|ref|NP_700391.1| Tail protein; >gi|198449304|ref|YP_002221458.1| MuQ-like tail protein
POG3546	Bacteria	Siphoviridae	3	3	141	0.4334	0	3	100	>gi|16798815-2|ref|NP_463493.1| gp32, range; 130..246 HHsearch against CDD matches; pfam11611;TRF2 Telomeric repea; >gi|157324991-2|ref|YP_001468417.1| gp32, range; 130..246 HHsearch against CDD matches; pfam11611;TRF2 Telomeric repea; >gi|282598716|ref|YP_003358822.1| hypothetical protein
POG3698	Bacteria	Siphoviridae	3	3	307	0.4334	0	3	100	>gi|28876265|ref|NP_795539.1| putative mitogenic factor; >gi|28876439|ref|NP_795709.1| streptodornase; >gi|157311188|ref|YP_001469233.1| streptodornase
POG3993	Bacteria	Caudovirales	3	3	365	0.4334	0	3	100	>gi|48696918-2|ref|YP_024681.1| gp08, range; 103..404 HHsearch against CDD matches; TIGR03015;pepcterm_ATPase puta; pfam05621;TniB Bacterial TniB ; TIGR02928;orc1/cdc6 family rep; PRK00411;cdc6 cell division co; PRK09112;DNA polymerase III su; pfam01637;Arch_ATPase Archaeal; PRK14961;DNA polymerase III su; TIGR00635;ruvB Holliday juncti; TIGR02397;dnaX_nterm DNA polym; PRK00440;rfc replication fa…
POG4221	Bacteria	Siphoviridae	3	3	202	0.4334	0	3	100	>gi|62327211|ref|YP_223949.1| gp25; >gi|149408288|ref|YP_001294567.1| hypothetical protein ORF059; >gi|162135100|ref|YP_001595841.1| hypothetical protein
POG4289	Bacteria	T4-like viruses	3	3	375	0.4334	0	3	100	>gi|66391620|ref|YP_239145.1| hypothetical protein; >gi|294661558|ref|YP_003580011.1| hypothetical protein; >gi|304373711|ref|YP_003858456.1| putative radical SAM protein
POG1959	Bacteria	Caudovirales	24	24	232	0.4362	0	24	100	>gi|294998887|ref|ADF58201.1| endolysin; >gi|339892339|ref|AEK21612.1| endolysin; >gi|326804418|ref|YP_004327222.1| hypothetical protein; >gi|323145975|ref|ADX32215.1| phage-related protein; >gi|355398442|ref|AER70200.1| phage-encoded peptidoglycan binding protein; >gi|344055617|ref|AEM91813.1| putative phage-encoded peptidoglycan binding protein; >gi|17313229-2|ref|NP_490609.1| hypothetical prot…
POG0071	Bacteria	Caudovirales	34	34	166	0.4376	0	34	100	>gi|340545241-4|ref|BAK52964.1| autolysin, range; 803..967 HHsearch against CDD matches; smart00047;LYZ2 Lysozyme subfa; pfam01832;Glucosaminidase Mann; >gi|66732740-4|ref|AAY53331.1| gp28, range; 1066..1242 HHsearch against CDD matches; pfam01832;Glucosaminidase Mann; smart00047;LYZ2 Lysozyme subfa; >gi|104641676-2|ref|ABF73090.1| cell wall hydrolase, range; 447..632 HHsearch against CDD matches…
POG4039	Bacteria	T4-like viruses	18	18	88	0.4394	0	18	100	>gi|58532929|ref|YP_195152.1| Hypothetical-Protein | belonging to T4-LIKE GC; 142; >gi|61806018|ref|YP_214378.1| hypothetical protein; >gi|61806322|ref|YP_214681.1| hypothetical protein; >gi|113200654|ref|YP_717817.1| gp147; >gi|255929014|ref|YP_003097326.1| hypothetical cyanophage protein; >gi|326781883|ref|YP_004322285.1| hypothetical protein; >gi|326782156|ref|YP_004322557.1| hypothetical prot…
POG2774	Bacteria	T1-like viruses	8	8	309	0.4424	0	8	100	>gi|338235653|ref|AEI91223.1| gp23; >gi|343411916|ref|AEM24779.1| DNA primase; >gi|45686336|ref|YP_003921.1| putative DNA primase; >gi|71834156|ref|YP_277514.1| hypothetical alpha replication protein; >gi|81343979|ref|YP_398995.1| putative DNA primase; >gi|148734529|ref|YP_001285546.1| PriA; >gi|170676323|ref|YP_001742084.1| putative DNA primase; >gi|330858498|ref|YP_004414873.1| putative DNA pri…
POG2787	Bacteria	Caudovirales	5	5	144	0.4424	0	5	100	>gi|333973938-1|ref|AEG42258.1| phage transposase, range; 1..142 HHsearch against CDD matches; pfam02316;Mu_DNA_bind Mu DNA-b; pfam07037;DUF1323 Putative tra; >gi|354682063-1|ref|AER29938.1| transposase A, range; 1..175 HHsearch against CDD matches; pfam02316;Mu_DNA_bind Mu DNA-b; >gi|38229118-1|ref|NP_938213.1| A transposase, range; 1..134 HHsearch against CDD matches; pfam02316;Mu_DNA_bind Mu D…
POG3739	Bacteria	Podoviridae	5	5	229	0.4424	0	5	100	>gi|30387385|ref|NP_848214.1| putative protease; >gi|41179379|ref|NP_958687.1| putative protease; >gi|45569511|ref|NP_996580.1| putative protease; >gi|45580762|ref|NP_996628.1| putative protease; >gi|89152430|ref|YP_512263.1| putative protease
POG0357	Bacteria	Caudovirales	3	3	65	0.4424	0	3	100	>gi|353227954-2|ref|CCE26175.1| exonuclease ABC C subunit, range; 68..130 HHsearch against CDD matches; pfam05265;DUF723 Protein of un; >gi|46401870-2|ref|YP_006969.1| hypothetical protein, range; 75..137 HHsearch against CDD matches; pfam05265;DUF723 Protein of un; >gi|84662609-1|ref|YP_453574.1| hypothetical protein, range; 1..68 HHsearch against CDD matches; pfam05265;DUF723 Protein of un
POG0588	Bacteria	dsDNA viruses, no RNA stage	20	20	199	0.4506	0	20	100	>gi|33413737-2|ref|AAN28257.1| gpA, range; 304..510 HHsearch against CDD matches; pfam05840;Phage_GPA Bacterioph; PHA00330;putative replication ; pfam01446;Rep_1 Replication pr; >gi|90110584-2|ref|ABD90594.1| replication protein A, range; 380..565 HHsearch against CDD matches; pfam05840;Phage_GPA Bacterioph; >gi|90110635-2|ref|ABD90644.1| replication protein A, range; 380..565 HHsearch against CD…
POG1910	Bacteria	Caudovirales	8	8	275	0.4517	0	8	100	>gi|291165120-2|ref|ADD81147.1| gp42, range; 101..366 HHsearch against CDD matches; pfam10926;DUF2800 Protein of u; TIGR00372;cas4 CRISPR-associat; pfam01930;Cas_Cas4 Domain of u; PHA00619;CRISPR-associated Cas; pfam06023;DUF911 Archaeal prot; TIGR01896;cas_AF1879 CRISPR-as; PHA01622;CRISPR-associated Cas; >gi|354996276|ref|AER47623.1| gp69; >gi|9631164|ref|NP_047946.1| gp1; >gi|29366774|ref|NP_8…
POG2795	Bacteria	Mu-like viruses	7	7	191	0.4517	0	7	100	>gi|333973972|ref|AEG42290.1| hypothetical protein; >gi|9633539|ref|NP_050652.1| hypothetical protein; >gi|281199693|ref|YP_003335797.1| hypothetical protein; >gi|18249917|ref|NP_543105.1| hypothetical protein; >gi|19548988|ref|NP_599052.1| tail protein; >gi|23505467|ref|NP_700396.1| putative tail protein; >gi|198449308|ref|YP_002221462.1| hypothetical protein
POG1084	Bacteria	Caudovirales	59	59	136	0.454	0	59	100	>gi|343178388|ref|CBZ42219.1| hypothetical protein; >gi|356649853|ref|AET34396.1| hypothetical protein; >gi|255928397|ref|ACU42013.1| gp79; >gi|339782653|ref|AEK08375.1| gp76; >gi|339783208|ref|AEK08925.1| gp74; >gi|339784433|ref|AEK10140.1| gp75; >gi|339752421|ref|AEJ92454.1| gp74; >gi|339752563|ref|AEJ92595.1| gp77; >gi|342315346|ref|AEL21676.1| gp78; >gi|342315489|ref|AEL21818.1| gp76; >gi|343…
POG2215	Bacteria	Peduovirinae	10	10	192	0.4565	0	10	100	>gi|323146137-2|ref|ADX32376.1| CI repressor protein, range; 120..305 HHsearch against CDD matches; PRK00215;LexA repressor; Valid; PRK12423;LexA repressor; Provi; TIGR00498;lexA SOS regulatory ; PRK10276;DNA polymerase V subu; TIGR02754;sod_Ni_protease nick; pfam07022;Phage_CI_repr Bacter; cd06529;S24_LexA-like Peptidas; cd06462;Peptidase_S24_S26 The ; PRK09706;transcriptional repre; PHA01976;he…
POG1564	Bacteria	Caudovirales	9	9	151	0.4582	0	9	100	>gi|283765962-1|ref|ADB28378.1| hypothetical protein, range; 1..134 HHsearch against CDD matches; pfam11300;DUF3102 Protein of u; >gi|354996449-1|ref|AER47794.1| gp51, range; 1..138 HHsearch against CDD matches; pfam11300;DUF3102 Protein of u; >gi|9634628|ref|NP_038302.1| ORF2; >gi|48696920-1|ref|YP_024683.1| gp10, range; 1..186 HHsearch against CDD matches; pfam11300;DUF3102 Protein of u; >gi|56…
POG0238	Bacteria	Myoviridae	44	44	97	0.4644	0	44	100	>gi|33323565|ref|AAQ07535.1| Upf63.8; >gi|353227945|ref|CCE26166.1| ; >gi|294338046|ref|CBJ93884.1| hypothetical phage protein; >gi|294338245|ref|CBJ94283.1| hypothetical phage protein; >gi|343178352|ref|CBZ42183.1| hypothetical protein; >gi|356649885|ref|AET34428.1| hypothetical protein; >gi|312262616|ref|ADQ52911.1| gp5.4 conserved hypothetical protein; >gi|347449339|ref|AEO93380.1| gp118; >gi|…
POG2539	Bacteria	Siphoviridae	13	13	123	0.4716	0	13	100	>gi|339755834|ref|AEJ95837.1| gp68; >gi|339782306|ref|AEK08030.1| gp71; >gi|339753799|ref|AEJ93819.1| gp68; >gi|347450170|ref|AEO94208.1| gp69; >gi|304360824|ref|YP_003856945.1| gp67; >gi|304360922|ref|YP_003857042.1| gp70; >gi|339784169|ref|AEK09878.1| gp68; >gi|339752121|ref|AEJ92156.1| gp100; >gi|342239703|ref|AEL19711.1| gp63; >gi|342239975|ref|AEL19980.1| gp58; >gi|354996377|ref|AER47723.1| …
POG2154	Bacteria	Caudovirales	12	14	138	0.4716	0	14	100	>gi|315418968|ref|ADU15512.1| putative integral membrane protein; >gi|333973951|ref|AEG42271.1| hypothetical protein; >gi|9633507|ref|NP_050621.1| Mor; >gi|9633511|ref|NP_050625.1| putative transcription regulator; >gi|281199660|ref|YP_003335764.1| GemB; >gi|281199664|ref|YP_003335768.1| late gene transcriptional activator; >gi|38229131|ref|NP_938226.1| putative integral membrane protein; >gi|119…
POG0159	Bacteria	Caudovirales	11	11	140	0.4716	0	11	100	>orf|AB609718-ORF203| 129089..129472 - strand 128 aa; >gi|158079501|ref|YP_001504314.1| hypothetical protein; >gi|66732862|ref|AAY53453.1| gp150; >gi|339508014|ref|AEJ81574.1| gp055; >gi|355398474|ref|AER70232.1| hypothetical protein; >gi|344055655|ref|AEM91851.1| conserved hypothetical phage protein; >gi|56692942|ref|YP_164287.1| hypothetical protein; >gi|66392087|ref|YP_239311.1| hypothetical p…
POG0762	Bacteria	Caudovirales	10	10	130	0.4716	0	10	100	>gi|89212744|ref|ABD63852.1| putative repressor; >gi|291621989|ref|CAX65022.1| gp41 protein; >gi|339754619|ref|AEJ94633.1| gp41; >gi|339755712|ref|AEJ95716.1| gp42; >gi|354998025|ref|AER49355.1| gp40; >gi|109392395|ref|YP_654939.1| gp42; >gi|194100554|ref|YP_002003879.1| gp40; >gi|27311197|ref|NP_758895.1| ORF2; >gi|189426792|ref|YP_001949891.1| Helix-turn-helix XRE-family like protein; >gi|20990…
POG0830	Bacteria	Caudovirales	10	10	99	0.4716	0	10	100	>gi|194021571|ref|ACF32380.1| Bor protein precursor; >gi|307604133|ref|ADN68443.1| Bor; >gi|315274322|ref|ADU03730.1| Bor protein; >gi|9632515|ref|NP_049509.1| Bor protein precursor; >gi|19263395|ref|NP_597780.1| Bor protein precursor; >gi|20065958|ref|NP_613041.1| Bor protein precursor; >gi|302861205|ref|YP_003848906.1| Bor protein precursor; >gi|302393169|ref|YP_003828999.1| Bor protein precurs…
POG1302	Bacteria	Siphoviridae	8	8	90	0.4716	0	8	100	>gi|270209284|ref|ACZ63828.1| conserved hypothetical protein; >gi|270209423|ref|ACZ63965.1| conserved hypothetical protein; >gi|122891735|ref|YP_001004281.1| hypothetical protein; >gi|122891804|ref|YP_001004349.1| hypothetical protein; >gi|239507426|ref|YP_002939689.1| hypothetical protein; >orf|NC_013643-ORF1| 2643..2861 - strand 73 aa; >gi|281416328|ref|YP_003347462.1| hypothetical protein; >gi…
POG2794	Bacteria	Mu-like viruses	7	7	145	0.4716	0	7	100	>gi|333973970|ref|AEG42288.1| Mu bacteriophage protein gp46; >gi|9633537|ref|NP_050650.1| hypothetical protein; >gi|281199691|ref|YP_003335795.1| hypothetical protein; >gi|18249915|ref|NP_543103.1| hypothetical protein; >gi|19549008|ref|NP_599050.1| tail protein; >gi|23505464|ref|NP_700393.1| putative tail protein; >gi|198449306|ref|YP_002221460.1| MuV-like tail protein
POG4191	Bacteria	Caudovirales	7	7	159	0.4716	0	7	100	>gi|61806278|ref|YP_214637.1| hemagglutinin domain-containing protein; >gi|326782181|ref|YP_004322582.1| hemagglutinin domain-containing protein; >gi|326782742|ref|YP_004323140.1| hemagglutinin domain-containing protein; >gi|326783130|ref|YP_004323527.1| hemagglutinin domain-containing protein; >gi|326783896|ref|YP_004324290.1| hemagglutinin domain-containing protein; >gi|331028006|ref|YP_0044215…
POG3573	Bacteria	Caudovirales	5	5	129	0.4716	0	5	100	>gi|17975191-1|ref|NP_536386.1| hypothetical protein, range; 1..131 HHsearch against CDD matches; (unmatched); >gi|38707919-1|ref|NP_945060.1| gp29, range; 1..131 HHsearch against CDD matches; (unmatched); >gi|134288644-1|ref|YP_001111108.1| gp29, range; 1..130 HHsearch against CDD matches; (unmatched); >gi|134288693-1|ref|YP_001111159.1| gp9, bacteriophage protein, range; 1..135 HHsearch against…
POG4319	Bacteria	Siphoviridae	5	5	311	0.4716	0	5	100	>gi|66392060|ref|YP_239278.1| putative phage structural protein; >gi|149408246|ref|YP_001294525.1| hypothetical protein ORF017; >gi|162135138|ref|YP_001595879.1| major structural phage protein; >gi|254729554|ref|YP_003084236.1| hypothetical protein; >gi|331027942|ref|YP_004421492.1| major capsid protein
POG1442	Bacteria	Caudovirales	4	4	196	0.4716	0	4	100	>gi|269975326|ref|ACZ55550.1| hypothetical protein; >gi|339783706|ref|AEK09418.1| gp34; >gi|62362385|ref|YP_224250.1| hypothetical protein; >gi|238801828|ref|YP_002922878.1| hypothetical protein
POG3894	Bacteria	Myoviridae	4	4	106	0.4716	0	4	100	>gi|39653733|ref|NP_945298.1| hypothetical protein; >gi|90592626|ref|YP_529886.1| hypothetical protein; >gi|134287358|ref|YP_001110741.1| hypothetical protein; >gi|163932198|ref|YP_001642388.1| hypothetical protein
POG3249	Bacteria	phiKZ-like viruses	3	3	679	0.4716	0	3	100	>gi|349502746|ref|AEP83868.1| putative DNA-directed RNA polymerase beta' subunit; >gi|29135010|ref|NP_803640.1| ORF074; >gi|189490288|ref|YP_001956854.1| hypothetical protein
POG4453	Bacteria	Caudovirales	3	3	320	0.4716	0	3	100	>gi|238694937|ref|YP_002922131.1| anaerobic NTP reductase large subunit; >gi|310722408|ref|YP_003969232.1| anaerobic ribonucleotide reductase subunit; >gi|327197944|ref|YP_004306261.1| putative anaerobic ribonucleoside triphosphate reductase
POG4009	Archaea	Bicaudavirus	2	2	210	0.4716	0	2	100	>gi|51980182|ref|YP_077249.1| hypothetical protein; >gi|75750420|ref|YP_319903.1| putative integrase; >gi|195982541|ref|YP_002122371.1| V10
POG1368	Bacteria	Caudovirales	92	93	203	0.4735	0	93	100	>gi|310660286-2|ref|ADP02541.1| lysozyme, range; 48..236 HHsearch against CDD matches; pfam00182;Glyco_hydro_19 Chiti; cd00325;chitinase_glyco_hydro_; cd00442;lysozyme_like lysozyme; >gi|310660287|ref|ADP02542.1| lysozyme; >gi|282721288-2|ref|ADA83737.1| gp11, range; 158..346 HHsearch against CDD matches; cd00325;chitinase_glyco_hydro_; pfam00182;Glyco_hydro_19 Chiti; cd00442;lysozyme_like lysozy…
POG3344	Archaea	Fusellovirus	9	9	340	0.4877	0	9	100	>gi|9625521|ref|NP_039778.1| integrase; >gi|38639805|ref|NP_944456.1| integrase; >gi|42494935|ref|NP_963933.1| integrase; >gi|42495064|ref|NP_963973.1| integrase; >gi|160688429|ref|YP_001552191.1| integrase; >gi|198449240|ref|YP_002221478.1| integrase; >gi|270281754|ref|YP_003331413.1| integrase; >gi|270281793|ref|YP_003331458.1| integrase; >gi|270281826|ref|YP_003331490.1| integrase
POG2092	Bacteria	Caudovirales	7	7	113	0.4901	0	7	100	>gi|307604102|ref|ADN68412.1| hypothetical protein; >gi|9632490|ref|NP_049484.1| hypothetical protein; >gi|20065914|ref|NP_612997.1| hypothetical protein; >gi|116222054|ref|YP_794109.1| hypothetical protein; >gi|170783634|ref|YP_001648916.1| hypothetical protein; >gi|219681215|ref|YP_002455860.1| hypothetical protein; >gi|318065924|ref|YP_004123782.1| regulatory protein
POG4348	Bacteria	P2-like viruses	6	6	416	0.4933	0	6	100	>gi|117676337-2|ref|YP_293726.2| bacteriophage membrane protein, range; 201..578 HHsearch against CDD matches; TIGR01760;tape_meas_TP901 phag; pfam10145;PhageMin_Tail Phage-; >gi|134288775-2|ref|YP_001111057.1| gp26, bacteriophage membrane protein, range; 201..666 HHsearch against CDD matches; TIGR01760;tape_meas_TP901 phag; pfam10145;PhageMin_Tail Phage-; TIGR01760;tape_meas_TP901 phag; >gi|1342…
POG2593	Bacteria	Siphoviridae	5	5	134	0.4979	0	5	100	>gi|339781305|ref|AEK07139.1| gp124; >gi|339784206|ref|AEK09914.1| gp2; >gi|354464017|ref|AER26195.1| gp2; >gi|304361056|ref|YP_003857243.1| gp121; >gi|338827128|ref|YP_004539060.1| gp128
POG3682	Bacteria	LUZ24-like viruses	5	5	222	0.4979	0	5	100	>gi|27476009-1|ref|NP_775211.1| similar to L-gluamine-D-fructose-6-phosphate aminotransferase gene of Bacillus subilis, range; 1..248 HHsearch against CDD matches; pfam12224;Amidoligase_2 Putati; TIGR02050;gshA_cyan_rel unchar; >gi|149408166-1|ref|YP_001294600.1| hypothetical protein ORF007, range; 1..204 HHsearch against CDD matches; pfam12224;Amidoligase_2 Putati; >gi|167583639-1|ref|YP_0016718…
POG1202	Bacteria	Caudovirales	67	67	178	0.5002	0	67	100	>gi|255928116-1|ref|ACU41735.1| gp242, range; 1..190 HHsearch against CDD matches; (unmatched); >gi|339754442-1|ref|AEJ94458.1| gp236, range; 1..191 HHsearch against CDD matches; (unmatched); >gi|339754964-1|ref|AEJ94976.1| gp250, range; 1..190 HHsearch against CDD matches; (unmatched); >gi|339781164-1|ref|AEK06999.1| gp247, range; 1..190 HHsearch against CDD matches; (unmatched); >gi|339780853-1…
POG2575	Bacteria	Caudovirales	10	10	309	0.505	0	10	100	>gi|339781250|ref|AEK07084.1| gp45; >gi|339781752|ref|AEK07581.1| gp46; >gi|304360992|ref|YP_003857177.1| gp46; >gi|339782514|ref|AEK08237.1| gp181; >gi|339752195|ref|AEJ92230.1| gp174; >gi|339754062|ref|AEJ94080.1| gp159; >gi|347450337|ref|AEO94370.1| gp47; >gi|354996653|ref|AER47997.1| gp146; >gi|203454816|ref|YP_002225132.1| gp255; >gi|338827059|ref|YP_004538991.1| gp47
POG3740	Bacteria	Podoviridae	6	6	331	0.505	0	6	100	>gi|30387386|ref|NP_848215.1| major capsid protein; >gi|41179378|ref|NP_958686.1| major capsid protein; >gi|45569510|ref|NP_996579.1| major capsid protein; >gi|45580761|ref|NP_996627.1| major capsid protein; >gi|48697198|ref|YP_024928.1| major capsid protein; >gi|89152431|ref|YP_512264.1| major capsid protein
POG3316	Bacteria	Caudovirales	4	4	216	0.505	0	4	100	>gi|9632501-1|ref|NP_049495.1| hypothetical protein, range; 1..214 HHsearch against CDD matches; (unmatched); >gi|20065932-1|ref|NP_613015.1| hypothetical protein, range; 1..214 HHsearch against CDD matches; (unmatched); >gi|157166018-1|ref|YP_001449270.1| hypothetical protein, range; 1..214 HHsearch against CDD matches; (unmatched); >gi|46358670-1|ref|YP_006378.1| ORF23, range; 1..221 HHsearch a…
POG3677	Bacteria	LUZ24-like viruses	3	3	215	0.505	0	3	100	>gi|27476047|ref|NP_775249.1| constituent protein; >gi|167600433|ref|YP_001671933.1| phage particle protein; >gi|345461119|ref|YP_004782387.1| hypothetical protein
POG3896	Bacteria	Myoviridae	3	3	190	0.505	0	3	100	>gi|39653736|ref|NP_945301.1| hypothetical protein; >gi|90592629|ref|YP_529889.1| hypothetical protein; >gi|163932147|ref|YP_001642391.1| hypothetical protein
POG0225	Bacteria	Caudovirales	136	141	171	0.5074	0	135	96	>gi|33323523|ref|AAQ07493.1| Lyz; >gi|21914477|ref|AAM81442.1| gene 19 protein; >gi|9635531|ref|NP_059622.1| lysozyme; >gi|291290340|ref|BAI83135.1| lysozyme; >gi|343177464|ref|AEM00790.1| lysozyme; >gi|116326346|ref|YP_803066.1| soluble lysozyme; >gi|228861061|ref|YP_002854084.1| soluble lysozyme; >gi|228861442|ref|YP_002854463.1| soluble lysozyme; >gi|90110551|ref|ABD90561.1| endolysin; >gi|901…
POG3975	Bacteria	Caudovirales	4	4	328	0.5101	0	4	100	>gi|46401863|ref|YP_006955.1| putative recombination endonuclease, subunit D12; >gi|66391282|ref|YP_238586.1| ORF027; >gi|182682939|ref|YP_001837063.1| putative recombination endonuclease subunit D12; >gi|326633011|ref|YP_004306600.1| putative recombination endonuclease subunit D12
POG1140	Bacteria	Siphoviridae	66	66	445	0.5122	0	66	100	>gi|255927580-3|ref|ACU41202.1| gp56, range; 507..950 HHsearch against CDD matches; cd01121;Sms Sms (bacterial rad; TIGR00416;sms DNA repair prote; PRK11823;DNA repair protein Ra; TIGR02239;recomb_RAD51 DNA rep; PLN03186;DNA repair protein RA; TIGR02236;recomb_radA DNA repa; TIGR02238;recomb_DMC1 meiotic ; PLN03187;meiotic recombination; TIGR03878;thermo_KaiC_2 KaiC d; PTZ00035;Rad51 protein; Pro…
POG0091	Bacteria	Caudovirales	11	11	369	0.5122	0	11	100	>gi|340545275-2|ref|BAK52998.1| hypothetical protein, range; 226..637 HHsearch against CDD matches; (unmatched); >gi|355398477|ref|AER70235.1| hypothetical protein; >gi|344055660|ref|AEM91856.1| conserved hypothetical phage protein; >gi|62327205|ref|YP_223943.1| gp19; >gi|149408284|ref|YP_001294563.1| hypothetical protein ORF055; >gi|162135096|ref|YP_001595837.1| hypothetical protein; >gi|1894270…
POG0431	Bacteria	Tevenvirinae	35	35	326	0.5128	0	35	100	>gi|291290312|ref|BAI83107.1| conserved hypothetical protein; >gi|343177432|ref|AEM00758.1| hypothetical protein; >gi|116326317|ref|YP_803037.1| hypothetical protein; >gi|228861411|ref|YP_002854432.1| hypothetical protein; >gi|330858619|ref|YP_004414994.1| hypothetical protein nrdc.11; >gi|310660307|ref|ADP02562.1| conserved hypothetical protein; >gi|312262544|ref|ADQ52839.1| NrdC.11 conserved hy…
POG2792	Bacteria	Mu-like viruses	7	7	106	0.5172	0	7	100	>gi|333973967-1|ref|AEG42285.1| DNA circulation protein, range; 1..95 HHsearch against CDD matches; pfam07157;DNA_circ_N DNA circu; >gi|9633534-1|ref|NP_050647.1| putative DNA circulation protein, range; 1..115 HHsearch against CDD matches; pfam07157;DNA_circ_N DNA circu; >gi|281199688-1|ref|YP_003335792.1| DNA circularization protein, range; 1..115 HHsearch against CDD matches; pfam07157;DNA_cir…
POG0987	Bacteria	Caudovirales	6	6	108	0.5172	0	6	100	>gi|291621990-1|ref|CAX65023.1| gp42 protein, range; 1..105 HHsearch against CDD matches; pfam08707;PriCT_2 Primase C te; >orf|NC_004456-ORF03| 5761..6078 - strand 106 aa; >gi|91214217-2|ref|NP_919008.2| DR0530-like primase, range; 212..324 HHsearch against CDD matches; pfam08707;PriCT_2 Primase C te; >gi|48696691-2|ref|YP_024985.1| putative integrase, range; 197..357 HHsearch against CDD matches…
POG1563	Bacteria	SPbeta-like viruses	5	5	343	0.5172	0	5	100	>gi|283765958-2|ref|ADB28374.1| helix-turn-helix domain protein, range; 67..379 HHsearch against CDD matches; (unmatched); >gi|9630206|ref|NP_046633.1| hypothetical protein; >gi|31415742|ref|NP_852482.1| Prophage helix-turn-helix protein; >gi|31415822-2|ref|NP_852562.1| helix-turn-helix protein, range; 67..402 HHsearch against CDD matches; (unmatched); >gi|197261592-2|ref|YP_002154408.1| helix-tu…
POG0266	Bacteria	P22-like viruses	4	4	60	0.5172	0	4	100	>gi|21914434|ref|AAM81399.1| orf59a protein; >gi|9635553|ref|NP_059640.1| hypothetical protein; >gi|219681256|ref|YP_002455901.1| hypothetical protein; >orf|NC_014900-ORF4| 38276..38467 - strand 64 aa
POG1003	Archaea+Bacteria	dsDNA viruses, no RNA stage	3	3	412	0.5172	0	3	100	>gi|294338006|ref|CBJ93844.1| ISCaje1 transposase; >gi|294338335|ref|CBJ94374.1| ISCaje1 transposase; >gi|75750428|ref|YP_319841.1| putative transposase
POG2723	Bacteria	VP2-like phages	3	3	447	0.5172	0	3	100	>gi|343794820|ref|AEM62918.1| glycosyl hydrolase; >gi|48696646|ref|YP_024425.1| outer capsid protein; >gi|50282965|ref|YP_053021.1| hypothetical protein
POG3415	Bacteria	PhiC31-like viruses	3	3	286	0.5172	0	3	100	>gi|9631153|ref|NP_047935.1| gp44; >gi|29366763|ref|NP_813703.1| gp44; >gi|93007454|ref|YP_579218.1| hypothetical protein
POG3416	Bacteria	PhiC31-like viruses	3	3	357	0.5172	0	3	100	>gi|9631155|ref|NP_047937.1| gp46; >gi|29366765|ref|NP_813705.1| gp46; >gi|93007456|ref|YP_579220.1| hypothetical protein
POG3563	Bacteria	Lambda-like viruses	3	3	186	0.5172	0	3	100	>gi|17975169|ref|NP_536364.1| hypothetical protein; >gi|134288682|ref|YP_001111087.1| gp8, conserved hypothetical protein; >gi|195546539|ref|YP_002117567.1| p008
POG4387	Bacteria	Siphoviridae	3	3	127	0.5172	0	3	100	>gi|93007415|ref|YP_579179.1| transcriptional regulator; >gi|169257258|ref|YP_001700635.1| probable regulatory protein; putative repressor protein; helix-turn-helix motif; >gi|169257276|ref|YP_001700652.1| putative bacteriophage regulatory protein; repressor; Lambda gpCI analog
POG0826	Bacteria	Caudovirales	19	19	220	0.5225	0	19	100	>gi|194021551|ref|ACF32360.1| exonuclease; >gi|209407383|ref|CAQ81999.1| exonuclease; >gi|307604091|ref|ADN68401.1| exonuclease; >gi|323362472|ref|ADX42574.1| putative exonuclease; >gi|329025275|ref|AEB71639.1| phage exonuclease; >gi|315274291|ref|ADU03699.1| exonuclease; >gi|9632479|ref|NP_049473.1| exonuclease; >gi|9626280|ref|NP_040616.1| exonuclease; >gi|9635642|ref|NP_061547.1| Orf51; >gi|20…
POG0163	Bacteria	Caudovirales	6	6	369	0.5273	0	6	100	>orf|AB609718-ORF213| 135519..136607 - strand 363 aa; >gi|158079511|ref|YP_001504324.1| hypothetical protein; >gi|226377686|ref|YP_002790735.1| hypothetical protein; >gi|327197684|ref|YP_004301374.1| gp41; >gi|327197925|ref|YP_004306242.1| hypothetical protein; >gi|345461232|ref|YP_004782500.1| putative ATPase
POG0246	Bacteria	Caudovirales	6	6	167	0.5273	0	6	100	>gi|33323594|ref|AAQ07564.1| Upf89.0; >gi|209407377|ref|CAQ81993.1| conserved hypothetical protein; >gi|356927468|ref|AET42260.1| hypothetical protein; >gi|345650851|ref|AEO14577.1| hypothetical protein; >gi|209427733|ref|YP_002274143.1| hypothetical protein; >gi|209447131|ref|YP_002274216.1| hypothetical protein
POG3574	Bacteria	Caudovirales	5	5	113	0.5273	0	5	100	>gi|17975191-2|ref|NP_536386.1| hypothetical protein, range; 132..244 HHsearch against CDD matches; pfam08774;VRR_NUC VRR-NUC doma; >gi|38707919-2|ref|NP_945060.1| gp29, range; 132..244 HHsearch against CDD matches; pfam08774;VRR_NUC VRR-NUC doma; >gi|134288644-2|ref|YP_001111108.1| gp29, range; 131..244 HHsearch against CDD matches; pfam08774;VRR_NUC VRR-NUC doma; >gi|134288693-2|ref|YP_00111115…
POG4360	Bacteria	Caudovirales	5	5	248	0.5273	0	5	100	>gi|89152454-2|ref|YP_512292.1| putative recET, range; 295..586 HHsearch against CDD matches; pfam03837;RecT RecT family; TIGR01913;bet_lambda phage rec; >gi|89886006-1|ref|YP_516203.1| hypothetical protein, range; 1..213 HHsearch against CDD matches; TIGR01913;bet_lambda phage rec; pfam03837;RecT RecT family; PRK09846;recT recombination an; TIGR00616;rect recombinase, ph; >gi|169257263-1|ref|YP_…
POG0076	Archaea+Bacteria	Caudovirales	137	137	129	0.5277	0	134	98	>gi|340545245-2|ref|BAK52968.1| phage baseplate assembly protein W, range; 93..230 HHsearch against CDD matches; PHA02516;W baseplate wedge sub; PHA00415;25 baseplate wedge su; pfam10934;DUF2634 Protein of u; pfam04965;GPW_gp25 Gene 25-lik; TIGR03357;VI_zyme type VI secr; pfam07409;GP46 Phage protein G; >orf|AB609718-ORF036-2| 38367..39068 + strand 234 aa, range; 92..234 HHsearch against CDD matc…
POG0380	Bacteria	Caudovirales	15	18	150	0.5299	0	18	100	>gi|353228100-3|ref|CCE26321.1| putative variable tail fibre protein, range; 598..704 HHsearch against CDD matches; (unmatched); >gi|294486105-2|ref|ADE87921.1| putative phage tail protein, range; 310..451 HHsearch against CDD matches; pfam07484;Collar Phage Tail Co; >gi|299780610-2|ref|ADJ39972.1| long tail fiber distal subunit, range; 864..1026 HHsearch against CDD matches; (unmatched); >gi|962…
POG3530	Archaea	dsDNA viruses, no RNA stage	8	9	301	0.5318	0	9	100	>gi|16753127|ref|NP_445705.1| glycosyl transferase-related protein; >gi|45655892|ref|YP_003751.1| hypothetical protein; >gi|146411830|ref|YP_001210323.1| putative glycosyl transferase; >gi|157929306|ref|YP_001496958.1| putative glycosyl transferase; >gi|162329399|ref|YP_001604200.1| putative glycosyltransferase; >gi|162329329|ref|YP_001604383.1| putative glycosyltransferase; >gi|162329459|ref|YP_…
POG0583	Archaea+Bacteria	dsDNA viruses, no RNA stage	22	23	82	0.5352	0	23	100	>gi|33413727|ref|AAN28247.1| Ogr; >gi|312601747|ref|ADQ92421.1| OGR regulator of late gene transcription; >gi|323146164|ref|ADX32403.1| hypothetical protein; >gi|323146225|ref|ADX32463.1| transcriptional regulator; >gi|9630356|ref|NP_046785.1| Ogr; >gi|17313254|ref|NP_490634.1| hypothetical protein; >gi|17975123|ref|NP_536645.1| zinc-finger protein; >gi|165970253|ref|YP_001650884.1| hypothetical …
POG0581	Bacteria	P2-like viruses	26	27	148	0.5398	0	23	85	>gi|33413725|ref|AAN28245.1| gpU; >gi|90110570|ref|ABD90580.1| tail protein U; >gi|90110621|ref|ABD90630.1| tail protein U; >gi|109289964|ref|YP_655496.1| tail protein U; >gi|291621974|ref|CAX65007.1| gp26 protein; >gi|294486098|ref|ADE87914.1| putative phage tail protein; >gi|312601745|ref|ADQ92419.1| tail protein; >gi|323146187|ref|ADX32425.1| hypothetical protein; >gi|9630354|ref|NP_046783.1| …
POG0715	Bacteria	Caudovirales	22	22	250	0.5434	0	22	100	>gi|89212535|ref|ABD63647.1| sak; >gi|89212597|ref|ABD63708.1| sak; >gi|89212702|ref|ABD63811.1| sak; >gi|89212751|ref|ABD63859.1| sak; >gi|194021552|ref|ACF32361.1| Bet; >gi|209407384|ref|CAQ82000.1| recombination protein bet.; >gi|307604092|ref|ADN68402.1| Bet; >gi|9632480|ref|NP_049474.1| Bet protein; >gi|9626281|ref|NP_040617.1| bet; >gi|20065900|ref|NP_612983.1| Bet protein; >gi|157165998|re…
POG1665	Bacteria	L5-like viruses	11	11	207	0.5434	0	11	100	>gi|284794851-2|ref|ADB93777.1| gp84, range; 48..251 HHsearch against CDD matches; (unmatched); >orf|HM755814-ORF47| 45724..46395 - strand 224 aa; >gi|339755166-2|ref|AEJ95176.1| gp79, range; 48..255 HHsearch against CDD matches; (unmatched); >gi|339781912-2|ref|AEK07740.1| gp80, range; 48..255 HHsearch against CDD matches; (unmatched); >gi|29566098-2|ref|NP_817668.1| gp79, range; 48..255 HHsearc…
POG3741	Bacteria	Podoviridae	6	6	139	0.5434	0	6	100	>gi|30387387|ref|NP_848216.1| hypothetical protein; >gi|41179377|ref|NP_958685.1| hypothetical protein; >gi|45569509|ref|NP_996578.1| hypothetical protein; >gi|45580760|ref|NP_996626.1| hypothetical protein; >gi|48697199|ref|YP_024929.1| hypothetical protein; >gi|89152432|ref|YP_512265.1| hypothetical protein
POG1007	Bacteria	Myoviridae	5	5	168	0.5434	0	5	100	>gi|294338026-1|ref|CBJ93864.1| hypothetical phage protein, range; 1..169 HHsearch against CDD matches; TIGR00277;HDIG uncharacterized; TIGR01596;cas3_HD CRISPR-assoc; smart00471;HDc Metal dependent; cd00077;HDc Metal dependent ph; TIGR00295;conserved hypothetic; pfam01966;HD HD domain; TIGR00488;putative HD superfam; >gi|294338219-1|ref|CBJ94256.1| hypothetical phage protein, range; 1..157 HHsea…
POG1274	Bacteria	Siphoviridae	5	5	89	0.5434	0	5	100	>gi|327492209-2|ref|AEA86230.1| hypothetical protein, range; 125..207 HHsearch against CDD matches; PHA00280;putative NHN endonucl; >gi|338163437-2|ref|AEI74539.1| hypothetical protein, range; 125..207 HHsearch against CDD matches; PHA00280;putative NHN endonucl; >gi|208429862-2|ref|YP_002265415.1| hypothetical protein, range; 129..216 HHsearch against CDD matches; PHA00280;putative NHN endonucl;…
POG1354	Bacteria	phiKZ-like viruses	4	4	1105	0.5434	0	4	100	>gi|310660209|ref|ADP02464.1| conserved hypothetical protein; >gi|29135082|ref|NP_803712.1| ORF146; >gi|82701089|ref|YP_418189.1| hypothetical protein; >gi|189490385-1|ref|YP_001956953.1| virion structural protein, range; 1..1364 HHsearch against CDD matches; (unmatched)
POG2266	Bacteria	Spounavirinae	4	4	155	0.5434	0	4	100	>gi|339461662-1|ref|AEJ79692.1| conserved hypothetical protein, range; 1..155 HHsearch against CDD matches; (unmatched); >gi|48696417-1|ref|YP_024457.1| hypothetical protein, range; 1..159 HHsearch against CDD matches; (unmatched); >gi|66391305-1|ref|YP_238708.1| ORF051, range; 1..150 HHsearch against CDD matches; (unmatched); >gi|66395003-1|ref|YP_241090.1| ORF054, range; 1..156 HHsearch against…
POG3061	Bacteria	Caudovirales	4	4	107	0.5434	0	4	100	>gi|355398387|ref|AER70145.1| putative uncharacterized protein; >gi|354682082|ref|AER29957.1| hypothetical protein; >gi|282599191|ref|YP_003358503.1| hypothetical protein; >gi|351518457|ref|YP_004895185.1| hypothetical protein
POG3654	Bacteria	Siphoviridae	4	4	372	0.5434	0	4	100	>gi|23455763|ref|NP_695072.1| hypothetical protein; >gi|45597432|ref|NP_996717.1| hypothetical protein; >gi|281416484|ref|YP_003347404.1| hypothetical protein; >gi|326536864|ref|YP_004306118.1| hypothetical protein
POG0397	Bacteria	Caudovirales	65	65	175	0.5539	0	61	94	>gi|291290245|ref|BAI83040.1| dCTPase; >gi|343177367|ref|AEM00693.1| dCTPase; >gi|339791236|ref|AEK12293.1| phage-associated dCTP pyrophosphatase; >gi|116326251|ref|YP_802971.1| dCTP pyrophosphatase; >gi|228860963|ref|YP_002853986.1| dCTP pyrophosphatase; >gi|349732010|ref|BAL03543.1| hypothetical protein; >gi|349732053|ref|BAL03585.1| hypothetical protein; >gi|83658707|ref|ABC40490.1| conserved …
POG1199	Bacteria	Caudovirales	41	41	249	0.5544	0	41	100	>gi|255928106|ref|ACU41725.1| gp232; >gi|339754434|ref|AEJ94450.1| gp226; >gi|339754954|ref|AEJ94966.1| gp240; >gi|339781155|ref|AEK06990.1| gp237; >gi|339780844|ref|AEK06681.1| gp241; >gi|343171070|ref|AEL97880.1| gp246; >gi|343171636|ref|AEL98442.1| gp237; >gi|345286802|ref|AEN79828.1| gp244; >gi|354998396|ref|AER49724.1| gp247; >gi|354463390|ref|AER25571.1| gp238; >gi|354463618|ref|AER25798.1|…
POG2101	Bacteria	Caudovirales	12	12	389	0.5575	0	12	100	>gi|307604140|ref|ADN68450.1| hypothetical protein; >gi|315274328|ref|ADU03736.1| conserved hypothetical protein; >gi|9633449|ref|NP_050552.1| hypothetical protein; >gi|9632520|ref|NP_049514.1| hypothetical protein; >gi|18071229|ref|NP_542267.1| hypothetical protein; >gi|20065804|ref|NP_612887.1| hypothetical protein; >gi|302393085|ref|YP_003828915.1| hypothetical protein; >gi|38640361|ref|NP_944…
POG2435	Bacteria	T4-like viruses	6	6	409	0.5605	0	6	100	>gi|345450605-1|ref|AEN93808.1| hypothetical protein, range; 1..442 HHsearch against CDD matches; TIGR01105;galF UTP-glucose-1-p; PRK10122;GalU regulator GalF; ; PRK00844;glgC glucose-1-phosph; PRK05293;glgC glucose-1-phosph; PRK15480;glucose-1-phosphate t; PRK00725;glgC glucose-1-phosph; TIGR02623;G1P_cyt_trans glucos; TIGR02092;glgD glucose-1-phosp; PRK13389;UTP--glucose-1-phosph; cd06425;M1P_g…
POG2091	Bacteria	Caudovirales	5	5	153	0.5605	0	5	100	>gi|307604101|ref|ADN68411.1| resolvase; >gi|9632489|ref|NP_049483.1| hypothetical protein; >gi|20065912|ref|NP_612995.1| hypothetical protein; >gi|116222053|ref|YP_794108.1| hypothetical protein; >gi|170783633|ref|YP_001648915.1| hypothetical protein
POG2968	Bacteria	Siphoviridae	5	5	102	0.5605	0	5	100	>gi|339783863-1|ref|AEK09575.1| gp198, range; 1..102 HHsearch against CDD matches; (unmatched); >gi|339752245-1|ref|AEJ92280.1| gp193, range; 1..102 HHsearch against CDD matches; (unmatched); >gi|339754115-1|ref|AEJ94133.1| gp178, range; 1..102 HHsearch against CDD matches; (unmatched); >gi|354996706-1|ref|AER48050.1| gp201, range; 1..102 HHsearch against CDD matches; (unmatched); >gi|29566938-1|…
POG2323	Bacteria	Podoviridae	9	9	826	0.5649	0	9	100	>gi|317120668|ref|ADV02491.1| hypothetical protein; >gi|317120709|ref|ADV02531.1| hypothetical protein; >gi|342674750|ref|AEL31356.1| putative phage-related protein; >gi|343794818|ref|AEM62916.1| structural protein; >gi|30387396|ref|NP_848225.1| structural protein; >gi|48696644|ref|YP_024423.1| structural protein; >gi|48697207|ref|YP_024937.1| structural protein; >gi|48696687|ref|YP_024981.1| str…
POG1358	Bacteria	Caudovirales	8	8	213	0.5649	0	8	100	>gi|310660223|ref|ADP02478.1| conserved hypothetical protein; >gi|347449747|ref|AEO93788.1| gp530; >gi|46401821|ref|YP_006913.1| hypothetical protein; >gi|182682893|ref|YP_001837017.1| hypothetical protein; >gi|311993418|ref|YP_004010283.1| hypothetical protein; >gi|327197936|ref|YP_004306253.1| hypothetical protein; >gi|326632969|ref|YP_004306558.1| hypothetical protein; >gi|345461228|ref|YP_004…
POG2175	Bacteria	Siphoviridae	19	19	158	0.5669	0	19	100	>gi|323126182-1|ref|ADX30647.1| gp11, range; 1..148 HHsearch against CDD matches; (unmatched); >gi|339755098-1|ref|AEJ95108.1| gp11, range; 1..148 HHsearch against CDD matches; (unmatched); >gi|339755393-1|ref|AEJ95400.1| gp11, range; 1..148 HHsearch against CDD matches; (unmatched); >gi|339781845-1|ref|AEK07673.1| gp11, range; 1..149 HHsearch against CDD matches; (unmatched); >gi|29566029-1|ref|…
POG0294	Bacteria	Caudovirales	13	14	113	0.5669	0	14	100	>gi|21914468|ref|AAM81433.1| ninX protein; >gi|9635524|ref|NP_059615.1| hypothetical protein; >gi|148566140|ref|ABQ88415.1| hypothetical protein; >gi|309386992|ref|ADO67717.1| unknown; >gi|316995384|ref|ADU79165.1| hypothetical protein; >gi|343411854|ref|AEM24719.1| hypothetical protein; >gi|354549049|ref|AER08018.1| ninX; >orf|JN600960-ORF20| 26580..26942 + strand 121 aa; >gi|24371569|ref|NP_720…
POG0187	Bacteria	Siphoviridae	22	22	140	0.5694	0	22	100	>gi|21954661-1|ref|AAM83050.1| putative replisome organizer, range; 1..153 HHsearch against CDD matches; TIGR01714;phage_rep_org_N phag; pfam09681;Phage_rep_org_N N-te; >gi|30089872-1|ref|NP_839902.1| putative replisome organizer, range; 1..153 HHsearch against CDD matches; TIGR01714;phage_rep_org_N phag; pfam09681;Phage_rep_org_N N-te; >gi|89212704-1|ref|ABD63813.1| putative replicase, range; 1.…
POG0254	Bacteria	Caudovirales	30	30	595	0.5724	0	30	100	>gi|21914422-1|ref|AAM81387.1| portal protein, range; 1..581 HHsearch against CDD matches; pfam12236;Head-tail_con Bacter; PHA00670;hypothetical protein ; pfam05133;Phage_prot_Gp6 Phage; TIGR01538;portal_SPP1 phage po; >gi|51236726-1|ref|YP_063735.1| portal protein, range; 1..579 HHsearch against CDD matches; pfam12236;Head-tail_con Bacter; pfam05133;Phage_prot_Gp6 Phage; PHA00670;hypothetical pr…
POG1174	Bacteria	Angel-like phages	13	13	102	0.5724	0	13	100	>gi|255927904|ref|ACU41524.1| gp60; >gi|343171724|ref|AEL98529.1| gp57; >gi|354997175|ref|AER48514.1| gp59; >gi|109392349|ref|YP_655579.1| gp62; >gi|189043147|ref|YP_001936088.1| hypothetical protein; >gi|239590067|ref|YP_002941916.1| gp58; >gi|339755806|ref|AEJ95809.1| gp40; >gi|339782277|ref|AEK08001.1| gp42; >gi|339753829|ref|AEJ93849.1| gp40; >gi|347450200|ref|AEO94238.1| gp40; >gi|304360797|…
POG2488	Bacteria	Caudovirales	13	13	189	0.5724	0	13	100	>gi|339754667|ref|AEJ94680.1| gp8; >gi|354995984|ref|AER47333.1| gp9; >gi|354997187|ref|AER48525.1| gp9; >gi|354997483|ref|AER48818.1| gp8; >gi|354998816|ref|AER50139.1| gp8; >gi|109521848|ref|YP_655285.1| gp8; >gi|194303204|ref|YP_002014618.1| gp7; >gi|222435678|ref|YP_002564106.1| gp8; >gi|119952222|ref|YP_950524.1| gp46; >gi|156564173|ref|YP_001429683.1| RuvC; >gi|282599459|ref|YP_003358349.1|…
POG2617	Bacteria	Siphoviridae	13	13	404	0.5724	0	13	100	>gi|339781632|ref|AEK07462.1| gp16; >gi|339784519|ref|AEK10225.1| gp15; >gi|354998442|ref|AER49769.1| gp16; >gi|109522793|ref|YP_655213.1| gp17; >gi|109522584|ref|YP_655396.1| gp17; >gi|189043169|ref|YP_001936108.1| gp17; >gi|206599811|ref|YP_002241430.1| gp16; >gi|206599635|ref|YP_002241514.1| gp16; >gi|206599721|ref|YP_002241910.1| gp15; >gi|343171123|ref|AEL97932.1| gp23; >gi|29566996|ref|NP_8…
POG0241	Bacteria	Caudovirales	12	12	144	0.5724	0	12	100	>gi|33323581|ref|AAQ07551.1| Upf81.2; >gi|338235650|ref|AEI91220.1| gp20; >orf|JF912400-ORF34| 34658..35098 - strand 147 aa; >gi|45686339|ref|YP_003924.1| hypothetical protein; >gi|46401706|ref|YP_006552.1| pmgM; >gi|62362404|ref|YP_224269.1| hypothetical protein; >gi|71834151|ref|YP_277509.1| hypothetical protein; >gi|81343982|ref|YP_398998.1| hypothetical protein; >gi|146329976|ref|YP_001210284…
POG0862	Bacteria	Caudovirales	7	7	131	0.5724	0	7	100	>gi|175940317|ref|ACB72575.1| hypothetical protein; >gi|295189232|ref|ADF83419.1| putative receptor protein; >gi|320006229|ref|ADW01259.1| Lj965 prophage repressor-like protein; >gi|41179295|ref|NP_958513.1| hypothetical protein; >gi|41179223|ref|NP_958561.1| putative repressor; >gi|90592578|ref|YP_529838.1| hypothetical protein; >gi|163932155|ref|YP_001642345.1| hypothetical protein
POG2336	Bacteria	Caudovirales	6	6	274	0.5724	0	6	100	>gi|315274288|ref|ADU03696.1| conserved hypothetical protein; >gi|345524164|ref|AEO00987.1| hypothetical phage protein; >gi|19549018|ref|NP_599063.1| hypothetical protein; >gi|23505480|ref|NP_700409.1| hypothetical protein; >gi|148609420|ref|YP_001272551.1| hypothetical protein; >gi|160700624|ref|YP_001552299.1| hypothetical protein
POG4083	Bacteria	T4-like viruses	6	6	178	0.5724	0	6	100	>gi|58533040|ref|YP_195263.1| Hypothetical-Protein | belonging to T4-LIKE GC; 166; >gi|61806042|ref|YP_214402.1| hypothetical protein; >gi|255929128|ref|YP_003097440.1| hypothetical cyanophage protein; >gi|326782208|ref|YP_004322609.1| hypothetical protein; >gi|326783680|ref|YP_004324074.1| hypothetical protein; >gi|326784020|ref|YP_004324413.1| hypothetical protein
POG4341	Bacteria	P2-like viruses	6	6	930	0.5724	0	6	100	>gi|72537680|ref|YP_293710.1| DNA primase domain-containing protein; >gi|134288779|ref|YP_001111042.1| gp11, conserved hypothetical protein; >gi|145708121|ref|YP_001165296.1| DNA primase domain-containing protein; >gi|327198000|ref|YP_004306368.1| gp2; >gi|327198048|ref|YP_004306415.1| gp3; >gi|327198271|ref|YP_004306846.1| gp2
POG3399	Bacteria	Caudovirales	5	5	976	0.5724	0	5	100	>gi|9630494-2|ref|NP_046932.1| gp37, range; 440..1324 HHsearch against CDD matches; PRK13767;ATP-dependent helicas; PRK11131;ATP-dependent RNA hel; TIGR01967;DEAH_box_HrpA ATP-de; TIGR01970;DEAH_box_HrpB ATP-de; TIGR03817;DECH_helic helicase/; PRK11664;ATP-dependent RNA hel; PHA02653;RNA helicase NPH-II; ; PRK01297;ATP-dependent RNA hel; PRK04537;ATP-dependent RNA hel; TIGR00614;recQ_fam ATP-depe…
POG0257	Bacteria	P22-like viruses	4	4	76	0.5724	0	4	100	>gi|21914425|ref|AAM81390.1| orf69 protein; >gi|9635539|ref|NP_059631.1| hypothetical protein; >gi|148566122|ref|ABQ88397.1| hypothetical protein; >orf|JN600960-ORF29| 39199..39510 + strand 104 aa
POG1423	Bacteria	Caudovirales	3	3	188	0.5724	0	3	100	>gi|269975282-1|ref|ACZ55506.1| primase, range; 1..199 HHsearch against CDD matches; pfam09250;Prim-Pol Bifunctiona; cd04859;Prim_Pol Prim_Pol; Pri; cd00525;AE_Prim_S_like AE_Prim; >gi|342674771-1|ref|AEL31377.1| phage-associated primase/P4 family phage/plasmid primase, range; 1..153 HHsearch against CDD matches; pfam09250;Prim-Pol Bifunctiona; cd04859;Prim_Pol Prim_Pol; Pri; cd00525;AE_Prim_S_li…
POG1639	Bacteria	Siphoviridae	3	3	215	0.5724	0	3	100	>gi|284794770|ref|ADB93696.1| gp2; >gi|342221146|ref|AEL17741.1| gp3; >gi|342221240|ref|AEL17834.1| gp2
POG2247	Bacteria	Spounavirinae	3	3	57	0.5724	0	3	100	>gi|339461635|ref|AEJ79665.1| conserved hypothetical protein; >orf|NC_005880-ORF13| 10102..10272 - strand 57 aa; >gi|66395145|ref|YP_241064.1| ORF245
POG3286	Bacteria	Siphoviridae	3	3	144	0.5724	0	3	100	>gi|354997434|ref|AER48770.1| gp62; >gi|149408231|ref|YP_001294510.1| hypothetical protein ORF002; >gi|162135127|ref|YP_001595868.1| hypothetical protein
POG3393	Bacteria	Caudovirales	3	3	344	0.5724	0	3	100	>gi|9630256|ref|NP_046683.1| hypothetical protein; >gi|80159745|ref|YP_398489.1| putative DNA primase; >gi|327197904|ref|YP_004306221.1| putative DNA primase
POG3479	Bacteria	Siphoviridae	3	3	173	0.5724	0	3	100	>gi|13487803|ref|NP_108681.1| hypothetical protein; >gi|23455721|ref|NP_695030.1| hypothetical protein; >gi|45597389|ref|NP_996676.1| Orf173
POG3577	Bacteria	Lambda-like viruses	3	3	213	0.5724	0	3	100	>gi|17975193|ref|NP_536388.1| hypothetical protein; >gi|38707921|ref|NP_945062.1| gp31; >gi|134288653|ref|YP_001111110.1| gp31
POG3597	Bacteria	Podoviridae	3	3	209	0.5724	0	3	100	>gi|18071246|ref|NP_542269.1| hypothetical protein; >gi|38640365|ref|NP_944288.1| Bcep22gp59; >gi|238801670|ref|YP_002922726.1| hypothetical protein
POG3606	Bacteria	Caudovirales	3	3	68	0.5724	0	3	100	>gi|18249887|ref|NP_543075.1| hypothetical protein; >gi|19549034|ref|NP_599079.1| hypothetical protein; >gi|148609437|ref|YP_001272568.1| hypothetical protein
POG3907	Archaea	Fusellovirus	3	3	535	0.5724	0	3	100	>gi|42495068|ref|NP_963977.1| ORF A460; >gi|270281759|ref|YP_003331419.1| hypothetical protein; >gi|270281832|ref|YP_003331496.1| hypothetical protein
POG4143	Bacteria	T4-like viruses	3	3	273	0.5724	0	3	100	>gi|61806142|ref|YP_214502.1| glycosyltransferase family 25; >gi|326781961|ref|YP_004322363.1| glycosyltransferase family 25; >gi|326783923|ref|YP_004324317.1| glycosyltransferase family 25
POG4153	Bacteria	T4-like viruses	3	3	553	0.5724	0	3	100	>gi|61806168|ref|YP_214528.1| hypothetical protein; >gi|255928961-2|ref|YP_003097273.1| hypothetical cyanophage protein, range; 80..553 HHsearch against CDD matches; cd04077;Peptidases_S8_PCSK9_Pr; cd07497;Peptidases_S8_14 Pepti; cd07479;Peptidases_S8_SKI-1_li; cd04843;Peptidases_S8_11 Pepti; cd07496;Peptidases_S8_13 Pepti; cd04852;Peptidases_S8_3 Peptid; cd07483;Peptidases_S8_Subtilis; cd07478;P…
POG1608	Bacteria	Caudovirales	67	67	186	0.5757	0	67	100	>gi|282721334|ref|ADA83783.1| gp59; >gi|284794828|ref|ADB93754.1| gp61; >gi|302858569|ref|ADL71315.1| gp55; >gi|323126205|ref|ADX30670.1| gp57; >gi|339754537|ref|AEJ94552.1| gp52; >gi|342239900|ref|AEL19906.1| gp54; >gi|339755065|ref|AEJ95076.1| gp58; >gi|339755148|ref|AEJ95158.1| gp61; >gi|339755443|ref|AEJ95450.1| gp61; >gi|339781894|ref|AEK07722.1| gp61; >gi|340396754|ref|AEK32650.1| gp51; >gi…
POG4074	Bacteria	T4-like viruses	16	16	109	0.5763	0	16	100	>gi|58533010|ref|YP_195233.1| DUF1825; >gi|61805879|ref|YP_214239.1| DUF1825 domain-containing protein; >gi|61806205|ref|YP_214564.1| DUF1825 domain-containing protein; >gi|113200513|ref|YP_717675.1| gp3; >gi|326781759|ref|YP_004322161.1| DUF1825 domain-containing protein; >gi|326782027|ref|YP_004322428.1| DUF1825 domain-containing protein; >gi|326782268|ref|YP_004322668.1| DUF1825 domain-contain…
POG0574	Bacteria	P2-like viruses	26	26	197	0.5778	0	26	100	>gi|33413716|ref|AAN28236.1| gpI; >gi|90110563|ref|ABD90573.1| tail formation protein I; >gi|90110613|ref|ABD90622.1| tail formation protein I; >gi|109289957|ref|YP_655489.1| tail formation protein I; >gi|291621963|ref|CAX64996.1| gp15 protein; >gi|294486107|ref|ADE87923.1| putative phage tail protein; >gi|312601732|ref|ADQ92406.1| tail protein I; >gi|323146183|ref|ADX32421.1| bacteriophage prote…
POG0515	Bacteria	Caudovirales	42	42	137	0.5797	0	42	100	>gi|349732005-1|ref|BAL03538.1| rep protein, range; 1..156 HHsearch against CDD matches; pfam04492;Phage_rep_O Bacterio; pfam09681;Phage_rep_org_N N-te; >gi|349732048-1|ref|BAL03580.1| rep protein, range; 1..156 HHsearch against CDD matches; pfam04492;Phage_rep_O Bacterio; pfam09681;Phage_rep_org_N N-te; >gi|323481893-1|ref|ADX81328.1| hypothetical protein, range; 1..91 HHsearch against CDD match…
POG3317	Bacteria	Caudovirales	6	6	132	0.5813	0	6	100	>gi|9632501-2|ref|NP_049495.1| hypothetical protein, range; 215..349 HHsearch against CDD matches; pfam10546;P63C P63C domain; >gi|9634189-2|ref|NP_037755.1| Gp73, range; 111..242 HHsearch against CDD matches; pfam10546;P63C P63C domain; >gi|15320633-2|ref|NP_203477.1| hypothetical protein, range; 131..245 HHsearch against CDD matches; pfam03374;ANT Phage antirepres; >gi|20065932-2|ref|NP_613015.…
POG0010	Bacteria	Viruses	2	2	135	0.5813	0	2	100	>gi|301335115|ref|BAJ12064.1| hypothetical protein; >gi|331267974|ref|AED02391.1| hypothetical protein; >gi|354804983|ref|AER41426.1| hypothetical protein; >gi|9632860|ref|NP_049893.1| hypothetical protein; >gi|9635476|ref|NP_059540.1| hypothetical protein; >gi|18071299|ref|NP_542352.1| hypothetical protein; >gi|30039754|ref|NP_835482.1| hypothetical protein; >gi|134288718|ref|YP_001111174.1| gp2…
POG0383	Bacteria	Caudovirales	12	13	130	0.5838	0	13	100	>gi|353228115-3|ref|CCE26336.1| , range; 143..248 HHsearch against CDD matches; PRK09767;hypothetical protein;; >orf|JF767208-ORF03-3| 16202..17002 + strand 267 aa, range; 154..267 HHsearch against CDD matches; TIGR00632;vsr DNA mismatch end; >orf|JF767209-ORF04-3| 15975..16775 + strand 267 aa, range; 154..267 HHsearch against CDD matches; TIGR00632;vsr DNA mismatch end; >gi|13487837-3|ref|NP_108…
POG0153	Bacteria	Caudovirales	19	19	99	0.5881	0	19	100	>orf|AB609718-ORF163-2| 113705..114244 - strand 180 aa, range; 105..180 HHsearch against CDD matches; cd06555;ASCH_PF0470_like ASC-1; pfam04266;ASCH ASCH domain; cd06541;ASCH ASC-1 homology or; cd06552;ASCH_yqfb_like ASC-1 h; >gi|158079460-2|ref|YP_001504273.1| hypothetical protein, range; 105..180 HHsearch against CDD matches; cd06555;ASCH_PF0470_like ASC-1; pfam04266;ASCH ASCH domain; cd06552;A…
POG4119	Bacteria	T4-like viruses	15	15	169	0.5881	0	15	100	>gi|61806023|ref|YP_214383.1| hypothetical protein; >gi|61806329|ref|YP_214688.1| hypothetical protein; >gi|66392090|ref|YP_239315.1| possible DNA binding protein; >gi|311992586|ref|YP_004009454.1| hypothetical protein; >gi|311992839|ref|YP_004009706.1| hypothetical protein; >gi|311993368|ref|YP_004010233.1| hypothetical protein; >gi|326536186|ref|YP_004300616.1| hypothetical protein; >gi|3267821…
POG0883	Bacteria	Caudovirales	8	8	222	0.5881	0	8	100	>gi|197281716-3|ref|ACH57080.1| pre-neck appendage preprotein, range; 641..861 HHsearch against CDD matches; pfam11962;DUF3476 Domain of un; >gi|216061-3|ref|AAA88489.1| pre-neck appendage protein, range; 645..854 HHsearch against CDD matches; pfam11962;DUF3476 Domain of un; >gi|194186886-4|ref|YP_002004541.1| preneck appendage protein, range; 661..854 HHsearch against CDD matches; pfam11962;DUF3…
POG3536	Archaea	Lipothrixviridae	6	6	283	0.5881	0	6	100	>gi|16753148|ref|NP_445726.1| first mannosyl transferase-related protein; >gi|157929295|ref|YP_001496947.1| putative glycosyl transferase; >gi|162329415|ref|YP_001604216.1| putative glycosyl transferase; >gi|162329535|ref|YP_001604334.1| putative glycosyl transferase; >gi|162329345|ref|YP_001604399.1| putative glycosyltransferases; >gi|171473706|ref|YP_001798576.1| putative glycosyltransferase
POG0362	Bacteria	phiKZ-like viruses	5	5	461	0.5881	0	5	100	>gi|353227981|ref|CCE26202.1| RNA-polymerase beta'-subunit; >gi|349502951|ref|AEP84073.1| putative DNA-directed RNA polymerase beta subunit 4; >gi|29135116-1|ref|NP_803746.1| ORF180, range; 1..387 HHsearch against CDD matches; PRK02625;rpoC1 DNA-directed RN; pfam04997;RNA_pol_Rpb1_1 RNA p; >gi|82701117-1|ref|YP_418217.1| hypothetical protein, range; 1..361 HHsearch against CDD matches; TIGR02387;…
POG3328	Bacteria	Mu-like viruses	5	5	118	0.5881	0	5	100	>gi|9633531|ref|NP_050644.1| hypothetical protein; >gi|281199684|ref|YP_003335788.1| tail tube protein; >gi|18249909|ref|NP_543097.1| hypothetical protein; >gi|19549002|ref|NP_599044.1| hypothetical protein; >gi|23505459|ref|NP_700387.1| Tail tube protein
POG3406	Bacteria	N15-like viruses	4	4	66	0.5881	0	4	100	>orf|NC_001901-ORF1| 35954..36154 + strand 67 aa; >gi|33770555|ref|NP_892092.1| hypothetical protein; >gi|169257247|ref|YP_001700624.1| hypothetical protein; >gi|169257287|ref|YP_001700663.1| hypothetical protein
POG3678	Bacteria	LUZ24-like viruses	3	3	532	0.5881	0	3	100	>gi|27476043|ref|NP_775245.1| constituent protein; >gi|167600429|ref|YP_001671929.1| hypothetical protein; >gi|345461125|ref|YP_004782393.1| hypothetical protein
POG1685	Bacteria	T4-like viruses	13	13	390	0.5936	0	13	100	>gi|312262452-1|ref|ADQ52747.1| conserved hypothetical protein, range; 1..310 HHsearch against CDD matches; PRK11776;ATP-dependent RNA hel; PRK04537;ATP-dependent RNA hel; PRK04837;ATP-dependent RNA hel; PTZ00110;helicase; Provisional; PRK10590;ATP-dependent RNA hel; PLN00206;DEAD-box ATP-dependen; PRK11192;ATP-dependent RNA hel; PRK01297;ATP-dependent RNA hel; pfam06862;DUF1253 Protein of u; PTZ…
POG0618	Bacteria	Caudovirales	10	10	102	0.5936	0	10	100	>gi|148566137|ref|ABQ88412.1| hypothetical protein; >gi|309386949|ref|ADO67675.1| unknown; >gi|309387022|ref|ADO67747.1| unknown; >gi|19343393|ref|NP_597903.1| hypothetical protein; >gi|9634209|ref|NP_037748.1| Gp66; >gi|13559854|ref|NP_112064.1| hypothetical protein; >gi|17975225|ref|NP_536420.1| hypothetical protein; >gi|24371572|ref|NP_720314.1| Orf-136; >gi|56692951|ref|YP_164299.1| hypotheti…
POG0577	Bacteria	P2-like viruses	26	26	170	0.5945	0	26	100	>gi|33413721|ref|AAN28241.1| gpFII; >gi|90110567|ref|ABD90577.1| tail tube protein FII; >gi|90110618|ref|ABD90627.1| tail tube protein FII; >gi|109289961|ref|YP_655493.1| major tail tube protein; >gi|291621971|ref|CAX65004.1| gp23 protein; >gi|294486101|ref|ADE87917.1| putative phage tail protein; >gi|312601741|ref|ADQ92415.1| major tail tube protein; >gi|323146189|ref|ADX32427.1| major tail tube…
POG0856	Bacteria	Caudovirales	105	106	339	0.5955	0	106	100	>gi|194021595|ref|ACF32404.1| tail fiber protein; >gi|209407442|ref|CAQ82058.1| side tail fiber protein.; >gi|282721283|ref|ADA83732.1| gp6; >gi|284794775|ref|ADB93701.1| gp7; >gi|302858517|ref|ADL71263.1| gp3; >gi|333495722|ref|AEF57314.1| gp4; >gi|342239752|ref|AEL19759.1| gp4; >gi|343197869|ref|AEM05871.1| gp4; >gi|354998518|ref|AER49844.1| gp4; >gi|282598610|ref|YP_003358707.1| gp4; >gi|30760…
POG0786	Bacteria	Caudovirales	96	101	134	0.5957	0	101	100	>gi|104641722-1|ref|ABF73100.1| phage anti-repressor, range; 1..127 HHsearch against CDD matches; pfam02498;Bro-N BRO family, N-; >gi|169665099-1|ref|ACA63334.1| putative antirepressor, range; 1..118 HHsearch against CDD matches; pfam02498;Bro-N BRO family, N-; >gi|175940335-1|ref|ACB72593.1| putative antirepressor II, range; 1..117 HHsearch against CDD matches; pfam02498;Bro-N BRO family, N-; >g…
POG0569	Bacteria	Myoviridae	27	27	69	0.5963	0	27	100	>gi|33413705|ref|AAN28225.1| gpX; >gi|90110549|ref|ABD90559.1| tail synthesis protein X; >gi|90110599|ref|ABD90608.1| tail synthesis protein X; >gi|109289943|ref|YP_655475.1| tail synthesis protein X; >gi|291621975|ref|CAX65008.1| gp27 protein; >gi|294486097|ref|ADE87913.1| putative phage tail protein; >gi|312601722|ref|ADQ92396.1| tail component protein; >gi|323146226|ref|ADX32464.1| hypothetica…
POG3518	Archaea	dsDNA viruses, no RNA stage	12	12	113	0.598	0	12	100	>gi|16753113|ref|NP_445691.1| DNA binding protein; >gi|22122310|ref|NP_666571.1| hypothetical protein; >gi|22122256|ref|NP_666617.1| DNA binding protein; >gi|45655903|ref|YP_003762.1| DNA binding protein; >gi|48697006|ref|YP_025003.1| hypothetical protein; >gi|75750425|ref|YP_319837.1| DNA binding protein; >gi|159341071|ref|YP_001542630.1| DNA binding protein; >gi|162329373|ref|YP_001604174.1| DN…
POG0355	Bacteria	Caudovirales	10	10	236	0.598	0	10	100	>gi|353227950|ref|CCE26171.1| ; >gi|194021564|ref|ACF32373.1| DNA replication protein; >gi|309387013|ref|ADO67738.1| replication protein 14; >gi|9632495|ref|NP_049489.1| replication protein P; >gi|9626296|ref|NP_040632.1| DNA replication protein; >gi|20065922|ref|NP_613005.1| P protein; >gi|157166012|ref|YP_001449264.1| putative replication protein P; >gi|155370096|ref|YP_512299.2| putative repli…
POG1418	Bacteria	Caudovirales	10	10	273	0.598	0	10	100	>gi|269975311|ref|ACZ55535.1| conserved tail assembly protein; >gi|315418999|ref|ADU15543.1| hypothetical protein; >gi|34610154|ref|NP_918979.1| conserved tail assembly protein; >gi|56692622|ref|YP_164090.1| hypothetical protein; >gi|148912852|ref|YP_001293431.1| hypothetical protein ORF024; >gi|149408264|ref|YP_001294543.1| hypothetical protein ORF035; >gi|119953670|ref|YP_950469.1| hypothetical…
POG4364	Bacteria	Lambda-like viruses	5	5	109	0.598	0	5	100	>gi|148912771|ref|YP_001293350.1| hypothetical protein; >gi|148609388|ref|YP_001272519.1| hypothetical protein; >gi|169257189|ref|YP_001700567.1| hypothetical protein; >gi|169257303|ref|YP_001700679.1| conserved hypothetical bacteriophage protein; >gi|213163907|ref|YP_002321459.1| putative recombinase
POG0976	Bacteria	Myoviridae	24	24	347	0.6048	0	24	100	>gi|291621955|ref|CAX64988.1| gp07 protein; >gi|310660211|ref|ADP02466.1| putative major head protein; >gi|269975297|ref|ACZ55521.1| major capsid protein; >gi|294998910|ref|ADF58224.1| Major capsid protein; >gi|339892318|ref|AEK21591.1| major capsid protein; >gi|326804395|ref|YP_004327199.1| major capsid protein; >gi|323145761|ref|ADX32002.1| bacteriophage-related protein; >gi|323145947|ref|ADX32…
POG2149	Bacteria	Caudovirales	7	7	173	0.6048	0	7	100	>gi|315418960|ref|ADU15504.1| hypothetical protein; >gi|333973943|ref|AEG42263.1| host-nuclease inhibitor protein; >gi|354682067|ref|AER29942.1| host-nuclease inhibitor Gam; >gi|9633500|ref|NP_050614.1| Gam; >gi|281199654|ref|YP_003335758.1| Gam; >gi|119953636|ref|YP_950435.1| hypothetical protein; >gi|157834983-1|ref|YP_001469140.1| host nuclease inhibitor protein, range; 1..165 HHsearch against…
POG2791	Bacteria	Mu-like viruses	7	7	492	0.6048	0	7	100	>gi|334285115|ref|ABX51989.2| tail sheath protein gpL; >gi|9633530|ref|NP_050643.1| major tail subunit; >gi|281199683|ref|YP_003335787.1| tail sheath protein; >gi|18249908|ref|NP_543096.1| putative sheath protein; >gi|19549001|ref|NP_599043.1| tail sheath protein; >gi|23505458|ref|NP_700386.1| Tail Sheath protein; >gi|198449299|ref|YP_002221453.1| MuL-like protein
POG0186	Bacteria	Caudovirales	6	6	270	0.6048	0	6	100	>gi|21954659|ref|AAM83048.1| hypothetical protein; >gi|30089870|ref|NP_839900.1| hypothetical protein; >gi|320006240|ref|ADW01270.1| hypothetical protein; >gi|13095818|ref|NP_076708.1| Orf13; >gi|28876302|ref|NP_795502.1| hypothetical protein; >gi|39653696|ref|NP_945261.1| hypothetical protein
POG2337	Bacteria	Caudovirales	6	6	122	0.6048	0	6	100	>gi|315274289|ref|ADU03697.1| conserved hypothetical protein; >gi|345524165|ref|AEO00988.1| hypothetical phage protein; >gi|19549019|ref|NP_599064.1| hypothetical protein; >gi|23505481|ref|NP_700410.1| hypothetical protein; >gi|148609421|ref|YP_001272552.1| hypothetical protein; >gi|160700625|ref|YP_001552300.1| hypothetical protein
POG0077	Archaea+Bacteria	Caudovirales	108	108	387	0.6086	0	107	99	>gi|340545246|ref|BAK52969.1| baseplate J family protein; >orf|AB609718-ORF037| 39087..40136 + strand 350 aa; >gi|158079334|ref|YP_001504147.1| putative strucutual protein; >gi|33413715|ref|AAN28235.1| gpJ; >gi|30065720|ref|NP_839865.1| baseplate assembly protein; >gi|66732746|ref|AAY53337.1| gp34; >gi|90110562|ref|ABD90572.1| baseplate assembly protein J; >gi|90110612|ref|ABD90621.1| baseplate a…
POG0938	Bacteria	Caudovirales	7	7	130	0.6097	0	7	100	>gi|209407373|ref|CAQ81989.1| conserved hypothetical protein; >gi|333973947|ref|AEG42267.1| hypothetical protein; >gi|9630508|ref|NP_046937.1| gp42; >gi|19343379|ref|NP_597889.1| hypothetical protein; >gi|33770558|ref|NP_892095.1| hypothetical protein; >gi|209447128|ref|YP_002274213.1| hypothetical protein; >gi|255252702|ref|YP_003090237.1| hypothetical protein
POG0243	Bacteria	Caudovirales	108	118	237	0.6154	0	118	100	>gi|33323589|ref|AAQ07559.1| Pap; >gi|291290442|ref|BAI83237.1| polynucleotide 5'-kinase and 3'-phosphatase; >gi|343177554|ref|AEM00880.1| polynucleotide 5'-kinase and 3'-phosphatase; >gi|228861151|ref|YP_002854174.1| polynucleotide kinase; >gi|311875228|ref|CBX44487.1| putative kinase phosphatase; >gi|311875349|ref|CBX45090.1| putative kinase-phosphatase; >gi|125999987|ref|YP_001039658.1| PseT p…
POG3453	Bacteria	Siphoviridae	14	14	72	0.6249	0	14	100	>gi|9635689|ref|NP_061602.1| hypothetical protein; >gi|17426241|ref|NP_510907.1| hypothetical protein; >gi|20065990|ref|NP_612856.1| Gp27 protein; >gi|29028573|ref|NP_803263.1| phi PV83 orf 12-like protein; >gi|66395567|ref|YP_239900.1| ORF072; >gi|66396098|ref|YP_240423.1| ORF074; >gi|66396172|ref|YP_240503.1| ORF068; >gi|66396247|ref|YP_240578.1| ORF067; >gi|66396392|ref|YP_240711.1| ORF071; >g…
POG1357	Archaea+Bacteria	Caudovirales	34	34	502	0.6296	0	34	100	>gi|310660216|ref|ADP02471.1| terminase large subunit; >gi|269975283|ref|ACZ55507.1| large subunit terminase; >gi|294998915|ref|ADF58229.1| terminase large subunit; >gi|339892313|ref|AEK21586.1| putative large terminase subunit; >gi|326804390|ref|YP_004327194.1| putative large terminase subunit; >gi|323145938|ref|ADX32179.1| hypothetical phage-associated protein; >gi|323146124|ref|ADX32364.1| hyp…
POG0120	Bacteria	Caudovirales	43	43	111	0.6313	0	43	100	>orf|AB609718-ORF029-2| 21156..24797 + strand 1214 aa, range; 964..1062 HHsearch against CDD matches; pfam01464;SLT Transglycosylase; cd00254;LT_GEWL Lytic Transgly; PRK15328;invasion protein IagB; >gi|158079325-2|ref|YP_001504138.1| putative tail lysin, range; 964..1062 HHsearch against CDD matches; pfam01464;SLT Transglycosylase; cd00254;LT_GEWL Lytic Transgly; PRK15328;invasion protein IagB; >…
POG1125	Bacteria	Siphoviridae	50	50	136	0.6409	0	50	100	>gi|255927565|ref|ACU41187.1| gp41; >gi|255928261|ref|ACU41878.1| gp41; >gi|255928503|ref|ACU42118.1| gp41; >gi|282721420|ref|ADA83868.1| gp41; >gi|282721523|ref|ADA83970.1| gp41; >gi|339754190|ref|AEJ94207.1| gp41; >gi|339755218|ref|AEJ95227.1| gp41; >gi|339755511|ref|AEJ95517.1| gp41; >gi|339755612|ref|AEJ95617.1| gp41; >gi|339781376|ref|AEK07209.1| gp41; >gi|339783075|ref|AEK08793.1| gp41; >gi…
POG1200	Bacteria	Caudovirales	32	32	234	0.6409	0	32	100	>gi|255928109|ref|ACU41728.1| gp235; >gi|339754436|ref|AEJ94452.1| gp229; >gi|339754957|ref|AEJ94969.1| gp243; >gi|339781157|ref|AEK06992.1| gp240; >gi|339780846|ref|AEK06683.1| gp243; >gi|343171073|ref|AEL97883.1| gp249; >gi|343171639|ref|AEL98445.1| gp240; >gi|345286805|ref|AEN79831.1| gp247; >gi|354998399|ref|AER49727.1| gp250; >gi|354463393|ref|AER25574.1| gp241; >gi|354463621|ref|AER25801.1|…
POG0390	Bacteria	T4-like viruses	27	27	62	0.6409	0	27	100	>gi|291290220|ref|BAI83015.1| conserved hypothetical protein; >gi|343177610|ref|AEM00936.1| hypothetical protein; >gi|339791210|ref|AEK12267.1| conserved hypothetical protein; >gi|228860938|ref|YP_002853961.1| gp39.2 hypothetical protein; >gi|228861321|ref|YP_002854342.1| gp39.2 hypothetical protein; >gi|330858530|ref|YP_004414905.1| hypothetical protein; >gi|299780363|ref|ADJ39725.1| hypothetica…
POG1221	Bacteria	Caudovirales	23	23	193	0.6409	0	23	100	>gi|255928352-2|ref|ACU41968.1| gp34, range; 170..371 HHsearch against CDD matches; cd06419;GH25_muramidase_2 Unch; cd06417;GH25_LysA-like LysA is; cd06413;GH25_muramidase_1 Unch; cd06414;GH25_LytC-like The Lyt; cd06412;GH25_CH-type CH-type (; cd06525;GH25_Lyc-like Lyc mura; cd06524;GH25_YegX-like YegX is; cd06522;GH25_AtlA-like AtlA is; pfam01183;Glyco_hydro_25 Glyco; cd00599;GH25_muramidase End…
POG0579	Bacteria	P2-like viruses	15	15	44	0.6409	0	15	100	>gi|33413723-2|ref|AAN28243.1| gpE+E', range; 98..142 HHsearch against CDD matches; pfam06528;Phage_P2_GpE Phage P; >gi|312601743|ref|ADQ92417.1| tail protein E'; >gi|9630352-2|ref|NP_046780.1| gpE+E', range; 98..142 HHsearch against CDD matches; pfam06528;Phage_P2_GpE Phage P; >gi|17313244|ref|NP_490624.1| hypothetical protein; >gi|30065728-2|ref|NP_839872.1| gpE+E', range; 98..142 HHsearch agai…
POG1524	Bacteria	Caudovirales	15	15	118	0.6409	0	15	100	>gi|282533144|ref|ADA82253.1| hypothetical protein; >gi|282547298|ref|ADA82355.1| hypothetical protein; >gi|282547350|ref|ADA82406.1| hypothetical protein; >gi|282535249|ref|ADA82455.1| hypothetical protein; >gi|355398380-2|ref|AER70138.1| putative tail fibre, range; 170..269 HHsearch against CDD matches; pfam02368;Big_2 Bacterial Ig-l; smart00635;BID_2 Bacterial Ig-; >gi|344055545-2|ref|AEM91741…
POG2153	Bacteria	Caudovirales	14	14	149	0.6409	0	14	100	>gi|315418967|ref|ADU15511.1| hypothetical protein; >gi|333973949|ref|AEG42269.1| hypothetical protein; >gi|354682073|ref|AER29948.1| GemA-like protein; >gi|9633506|ref|NP_050620.1| hypothetical protein; >gi|281199659|ref|YP_003335763.1| hypothetical protein; >gi|38229130|ref|NP_938225.1| hypothetical protein; >gi|119953643|ref|YP_950442.1| hypothetical protein; >gi|48696912|ref|YP_024675.1| gp02…
POG0924	Bacteria	Siphoviridae	13	13	303	0.6409	0	13	100	>gi|255985675|ref|ACU46860.1| putative DNA polymerase subunit; >gi|255985728|ref|ACU46912.1| putative DNA polymerase subunit; >gi|255985781|ref|ACU46964.1| putative DNA polymerase subunit; >gi|255985833|ref|ACU47015.1| putative DNA polymerase subunit; >gi|289063567|ref|ADC80107.1| DNA polymerase subunit; >gi|115315670|ref|YP_764356.1| DNA polymerase subunit; >gi|9627928|ref|NP_042326.1| DNA polym…
POG1298	Bacteria	Siphoviridae	10	10	151	0.6409	0	10	100	>gi|270209239|ref|ACZ63784.1| DNA cytosine methyltransferase; >gi|281416347|ref|YP_003347481.1| DNA cytosine methyltransferase; >gi|270209443|ref|ACZ63985.1| DNA cytosine methyltransferase; >gi|16798837|ref|NP_463515.1| putative methyltransferase; >gi|22296569|ref|NP_680529.1| putative methyltransferase; >gi|23455790|ref|NP_695179.1| putative methyltransferase; >gi|28876237|ref|NP_795454.1| putat…
POG1923	Bacteria	Caudovirales	10	10	117	0.6409	0	10	100	>gi|294663773|ref|ADF29327.1| putative structural protein; >gi|149408346|ref|YP_001294449.1| hypothetical protein ORF032; >gi|197261359|ref|YP_002154175.1| putative structural protein; >gi|197261451|ref|YP_002154266.1| putative structural protein; >gi|218148573|ref|YP_002364341.1| hypothetical protein; >gi|218457835|ref|YP_002418840.1| structural protein; >gi|219523902|ref|YP_002455963.1| hypothe…
POG2365	Bacteria	Caudovirales	10	10	146	0.6409	0	10	100	>gi|323512704-2|ref|ADX88158.1| hypothetical protein, range; 119..264 HHsearch against CDD matches; pfam03374;ANT Phage antirepres; >gi|323512932-2|ref|ADX88385.1| hypothetical protein, range; 119..264 HHsearch against CDD matches; pfam03374;ANT Phage antirepres; >gi|323513160-2|ref|ADX88612.1| hypothetical protein, range; 119..264 HHsearch against CDD matches; pfam03374;ANT Phage antirepres; >gi…
POG0707	Archaea+Bacteria	dsDNA viruses, no RNA stage	9	9	216	0.6409	0	9	100	>gi|83658701|ref|ABC40484.1| conserved phage protein; >gi|77020237|ref|YP_338161.1| conserved phage protein; >gi|77020177|ref|YP_338214.1| conserved phage protein; >gi|85701412|ref|YP_459997.1| conserved phage protein; >gi|89152511|ref|YP_512342.1| hypothetical protein; >gi|283765972|ref|ADB28388.1| hypothetical protein; >gi|13095907|ref|NP_076816.1| Orf16; >gi|146411815|ref|YP_001210308.1| hypot…
POG0993	Bacteria	Caudovirales	8	8	96	0.6409	0	8	100	>gi|291622004-2|ref|CAX65037.1| gp56 protein, range; 97..185 HHsearch against CDD matches; pfam09374;PG_binding_3 Predict; >gi|339508050-2|ref|AEJ81610.1| endolysin, range; 92..179 HHsearch against CDD matches; pfam09374;PG_binding_3 Predict; >gi|349502867-2|ref|AEP83989.1| hypothetical protein, range; 105..205 HHsearch against CDD matches; pfam09374;PG_binding_3 Predict; >gi|27311185-2|ref|NP_75…
POG0228	Bacteria	Myoviridae	7	7	770	0.6409	0	7	100	>gi|33323619|ref|AAQ07589.1| gpS; >gi|312601733|ref|ADQ92407.1| tail fiber protein; >gi|9630346|ref|NP_046775.1| gpH; >gi|46401656|ref|YP_006502.1| S; >gi|169257204-2|ref|YP_001700582.1| putative bacteriophage tail fiber protein; Lambda gpN homolog, range; 135..790 HHsearch against CDD matches; (unmatched); >gi|169257214|ref|YP_001700591.1| bacteriophage side tail fiber protein; Lambda gpSft (gpN…
POG0623	Bacteria	Caudovirales	7	7	306	0.6409	0	7	100	>gi|148566154|ref|ABQ88429.1| hypothetical protein; >gi|351000319|ref|AEQ38603.1| Orf53; >gi|9635644|ref|NP_061549.1| Orf53; >gi|41057311|ref|NP_958209.1| gene 33 protein; >gi|197085691|ref|YP_002128511.1| gp77 putative tail-fiber protein; >gi|209552468|ref|YP_002284383.1| hypothetical protein; >gi|327198513|ref|YP_004327100.1| hypothetical protein
POG0706	Bacteria	Siphoviridae	7	7	204	0.6409	0	7	100	>gi|83658692|ref|ABC40475.1| conserved phage protein; >gi|77020235|ref|YP_338155.1| conserved phage protein; >gi|77020183|ref|YP_338206.1| conserved phage protein; >gi|85701402|ref|YP_459987.1| conserved phage protein; >gi|89152501|ref|YP_512332.1| hypothetical protein; >gi|31415811|ref|NP_852554.1| hypothetical protein; >gi|158348415|ref|YP_001425620.2| hypothetical protein
POG1432	Bacteria	Myoviridae	7	7	248	0.6409	0	7	100	>gi|269975313|ref|ACZ55537.1| phage conserved protein; >gi|339507727|ref|AEJ81290.1| gp031; >gi|219681320|ref|YP_002456084.1| hypothetical protein; >gi|327198449|ref|YP_004327037.1| hypothetical protein; >gi|38707841|ref|NP_944906.1| Phage conserved protein; >gi|238801807-1|ref|YP_002922857.1| hypothetical protein, range; 1..146 HHsearch against CDD matches; pfam06995;Phage_P2_GpU Phage P; >gi|32…
POG2835	Bacteria	Caudovirales	7	7	63	0.6409	0	7	100	>gi|339782419|ref|AEK08142.1| gp85; >gi|339752252|ref|AEJ92287.1| gp78; >gi|339783752|ref|AEK09464.1| gp81; >gi|339754122|ref|AEJ94140.1| gp68; >gi|354996588|ref|AER47932.1| gp81; >gi|29566821|ref|NP_818385.1| gp84; >gi|66391410|ref|YP_238713.1| ORF184
POG0986	Bacteria	Caudovirales	6	6	407	0.6409	0	6	100	>gi|291621988-1|ref|CAX65021.1| gp40 protein, range; 1..445 HHsearch against CDD matches; PRK09692;integrase; Provisiona; PHA02601;int integrase; Provis; cd00801;INT_P4 Bacteriophage P; PRK01287;xerC site-specific ty; PRK02436;xerD site-specific ty; PRK05084;xerS site-specific ty; cd01185;INT_Tn4399 Tn4399 and ; PRK00283;xerD site-specific ty; PRK15417;integrase/recombinase; PRK00236;xerC site-sp…
POG2790	Bacteria	Caudovirales	6	6	305	0.6409	0	6	100	>gi|334285111|ref|ABX51982.2| gpT; >gi|9633525|ref|NP_050638.1| major head subunit; >gi|281199678|ref|YP_003335782.1| major head protein; >gi|119953658|ref|YP_950457.1| hypothetical protein; >gi|215479957|ref|YP_002332345.1| hypothetical protein; >gi|157835004|ref|YP_001469162.1| hypothetical protein
POG3478	Bacteria	Caudovirales	6	6	98	0.6409	0	6	100	>gi|13095898|ref|NP_076807.1| excisionase; >gi|28876311|ref|NP_795493.1| putative excisionase; >gi|39653690|ref|NP_945255.1| excisionase; >gi|119953759|ref|YP_950564.1| excisionase; >gi|281416441|ref|YP_003347361.1| excisionase; >gi|282598765|ref|YP_003358829.1| putative phage excisionase protein
POG3738	Bacteria	Podoviridae	6	6	107	0.6409	0	6	100	>gi|30387384|ref|NP_848213.1| hypothetical protein; >gi|41179380|ref|NP_958688.1| Bbp19; >gi|45569512|ref|NP_996581.1| hypothetical protein; >gi|45580763|ref|NP_996629.1| hypothetical protein; >gi|89152429|ref|YP_512262.1| hypothetical protein; >gi|89886022|ref|YP_516219.1| hypothetical protein
POG0093	Bacteria	Caudovirales	5	5	94	0.6409	0	5	100	>gi|340545278-2|ref|BAK53001.1| DNA replication, range; 57..149 HHsearch against CDD matches; pfam07659;DUF1599 Domain of Un; >gi|175940343|ref|ACB72601.1| hypothetical protein; >gi|304360736-1|ref|YP_003856867.1| hypothetical protein, range; 1..88 HHsearch against CDD matches; pfam07659;DUF1599 Domain of Un; >gi|327409450-3|ref|YP_004301592.1| gp58, range; 223..305 HHsearch against CDD matches; …
POG2826	Bacteria	Siphoviridae	5	5	196	0.6409	0	5	100	>gi|339782382|ref|AEK08105.1| gp48; >gi|339752094|ref|AEJ92129.1| gp49; >gi|354996551|ref|AER47895.1| gp44; >gi|109521477-1|ref|YP_655905.1| gp40, range; 1..178 HHsearch against CDD matches; cd00152;PTX Pentraxins are pla; smart00560;LamGL LamG-like jel; smart00159;PTX Pentraxin / C-r; pfam00354;Pentaxin Pentaxin fa; pfam02973;Sialidase Sialidase,; cd00110;LamG Laminin G domain;; smart00210;TSPN …
POG3003	Bacteria	Siphoviridae	5	5	217	0.6409	0	5	100	>gi|339784197|ref|AEK09906.1| gp96; >gi|354464470|ref|AER26383.1| gp92; >gi|160700691-2|ref|YP_001552371.1| gp42, range; 74..233 HHsearch against CDD matches; (unmatched); >gi|304360796|ref|YP_003856917.1| gp39; >gi|304360891|ref|YP_003857011.1| gp39
POG3619	Bacteria	Caudovirales	5	5	156	0.6409	0	5	100	>gi|19549031-2|ref|NP_599076.1| hypothetical protein, range; 111..269 HHsearch against CDD matches; (unmatched); >gi|23505490-2|ref|NP_700419.1| hypothetical protein, range; 128..286 HHsearch against CDD matches; (unmatched); >gi|148912801-2|ref|YP_001293380.1| Conserved hypothetical protein; putative antirepressor, range; 122..265 HHsearch against CDD matches; pfam03374;ANT Phage antirepres; pfa…
POG4457	Bacteria	T4-like viruses	5	5	200	0.6409	0	5	100	>gi|255929058|ref|YP_003097370.1| 2OG-Fe(II) oxygenase family like protein; >gi|326782681|ref|YP_004322947.1| 2OG-Fe(II) oxygenase; >gi|326782768|ref|YP_004323166.1| 2OG-Fe(II) oxygenase; >gi|326784414|ref|YP_004324632.1| 2OG-Fe(II) oxygenase; >gi|326784646|ref|YP_004324863.1| 2OG-Fe(II) oxygenase
POG0687	Bacteria	Siphoviridae	4	4	133	0.6409	0	4	100	>gi|73747043|ref|AAZ82439.1| hypothetical protein; >gi|26553449|ref|NP_758429.1| hypothetical protein; >gi|28876172|ref|NP_795399.1| hypothetical protein; >gi|126011091|ref|YP_001039916.1| hypothetical protein
POG1011	Bacteria	T4-like viruses	4	4	179	0.6409	0	4	100	>gi|294338031-1|ref|CBJ93869.1| hypothetical phage protein, range; 1..168 HHsearch against CDD matches; smart00670;PINc Large family o; >gi|66391608-1|ref|YP_239133.1| hypothetical protein, range; 1..184 HHsearch against CDD matches; smart00670;PINc Large family o; PRK13725;plasmid maintenance p; >gi|294661546-1|ref|YP_003579999.1| hypothetical protein, range; 1..179 HHsearch against CDD matches;…
POG2043	Bacteria	Siphoviridae	4	4	96	0.6409	0	4	100	>gi|302858511|ref|ADL71258.1| gp76; >gi|206599618|ref|YP_002242057.1| gp74; >gi|354997115|ref|AER48455.1| gp78; >gi|29566190|ref|NP_817761.1| gp84
POG2324	Bacteria	VP2-like phages	4	4	582	0.6409	0	4	100	>gi|317120670-3|ref|ADV02493.1| hypothetical protein, range; 246..707 HHsearch against CDD matches; (unmatched); >gi|343794816-2|ref|AEM62914.1| structural protein, range; 217..694 HHsearch against CDD matches; (unmatched); >gi|50282929|ref|YP_052985.1| hypothetical protein; >gi|50282962|ref|YP_053018.1| hypothetical protein
POG3692	Bacteria	Siphoviridae	4	4	257	0.6409	0	4	100	>gi|28876204|ref|NP_795487.1| streptococcal superantigen SSA; >gi|28876383|ref|NP_795658.1| exotoxin type A precursor; >gi|30043936|ref|NP_835571.1| enterotoxin P; >gi|118725111|ref|YP_908847.1| enterotoxin type A precursor
POG3822	Bacteria	T4-like viruses	4	4	205	0.6409	0	4	100	>gi|37651508|ref|NP_932382.1| hypothetical protein; >gi|66391830|ref|YP_238755.1| hypothetical protein; >gi|109290011|ref|YP_656260.1| hypothetical protein; >gi|310722448|ref|YP_003969272.1| hypothetical protein
POG3992	Bacteria	Caudovirales	4	4	210	0.6409	0	4	100	>gi|48696915|ref|YP_024678.1| gp05; >gi|56692574|ref|YP_164042.1| hypothetical protein; >gi|134288843|ref|YP_001111236.1| gp36; >gi|198449283|ref|YP_002221437.1| hypothetical protein
POG4379	Bacteria	PhiCD119likevirus	4	4	159	0.6409	0	4	100	>gi|90592709|ref|YP_529624.1| hypothetical protein; >gi|110804038|ref|YP_699949.1| probable sigma factor; >gi|134287412|ref|YP_001110795.1| hypothetical protein; >gi|209901307|ref|YP_002290946.1| hypothetical protein
POG0970	Bacteria	Caudovirales	3	4	165	0.6409	0	4	100	>gi|209407445|ref|CAQ82061.1| conserved hypothetical protein; >gi|209427795|ref|YP_002274208.1| hypothetical protein; >gi|209427796-2|ref|YP_002274209.1| hypothetical protein, range; 104..213 HHsearch against CDD matches; pfam06416;DUF1076 Protein of u; >gi|209447201|ref|YP_002274286.1| hypothetical protein
POG0360	Bacteria	Caudovirales	3	3	135	0.6409	0	3	100	>gi|353227974-1|ref|CCE26195.1| , range; 1..135 HHsearch against CDD matches; pfam05265;DUF723 Protein of un; >gi|13487837-2|ref|NP_108715.1| group I intron, range; 68..178 HHsearch against CDD matches; pfam05265;DUF723 Protein of un; >gi|226377722-3|ref|YP_002790771.1| hypothetical protein, range; 126..285 HHsearch against CDD matches; (unmatched)
POG0626	Bacteria	P22-like viruses	3	3	58	0.6409	0	3	100	>gi|148566158|ref|ABQ88433.1| hypothetical protein; >gi|13559836|ref|NP_112046.1| hypothetical protein; >gi|41057307|ref|NP_958205.1| gene 29 protein
POG1568	Bacteria	Siphoviridae	3	3	63	0.6409	0	3	100	>orf|GU229986-ORF20| 45522..45710 + strand 63 aa; >gi|31415830|ref|NP_852570.1| hypothetical protein; >gi|197261521|ref|YP_002154336.1| hypothetical protein
POG1569	Bacteria	Siphoviridae	3	3	90	0.6409	0	3	100	>orf|GU229986-ORF21| 45710..45988 + strand 93 aa; >gi|31415832|ref|NP_852572.1| hypothetical protein; >gi|197261522|ref|YP_002154337.1| hypothetical protein
POG2465	Bacteria	Siphoviridae	3	3	214	0.6409	0	3	100	>gi|343411830-1|ref|AEM24695.1| hypothetical protein, range; 1..191 HHsearch against CDD matches; pfam09979;DUF2213 Uncharacteri; >gi|62362220-1|ref|YP_224145.1| gp7, range; 1..190 HHsearch against CDD matches; pfam09979;DUF2213 Uncharacteri; >gi|170676291-1|ref|YP_001742052.1| hypothetical protein, range; 1..260 HHsearch against CDD matches; pfam09979;DUF2213 Uncharacteri
POG2467	Bacteria	Siphoviridae	3	3	320	0.6409	0	3	100	>gi|343411831|ref|AEM24696.1| phage coat protein; >gi|62362222|ref|YP_224147.1| gp9; >gi|170676293-2|ref|YP_001742054.1| putative coat protein, range; 120..357 HHsearch against CDD matches; pfam04454;Linocin_M18 Encapsul; pfam09950;DUF2184 Uncharacteri
POG2713	Bacteria	VP2-like phages	3	3	322	0.6409	0	3	100	>gi|343794807|ref|AEM62905.1| structural protein; >gi|50282923|ref|YP_052979.1| hypothetical protein; >gi|50282955|ref|YP_053011.1| hypothetical protein
POG2805	Bacteria	Caudovirales	3	3	440	0.6409	0	3	100	>gi|356471311-1|ref|AET09760.1| hypothetical protein, range; 1..444 HHsearch against CDD matches; PLN02793;Probable polygalactur; PLN03003;Probable polygalactur; PLN02218;polygalacturonase ADP; PLN03010;polygalacturonase ; PLN02155;polygalacturonase ; PLN02188;polygalacturonase/gly; pfam00295;Glyco_hydro_28 Glyco; TIGR03808;RR_plus_rpt_1 twin-a; PLN02793;Probable polygalactur; pfam12218;End_N_ter…
POG3011	Bacteria	Siphoviridae	3	3	167	0.6409	0	3	100	>gi|339784315|ref|AEK10023.1| gp135; >gi|354463948|ref|AER26126.1| gp83; >gi|109521533|ref|YP_655961.1| gp96
POG3332	Bacteria	Podoviridae	3	3	155	0.6409	0	3	100	>gi|9633578|ref|NP_050992.1| hypothetical protein; >gi|89885999|ref|YP_516196.1| hypothetical protein; >gi|212499728|ref|YP_002308536.1| hypothetical protein
POG3396	Bacteria	N15-like viruses	3	3	68	0.6409	0	3	100	>gi|9630502|ref|NP_046927.1| gp32; >gi|33770539|ref|NP_892076.1| immunity repressor Icd; >gi|46402115|ref|YP_006609.1| Gp29
POG3570	Bacteria	Lambda-like viruses	3	3	181	0.6409	0	3	100	>gi|17975187|ref|NP_536382.1| hypothetical protein; >gi|38707915|ref|NP_945055.1| gp25; >gi|134288667|ref|YP_001111105.1| gp26, bacteriophage lysis protein
POG3582	Bacteria	Caudovirales	3	3	45	0.6409	0	3	100	>gi|17975210|ref|NP_536405.1| hypothetical protein; >gi|38707946|ref|NP_945087.1| gp56; >gi|48697232|ref|YP_024962.1| hypothetical protein
POG3694	Bacteria	Siphoviridae	3	3	143	0.6409	0	3	100	>gi|28876301|ref|NP_795503.1| hypothetical protein; >gi|32469453|ref|NP_862861.1| gp22; >gi|157325345|ref|YP_001468765.1| gp61
POG3695	Bacteria	Siphoviridae	3	3	451	0.6409	0	3	100	>gi|28876300|ref|NP_795504.1| hypothetical protein; >gi|32469454|ref|NP_862862.1| gp23; >gi|157325346|ref|YP_001468766.1| gp62
POG3880	Bacteria	Podoviridae	3	3	1565	0.6409	0	3	100	>gi|38640380-5|ref|NP_944303.1| Bcep22gp75, range; 2946..4602 HHsearch against CDD matches; (unmatched); >gi|170783684|ref|YP_001648966.1| hypothetical protein; >gi|238801686-5|ref|YP_002922742.1| DarB-like antirestriction protein, range; 3115..4667 HHsearch against CDD matches; (unmatched)
POG2096	Bacteria	Caudovirales	16	16	144	0.6567	0	16	100	>gi|307604120|ref|ADN68430.1| Q; >gi|315274307|ref|ADU03715.1| Q antiterminator protein; >gi|9633435|ref|NP_050538.1| Q; >gi|9632505|ref|NP_049499.1| antitermination protein Q; >gi|9633603|ref|NP_050966.1| P5; >gi|18249885|ref|NP_543073.1| putative antitermination protein Q; >gi|20065938|ref|NP_613021.1| Q protein; >gi|157166023|ref|YP_001449275.1| putative antitermination protein Q; >gi|30286119…
POG0610	Bacteria	Caudovirales	16	17	133	0.6607	0	17	100	>gi|148566127|ref|ABQ88402.1| phage terminase small subunit; >gi|89212615|ref|ABD63726.1| putative activator of late transcription; >gi|89212668|ref|ABD63778.1| unknown; >gi|89212719|ref|ABD63828.1| unknown; >gi|89212770|ref|ABD63878.1| unknown; >gi|270209453|ref|ACZ63995.1| terminase small subunit; >gi|329025311|ref|AEB71675.1| hypothetical protein; >gi|13487829|ref|NP_108707.1| hypothetical pro…
POG2105	Bacteria	Caudovirales	12	12	217	0.6607	0	12	100	>gi|307604147|ref|ADN68457.1| hypothetical protein; >gi|315274332|ref|ADU03740.1| conserved hypothetical protein; >gi|9632524|ref|NP_049518.1| hypothetical protein; >gi|18071240|ref|NP_542268.1| hypothetical protein; >gi|20065813|ref|NP_612896.1| hypothetical protein; >gi|302861130|ref|YP_003848831.1| hypothetical protein; >gi|302393089|ref|YP_003828919.1| hypothetical protein; >gi|38640364|ref|N…
POG2386	Bacteria	Podoviridae	12	12	587	0.6626	0	12	100	>gi|316995429-1|ref|ADU79210.1| hypothetical protein, range; 1..616 HHsearch against CDD matches; pfam12236;Head-tail_con Bacter; PHA00670;hypothetical protein ; >gi|339508047-1|ref|AEJ81607.1| portal protein, range; 1..614 HHsearch against CDD matches; pfam12236;Head-tail_con Bacter; PHA00670;hypothetical protein ; pfam05133;Phage_prot_Gp6 Phage; TIGR01538;portal_SPP1 phage po; >gi|27476052-1|re…
POG1965	Bacteria	Caudovirales	36	36	167	0.6648	0	36	100	>gi|294998828|ref|ADF58142.1| hypothetical protein; >gi|339892393|ref|AEK21666.1| hypothetical protein; >gi|326804474|ref|YP_004327278.1| hypothetical protein; >gi|302858594|ref|ADL71340.1| gp80; >gi|333495758|ref|AEF57350.1| gp79; >gi|342239788|ref|AEL19795.1| gp80; >gi|343197905|ref|AEM05907.1| gp80; >gi|354998595|ref|AER49921.1| gp83; >gi|339754514|ref|AEJ94529.1| gp75; >gi|342239879|ref|AEL19…
POG0321	Bacteria	Caudovirales	43	43	160	0.6661	0	43	100	>gi|17402456|ref|CAC85604.1| Gp46 protein; >gi|17488551|ref|NP_511029.1| Gp46 protein; >gi|339293043|ref|AEJ54389.1| hypothetical protein; >gi|104641729|ref|ABF73107.1| hypothetical protein; >orf|GQ443085-ORF09| 32164..32652 + strand 163 aa; >orf|JF767210-ORF09| 32570..33058 + strand 163 aa; >gi|208429902|ref|YP_002265455.1| Gp157; >gi|294478952|ref|ADE87517.1| gp157-like protein; >gi|295189244|r…
POG2035	Bacteria	Siphoviridae	10	10	224	0.6711	0	10	100	>gi|302858499-2|ref|ADL71246.1| gp64, range; 108..288 HHsearch against CDD matches; (unmatched); >gi|206599607|ref|YP_002242046.1| gp63; >gi|339755346|ref|AEJ95354.1| gp71; >gi|342239989|ref|AEL19994.1| gp61; >gi|343171418-2|ref|AEL98225.1| gp63, range; 109..298 HHsearch against CDD matches; (unmatched); >gi|345102682-2|ref|AEN70283.1| hypothetical protein, range; 110..332 HHsearch against CDD ma…
POG1813	Bacteria	Tevenvirinae	9	9	391	0.6711	0	9	100	>gi|312262649|ref|ADQ52944.1| conserved hypothetical protein; >gi|355398412|ref|AER70170.1| hypothetical protein; >gi|344055585|ref|AEM91781.1| conserved hypothetical phage protein; >gi|351518489|ref|YP_004895217.1| hypothetical protein; >gi|34419601|ref|NP_899614.1| hypothetical protein; >gi|38640162|ref|NP_944118.1| hypothetical protein; >gi|282599225|ref|YP_003358537.1| hypothetical protein; >…
POG2098	Bacteria	Caudovirales	8	8	268	0.6711	0	8	100	>gi|307604135|ref|ADN68445.1| Sterm; >gi|315274324|ref|ADU03732.1| terminase small subunit; >gi|9632516|ref|NP_049510.1| putative small subunit terminase; >gi|20065960|ref|NP_613043.1| hypothetical protein; >gi|302861122|ref|YP_003848823.1| terminase, small subunit; >gi|302393081|ref|YP_003828911.1| terminase, small subunit; >gi|116222004|ref|YP_794059.1| putative terminase small subunit; >gi|170…
POG2103	Bacteria	Caudovirales	8	8	161	0.6711	0	8	100	>gi|307604144|ref|ADN68454.1| hypothetical protein; >gi|315274330|ref|ADU03738.1| conserved hypothetical protein; >gi|9633451|ref|NP_050554.1| hypothetical protein; >gi|9632522|ref|NP_049516.1| hypothetical protein; >gi|20065810|ref|NP_612893.1| hypothetical protein; >gi|302393087|ref|YP_003828917.1| hypothetical protein; >gi|116222010|ref|YP_794065.1| hypothetical protein; >gi|170783667|ref|YP_0…
POG1171	Bacteria	Caudovirales	25	25	324	0.6724	0	25	100	>gi|255927886|ref|ACU41506.1| gp42; >gi|343171709|ref|AEL98514.1| gp42; >gi|354997158|ref|AER48497.1| gp42; >gi|109392329|ref|YP_655559.1| gp42; >gi|189043129|ref|YP_001936070.1| RecE; >gi|239590053|ref|YP_002941900.1| gp42; >gi|294486141-1|ref|ADE87957.1| conserved phage protein, range; 1..279 HHsearch against CDD matches; pfam10926;DUF2800 Protein of u; TIGR00372;cas4 CRISPR-associat; >gi|31069…
POG1924	Bacteria	Myoviridae	26	26	221	0.6732	0	26	100	>gi|294663784-1|ref|ADF29338.1| putative structural protein, range; 1..200 HHsearch against CDD matches; pfam11041;DUF2612 Protein of u; >gi|149408357-1|ref|YP_001294460.1| hypothetical protein ORF043, range; 1..199 HHsearch against CDD matches; pfam11041;DUF2612 Protein of u; >gi|197261370-1|ref|YP_002154186.1| putative structural protein, range; 1..201 HHsearch against CDD matches; pfam11041;DU…
POG0678	Bacteria	Caudovirales	17	17	478	0.6732	0	17	100	>gi|66732877|ref|AAY53468.1| gp165; >gi|343178471|ref|CBZ42302.1| hypothetical protein; >gi|356649793|ref|AET34336.1| hypothetical protein; >gi|269975288|ref|ACZ55512.1| hypothetical protein; >gi|312262576|ref|ADQ52871.1| conserved hypothetical protein; >gi|339781255|ref|AEK07089.1| gp52; >gi|339781758|ref|AEK07587.1| gp53; >gi|347450344|ref|AEO94377.1| gp54; >gi|34419534|ref|NP_899547.1| hypothe…
POG0871	Bacteria	Caudovirales	9	9	290	0.6756	0	9	100	>gi|182627951|ref|ACB89113.1| gp ORF120; >gi|345134279|ref|CCA65794.1| hypothetical protein; >gi|66394986|ref|YP_240958.1| ORF037; >orf|GU071104-ORF1| 33434..33910 - strand 159 aa; >orf|HQ163896-ORF03| 100045..100710 + strand 222 aa; >gi|312062862|ref|ADQ12724.1| DNA polymerase A domain-like protein; >gi|117530349|ref|YP_851192.1| DNA polymerase; >gi|148747813|ref|YP_001285779.1| DNA polymerase; …
POG1348	Bacteria	Caudovirales	29	29	297	0.6774	0	29	100	>gi|310660194|ref|ADP02449.1| conserved hypothetical protein; >gi|269975310|ref|ACZ55534.1| conserved hypothetical protein; >gi|294478934|ref|ADE87499.1| hypothetical protein; >gi|294663780|ref|ADF29334.1| putative structural protein; >gi|149408353|ref|YP_001294456.1| conserved hypothetical protein ORF039; >gi|197261366|ref|YP_002154182.1| putative structural protein; >gi|197261458|ref|YP_0021542…
POG0269	Bacteria	Caudovirales	39	40	157	0.679	0	40	100	>gi|21914417-1|ref|AAM81382.1| ant protein, range; 1..149 HHsearch against CDD matches; pfam10547;P22_AR_N P22_AR N-te; pfam02498;Bro-N BRO family, N-; >gi|9635550-1|ref|NP_059643.1| Ant, range; 1..147 HHsearch against CDD matches; pfam10547;P22_AR_N P22_AR N-te; pfam02498;Bro-N BRO family, N-; >gi|148566109-1|ref|ABQ88384.1| putative antirepressor, range; 1..141 HHsearch against CDD matches; pfa…
POG0822	Bacteria	Caudovirales	42	42	183	0.6817	0	42	100	>gi|116235534|ref|ABJ88869.1| DNA N-6-adenine-methyltransferase; >gi|209407400|ref|CAQ82016.1| putative DNA methyltransferase; >orf|GU169904-ORF032| 43892..44575 - strand 228 aa; >gi|307604113|ref|ADN68423.1| hypothetical DAM; >gi|343411921|ref|AEM24784.1| Dam methylase; >gi|354549048|ref|AER08017.1| hypothetical protein; >gi|351000322|ref|AEQ38606.1| hypothetical protein; >gi|9633428|ref|NP_0505…
POG1253	Bacteria	Caudovirales	32	32	118	0.6817	0	32	100	>gi|255928428|ref|ACU42044.1| gp112; >gi|339782685|ref|AEK08407.1| gp111; >gi|339783240|ref|AEK08957.1| gp109; >gi|339784467|ref|AEK10174.1| gp111; >gi|339752454|ref|AEJ92487.1| gp109; >gi|339752595|ref|AEJ92627.1| gp112; >gi|342315378|ref|AEL21708.1| gp112; >gi|342315521|ref|AEL21850.1| gp110; >gi|343171316|ref|AEL98124.1| gp111; >gi|29565989|ref|NP_817560.1| gp113; >gi|194303162|ref|YP_00201457…
POG0578	Bacteria	P2-like viruses	22	29	104	0.6817	0	29	100	>gi|33413723-1|ref|AAN28243.1| gpE+E', range; 1..97 HHsearch against CDD matches; pfam06158;Phage_E Phage tail p; >gi|30065728-1|ref|NP_839872.1| gpE+E', range; 1..97 HHsearch against CDD matches; pfam06158;Phage_E Phage tail p; >gi|33413722|ref|AAN28242.1| gpE; >gi|30065727|ref|NP_839873.1| gpE; >gi|90110568|ref|ABD90578.1| tail protein E; >gi|90110619|ref|ABD90628.1| tail protein E; >gi|1092899…
POG3108	Bacteria	CBA120-like viruses	7	7	545	0.6817	0	7	100	>gi|355398476-1|ref|AER70234.1| hypothetical protein, range; 1..489 HHsearch against CDD matches; (unmatched); >gi|344055658-1|ref|AEM91854.1| conserved hypothetical phage protein, range; 1..489 HHsearch against CDD matches; (unmatched); >gi|117530185-1|ref|YP_851028.1| hypothetical protein, range; 1..503 HHsearch against CDD matches; (unmatched); >gi|189426834|ref|YP_001949933.1| hypothetical pr…
POG3178	Bacteria	Caudovirales	7	7	323	0.6817	0	7	100	>gi|354682090|ref|AER29965.1| major capsid protein; >gi|48696944|ref|YP_024707.1| gp34; >gi|56692607|ref|YP_164075.1| capsid protein; >gi|134288798|ref|YP_001111208.1| gp8; >gi|198449293|ref|YP_002221447.1| putative capsid protein; >gi|327198357|ref|YP_004306931.1| major capsid protein; >gi|331028128|ref|YP_004421842.1| capsid related protein
POG3405	Bacteria	Caudovirales	7	7	166	0.6817	0	4	57	>gi|9630520|ref|NP_046951.1| gp55; >gi|30387405|ref|NP_848234.1| putative Rz-like protein; >gi|77864681|ref|YP_355391.1| gp56; >gi|89152449|ref|YP_512284.1| putative lysis accessory protein; >gi|170676285|ref|YP_001742046.1| tail protein; >gi|282599444|ref|YP_003358334.1| hypothetical protein; >gi|282598895|ref|YP_003358445.1| hypothetical protein
POG3401	Bacteria	Caudovirales	6	6	236	0.6817	0	6	100	>gi|9630495|ref|NP_046935.1| gp40; >gi|33770551|ref|NP_892088.1| antiterminator Q; >gi|46402124|ref|YP_006618.1| lambda Q-like transcription antiterminator; >gi|126010903|ref|YP_001039873.1| antitermination protein Q; >gi|167832387|ref|YP_001686778.1| transcription antiterminator; >gi|169257244|ref|YP_001700621.1| bacteriophage antiterminator protein Q
POG1309	Bacteria	Caudovirales	36	36	300	0.6843	0	36	100	>gi|270209297|ref|ACZ63841.1| RecT protein; >gi|270209437|ref|ACZ63979.1| RecT family protein; >gi|270209566|ref|ACZ64106.1| RecT family protein; >gi|281416232|ref|YP_003347581.1| RecT family protein; >gi|302858484-1|ref|ADL71231.1| gp49, range; 1..251 HHsearch against CDD matches; PRK09846;recT recombination an; TIGR00616;rect recombinase, ph; pfam03837;RecT RecT family; TIGR01913;bet_lambda pha…
POG0262	Bacteria	Caudovirales	29	39	255	0.6843	0	39	100	>gi|21914429|ref|AAM81394.1| virion stability factor; >gi|51236729|ref|YP_063716.1| head assembly protein; >gi|353227954-3|ref|CCE26175.1| exonuclease ABC C subunit, range; 131..585 HHsearch against CDD matches; (unmatched); >gi|353227974-4|ref|CCE26195.1| , range; 370..561 HHsearch against CDD matches; (unmatched); >gi|353228032-4|ref|CCE26253.1| putative homing endonuclease, range; 289..469 HHs…
POG2034	Bacteria	Lambda-like viruses	15	15	109	0.6843	0	15	100	>gi|302858499-1|ref|ADL71246.1| gp64, range; 1..107 HHsearch against CDD matches; pfam09681;Phage_rep_org_N N-te; TIGR01714;phage_rep_org_N phag; >gi|309387012-1|ref|ADO67737.1| unknown, range; 1..97 HHsearch against CDD matches; pfam09681;Phage_rep_org_N N-te; TIGR01714;phage_rep_org_N phag; >gi|339780945-1|ref|AEK06781.1| gp74, range; 1..111 HHsearch against CDD matches; pfam09681;Phage_rep_org…
POG3309	Bacteria	Caudovirales	14	14	86	0.6857	0	11	79	>gi|9633398|ref|NP_050501.1| excisionase; >gi|9632468|ref|NP_049462.1| putative excisionase; >gi|18249866|ref|NP_543054.1| putative excisionase; >gi|20065878|ref|NP_612961.1| hypothetical protein; >gi|157165987|ref|YP_001449239.1| putative excisionase; >gi|302861153|ref|YP_003848854.1| excisionase; >gi|302393113|ref|YP_003828943.1| excisionase; >gi|41179409|ref|NP_958718.1| Bbp49; >orf|NC_005808-…
POG0738	Bacteria	Siphoviridae	11	11	134	0.6857	0	11	100	>gi|89212599-1|ref|ABD63710.1| putative replisome organizer, range; 1..126 HHsearch against CDD matches; pfam09681;Phage_rep_org_N N-te; TIGR01714;phage_rep_org_N phag; >gi|89212652-1|ref|ABD63762.1| putative replisome organizer, range; 1..126 HHsearch against CDD matches; pfam09681;Phage_rep_org_N N-te; TIGR01714;phage_rep_org_N phag; >gi|320006242-1|ref|ADW01272.1| DNA replication protein, rang…
POG0227	Bacteria	Caudovirales	53	58	175	0.6872	0	58	100	>gi|33323616|ref|AAQ07586.1| gpU; >gi|353228099-2|ref|CCE26320.1| putative tail fiber assembly protein, range; 100..228 HHsearch against CDD matches; pfam02413;Caudo_TAP Caudoviral; >gi|33413718|ref|AAN28238.1| gpG; >gi|310660185|ref|ADP02440.1| putative tail fiber assembly protein; >gi|299780611|ref|ADJ39973.1| distal long tail fiber assembly catalyst; >gi|9632630|ref|NP_049864.1| gp38 distal lo…
POG2703	Bacteria	Caudovirales	16	16	75	0.6872	0	16	100	>gi|339780965|ref|AEK06801.1| gp98; >gi|339782918|ref|AEK08638.1| gp94; >gi|339783473|ref|AEK09188.1| gp92; >gi|342240078|ref|AEL20082.1| gp93; >gi|343171811|ref|AEL98615.1| gp93; >gi|354996492|ref|AER47837.1| gp95; >gi|353733061|ref|AER14131.1| gp88; >gi|9627517|ref|NP_042041.1| transcriptional regulator; >orf|NC_003324-ORF1| 444..671 + strand 76 aa; >gi|109522177|ref|YP_655854.1| gp93; >gi|1573…
POG0110	Bacteria	Caudovirales	155	177	244	0.6905	0	177	100	>orf|AB609718-ORF009-1| 5409..6275 + strand 289 aa, range; 1..172 HHsearch against CDD matches; PRK11789;N-acetyl-anhydromuran; cd06583;PGRP Peptidoglycan rec; smart00644;Ami_2 Ami_2; pfam01510;Amidase_2 N-acetylmu; PHA00447;lysozyme ; smart00701;PGRP Animal peptido; >gi|158079305-1|ref|YP_001504118.1| putative N-acetylmuramoyl-L-alanine amidase, range; 1..182 HHsearch against CDD matches; PRK117…
POG3489	Bacteria	Caudovirales	8	8	142	0.6905	0	8	100	>gi|14251172-2|ref|NP_116541.1| putative replication protein, range; 115..269 HHsearch against CDD matches; TIGR02220;phg_TIGR02220 phage ; pfam09524;Phg_2220_C Conserved; >gi|18249881-3|ref|NP_543069.1| hypothetical protein, range; 196..308 HHsearch against CDD matches; TIGR02220;phg_TIGR02220 phage ; >gi|19549026-2|ref|NP_599071.1| replication protein, range; 91..272 HHsearch against CDD matche…
POG2163	Bacteria	Caudovirales	6	8	308	0.6905	0	8	100	>gi|315418984|ref|ADU15528.1| protease (I) and scaffold (Z) proteins; >gi|334285110|ref|ABX51980.2| bacteriophage Mu I protein gp32; >gi|9633523|ref|NP_050636.1| putative protease protein; >gi|9633524|ref|NP_050637.1| scaffold protein; >gi|281199676|ref|YP_003335780.1| protease; >gi|281199677|ref|YP_003335781.1| scaffold protein; >gi|157835023|ref|YP_001469161.1| protease (I) and scaffold (Z) pro…
POG2073	Bacteria	Caudovirales	6	6	129	0.6905	0	6	100	>gi|323145972|ref|ADX32212.1| hypothetical protein; >gi|339892337|ref|AEK21610.1| hypothetical protein; >gi|326804416|ref|YP_004327220.1| hypothetical protein; >orf|NC_002519-ORF01| 5251..5658 - strand 136 aa; >gi|17313240|ref|NP_490620.1| hypothetical protein; >gi|327198199|ref|YP_004306775.1| hypothetical protein
POG3379	Bacteria	Hp1likevirus	6	6	71	0.6905	0	6	100	>gi|9628607|ref|NP_043472.1| Cox; >gi|17975110|ref|NP_536632.1| Cox; >gi|165970239|ref|YP_001650870.1| putative regulator; >gi|17981819|ref|NP_536810.1| orf2(S)cox; >gi|109302900|ref|YP_654715.1| Cox; >gi|148727134|ref|YP_001285628.1| putative cox protein
POG0977	Bacteria	Hap1likevirus	5	5	183	0.6905	0	5	100	>gi|291621958|ref|CAX64991.1| gp10 protein; >gi|294486111|ref|ADE87927.1| conserved phage protein; >gi|27311196|ref|NP_758922.1| ORF29; >gi|126010857|ref|YP_001039825.1| putative phage-related protein; >gi|167832353|ref|YP_001686744.1| hypothetical protein
POG2338	Bacteria	Caudovirales	5	5	66	0.6905	0	5	100	>gi|315274299|ref|ADU03707.1| Cro antirepressor; >gi|9626293|ref|NP_040629.1| antirepressor; >gi|9634197|ref|NP_037736.1| Cro protein; >gi|13559844|ref|NP_112054.1| cro; >gi|56692919|ref|YP_164294.1| Cro-like protein
POG2607	Bacteria	Siphoviridae	5	5	96	0.6905	0	5	100	>gi|339781520|ref|AEK07352.1| gp80; >gi|354996926|ref|AER48268.1| gp83; >gi|354997451|ref|AER48787.1| gp79; >gi|354464465|ref|AER26378.1| gp87; >gi|109392532|ref|YP_655661.1| gp82
POG3326	Bacteria	Caudovirales	5	5	518	0.6905	0	5	100	>gi|9633519|ref|NP_050632.1| putative portal protein; >gi|281199671|ref|YP_003335775.1| hypothetical protein; >gi|48696938|ref|YP_024701.1| gp28; >gi|56692599|ref|YP_164067.1| large terminase subunit; >gi|134288795|ref|YP_001111202.1| gp2
POG1100	Bacteria	Siphoviridae	51	51	268	0.6965	0	51	100	>gi|255927537|ref|ACU41159.1| gp13; >gi|255928233|ref|ACU41850.1| gp13; >gi|255928475|ref|ACU42090.1| gp13; >gi|282721392|ref|ADA83840.1| gp13; >gi|282721495|ref|ADA83942.1| gp13; >gi|339754162|ref|AEJ94179.1| gp13; >gi|339755190|ref|AEJ95199.1| gp13; >gi|339755483|ref|AEJ95489.1| gp13; >gi|339755584|ref|AEJ95589.1| gp13; >gi|339781352|ref|AEK07185.1| gp13; >gi|339783047|ref|AEK08765.1| gp13; >gi…
POG0573	Bacteria	Myoviridae	74	74	224	0.6984	0	74	100	>gi|33413713|ref|AAN28233.1| gpV; >gi|90110560|ref|ABD90570.1| baseplate assembly protein V; >gi|90110610|ref|ABD90619.1| baseplate assembly protein V; >gi|109289954|ref|YP_655486.1| baseplate assembly protein V; >gi|291621959|ref|CAX64992.1| gp11 protein; >gi|310660193|ref|ADP02448.1| putative baseplate assembly protein; >gi|269975322|ref|ACZ55546.1| putative baseplate protein; >orf|GU568037-ORF…
POG0570	Bacteria	P2-like viruses	14	14	144	0.6989	0	13	93	>gi|33413709|ref|AAN28229.1| LysB; >gi|312601725|ref|ADQ92399.1| lysozyme subunit B; >gi|323146200|ref|ADX32438.1| control of lysis protein; >gi|9630338|ref|NP_046767.1| LysB; >gi|17313230|ref|NP_490610.1| predicted lysis; >gi|30065715|ref|NP_839860.1| LysB; >gi|41057363|ref|NP_958066.1| gp11; >gi|72537710|ref|YP_293740.1| putative bacteriophage protein; >gi|134288770|ref|YP_001111073.1| gp42, pr…
POG0298	Bacteria	Caudovirales	18	18	231	0.7001	0	18	100	>gi|21914474|ref|AAM81439.1| gene 23 protein; >gi|51236742|ref|YP_063730.1| transcription antitermination protein; >gi|194021566|ref|ACF32375.1| late gene regulator; >gi|343411833|ref|AEM24698.1| antitermination protein; >gi|351000323|ref|AEQ38607.1| regulatory protein Q; >gi|9626306|ref|NP_040642.1| late gene regulator; >gi|9634152|ref|NP_037694.1| regulatory protein Q; >gi|9634212|ref|NP_037751…
POG0301	Bacteria	Caudovirales	104	121	116	0.7004	0	121	100	>gi|21914479|ref|AAM81444.1| Rha protein; >gi|9635533|ref|NP_059624.1| Rha; >gi|291290222|ref|BAI83017.1| cef modifier of suppressor tRNAs; >gi|339791212|ref|AEK12269.1| modifier of suppressor tRNAs; >gi|228861323|ref|YP_002854344.1| modifier of suppressor T4 tRNAs; >gi|330858532|ref|YP_004414907.1| putative modifier of suppressor T4 tRNAs; >gi|148566129-1|ref|ABQ88404.1| hypothetical protein, ra…
POG0317	Bacteria	Caudovirales	25	25	150	0.7042	0	25	100	>gi|17402436|ref|CAC85584.1| Gp26 protein; >gi|17488531|ref|NP_511009.1| Gp26 protein; >gi|104641921|ref|ABF73229.1| hypothetical protein; >gi|12719397|ref|NP_075468.1| hypothetical protein; >gi|16798818|ref|NP_463496.1| gp35; >gi|20065986|ref|NP_612852.1| Gp23 protein; >gi|28876433|ref|NP_795608.1| putative cI-like repressor, metallo-prtoeinase motif; >gi|29566151|ref|NP_817720.1| gp43; >gi|6639…
POG0337	Bacteria	Tectivirus	11	11	222	0.7042	0	11	100	>gi|343429955|ref|CAD59954.2| putative DNA-packaging protein; >gi|38640289|ref|NP_943760.1| putative protein 14; >gi|41323062|ref|AAR99751.1| DNA packaging ATPase; >gi|61393952|ref|AAX45556.1| DNA packaging ATPase; >gi|61393985|ref|AAX45587.1| DNA packaging ATPase; >gi|61394020|ref|AAX45618.1| DNA packaging ATPase; >gi|61394054|ref|AAX45649.1| DNA packaging ATPase; >gi|61394090|ref|AAX45680.1| DN…
POG0545	Bacteria	Siphoviridae	8	8	325	0.7042	0	8	100	>gi|349732075|ref|BAL03607.1| Panton-Valentine leukocidin chain S; >gi|9635192|ref|NP_058466.1| LukF-PV; >gi|9635737|ref|NP_061650.1| LukF-PV(P83) precursor; >gi|12719453|ref|NP_075524.1| LukF-PV; >gi|119443710|ref|YP_918948.1| Panton-Valentine leukocidin chain F precursor; >gi|156603948|ref|YP_001429895.1| Panton-Valentine leukocidin chainF precursor; >gi|209363612|ref|YP_002268030.1| Panton-Val…
POG2800	Bacteria	Caudovirales	8	8	109	0.7042	0	8	100	>gi|343411913-2|ref|AEM24776.1| hypothetical protein, range; 235..337 HHsearch against CDD matches; pfam04447;DUF550 Protein of un; >gi|339782686|ref|AEK08408.1| gp112; >gi|339783241|ref|AEK08958.1| gp110; >gi|339784468|ref|AEK10175.1| gp112; >gi|339752455|ref|AEJ92488.1| gp110; >gi|339752596|ref|AEJ92628.1| gp113; >gi|194303163|ref|YP_002014578.1| gp112; >gi|24371543-2|ref|NP_720283.1| Eaa1, ran…
POG2591	Bacteria	Siphoviridae	6	6	242	0.7042	0	6	100	>gi|339781308|ref|AEK07142.1| gp121; >gi|339781815|ref|AEK07644.1| gp117; >gi|304361052|ref|YP_003857239.1| gp117; >gi|354996160|ref|AER47508.1| gp82; >gi|29566366|ref|NP_817933.1| gp82; >gi|338827123|ref|YP_004539055.1| gp123
POG3799	Bacteria	T4-like viruses	6	6	114	0.7042	0	6	100	>gi|33620659|ref|NP_891654.1| hypothetical protein; >gi|157311383|ref|YP_001469426.1| hypothetical protein; >gi|238694963|ref|YP_002922157.1| hypothetical protein; >gi|66391616|ref|YP_239141.1| hypothetical protein; >gi|294661555|ref|YP_003580008.1| hypothetical protein; >gi|304373708|ref|YP_003858453.1| hypothetical protein
POG2260	Bacteria	Spounavirinae	5	5	189	0.7042	0	5	100	>gi|339461652|ref|AEJ79682.1| conserved hypothetical protein; >gi|48696411|ref|YP_024451.1| hypothetical protein; >gi|66391314|ref|YP_238703.1| ORF060; >gi|66395010|ref|YP_241081.1| ORF061; >gi|80159779-1|ref|YP_398523.1| hypothetical protein, range; 1..115 HHsearch against CDD matches; pfam05014;Nuc_deoxyrib_tr Nucl; TIGR03646;YtoQ_fam YtoQ family; pfam09152;DUF1937 Domain of un; pfam11071;DUF28…
POG2577	Bacteria	Siphoviridae	5	5	307	0.7042	0	5	100	>gi|339781252|ref|AEK07086.1| gp48; >gi|339781755|ref|AEK07584.1| gp49; >gi|304360995|ref|YP_003857180.1| gp49; >gi|354996163|ref|AER47511.1| gp85; >gi|338827064|ref|YP_004538996.1| gp52
POG0102	Bacteria	Caudovirales	4	4	109	0.7042	0	4	100	>gi|340545304|ref|BAK53027.1| hypothetical protein; >gi|323481902|ref|ADX81337.1| hypothetical protein; >gi|9630280|ref|NP_046707.1| hypothetical protein; >gi|226377806|ref|YP_002790855.1| hypothetical protein
POG1822	Bacteria	T4-like viruses	4	4	158	0.7042	0	4	100	>gi|312262664|ref|ADQ52959.1| conserved hypothetical protein; >gi|38640179|ref|NP_944135.1| hypothetical protein; >gi|310722508|ref|YP_003969331.1| hypothetical protein; >gi|326536578|ref|YP_004301009.1| hypothetical protein
POG2229	Bacteria	Siphoviridae	4	4	155	0.7042	0	4	100	>gi|320006242-2|ref|ADW01272.1| DNA replication protein, range; 129..249 HHsearch against CDD matches; pfam09524;Phg_2220_C Conserved; TIGR02220;phg_TIGR02220 phage ; >gi|14251172-2|ref|NP_116541.1| putative replication protein, range; 115..269 HHsearch against CDD matches; TIGR02220;phg_TIGR02220 phage ; pfam09524;Phg_2220_C Conserved; >gi|41179305-2|ref|NP_958523.1| hypothetical protein, range;…
POG2801	Bacteria	T1-like viruses	4	4	578	0.7042	0	4	100	>gi|343411906|ref|AEM24769.1| tail fiber; >gi|225220124|ref|YP_002720091.1| putative tail tip protein; >gi|273810579|ref|YP_003344960.1| gp25; >gi|330858497|ref|YP_004414872.1| putative tail fiber
POG2969	Bacteria	Siphoviridae	4	4	100	0.7042	0	4	100	>gi|339783863-3|ref|AEK09575.1| gp198, range; 270..369 HHsearch against CDD matches; (unmatched); >gi|339752245-3|ref|AEJ92280.1| gp193, range; 270..369 HHsearch against CDD matches; (unmatched); >gi|354996706-3|ref|AER48050.1| gp201, range; 270..369 HHsearch against CDD matches; (unmatched); >gi|29566938-3|ref|NP_818503.1| gp203, range; 270..369 HHsearch against CDD matches; (unmatched)
POG3333	Bacteria	Caudovirales	4	4	141	0.7042	0	4	100	>gi|9633590-2|ref|NP_051004.1| P43, range; 105..256 HHsearch against CDD matches; (unmatched); >gi|9630500-2|ref|NP_046925.1| gp30, range; 134..264 HHsearch against CDD matches; pfam03374;ANT Phage antirepres; >gi|46402113-2|ref|YP_006607.1| Gp27, range; 131..260 HHsearch against CDD matches; pfam03374;ANT Phage antirepres; >gi|212499738-2|ref|YP_002308546.1| hypothetical protein, range; 108..257…
POG3432	Bacteria	Siphoviridae	4	4	373	0.7042	0	4	100	>gi|9634663|ref|NP_038337.1| ORF36; >gi|9635027|ref|NP_056692.1| gp373; >gi|13095798|ref|NP_076689.1| Orf55; >gi|23455890|ref|NP_695121.1| hypothetical protein
POG3641	Bacteria	Caudovirales	4	4	175	0.7042	0	4	100	>gi|22296540-2|ref|NP_680500.1| lysin, range; 173..350 HHsearch against CDD matches; (unmatched); >gi|157311077-2|ref|YP_001469072.1| gp073, range; 171..347 HHsearch against CDD matches; (unmatched); >gi|168983493-2|ref|YP_001687532.1| hypothetical protein, range; 160..330 HHsearch against CDD matches; (unmatched); >gi|327197898-2|ref|YP_004306215.1| putative endolysin, range; 171..343 HHsearch a…
POG3653	Bacteria	Siphoviridae	4	4	294	0.7042	0	4	100	>gi|23455762|ref|NP_695071.1| hypothetical protein; >gi|45597431|ref|NP_996716.1| hypothetical protein; >gi|281416483|ref|YP_003347403.1| tail protein; >gi|326536863|ref|YP_004306117.1| putative phage tail protein
POG3681	Bacteria	LUZ24-like viruses	4	4	504	0.7042	0	4	100	>gi|27476010|ref|NP_775212.1| hypothetical protein; >gi|167583638-1|ref|YP_001671828.1| glutamine amidotransferase, range; 1..481 HHsearch against CDD matches; PRK07349;amidophosphoribosyltr; PRK07631;amidophosphoribosyltr; PRK07847;amidophosphoribosyltr; PRK06388;amidophosphoribosyltr; PRK06781;amidophosphoribosyltr; PRK08341;amidophosphoribosyltr; PRK07272;amidophosphoribosyltr; PRK05793;amidop…
POG3998	Bacteria	Caudovirales	4	4	94	0.7042	0	4	100	>gi|48696922|ref|YP_024685.1| gp12; >gi|56692582|ref|YP_164050.1| hypothetical protein; >gi|134288815|ref|YP_001111242.1| gp42; >gi|163932157|ref|YP_001642347.1| hypothetical protein
POG4096	Bacteria	T4-like viruses	4	4	230	0.7042	0	4	100	>gi|61805929|ref|YP_214289.1| hypothetical protein; >gi|255929057|ref|YP_003097369.1| hypothetical cyanophage protein; >gi|326782308|ref|YP_004322708.1| hypothetical protein; >gi|326782680|ref|YP_004322948.1| hypothetical protein
POG4372	Bacteria	Caudovirales	4	4	58	0.7042	0	4	100	>gi|90592668|ref|YP_529583.1| hypothetical protein; >gi|134287367|ref|YP_001110750.1| hypothetical protein; >gi|209901265|ref|YP_002290904.1| hypothetical protein; >gi|326536871|ref|YP_004306125.1| hypothetical protein
POG0494	Archaea+Bacteria	Caudovirales	49	49	113	0.7061	0	49	100	>gi|291290452|ref|BAI83247.1| conserved hypothetical protein; >gi|339791427|ref|AEK12484.1| phage protein; >gi|330858748|ref|YP_004415123.1| hypothetical protein; >gi|310660169|ref|ADP02424.1| hypothetical protein; >gi|312262723|ref|ADQ53018.1| NrdA.1 conserved hypothetical protein; >gi|299780593|ref|ADJ39955.1| hypothetical protein; >gi|9632791|ref|NP_049846.1| NrdA.1 conserved hypothetical prot…
POG2532	Bacteria	Siphoviridae	16	16	183	0.7105	0	16	100	>gi|339755823|ref|AEJ95826.1| gp57; >gi|339782294|ref|AEK08018.1| gp59; >gi|339753788|ref|AEJ93808.1| gp57; >gi|347450158|ref|AEO94196.1| gp57; >gi|304360814|ref|YP_003856935.1| gp57; >gi|304360909|ref|YP_003857029.1| gp57; >gi|339782493|ref|AEK08216.1| gp160; >gi|339783828|ref|AEK09540.1| gp160; >gi|339784159|ref|AEK09868.1| gp56; >gi|339754045|ref|AEJ94063.1| gp141; >gi|354996661|ref|AER48005.1…
POG1518	Bacteria	Lambda-like viruses	20	20	500	0.712	0	20	100	>gi|282533136|ref|ADA82245.1| putative structural protein; >gi|282534189|ref|ADA82297.1| putative structural protein; >gi|282547290|ref|ADA82347.1| putative structural protein; >gi|282547342|ref|ADA82398.1| putative structural protein; >gi|282535240|ref|ADA82446.1| putative structural protein; >gi|309386962|ref|ADO67687.1| unknown; >gi|62327246|ref|YP_223984.1| 62 kDa structural protein; >gi|6232…
POG0833	Bacteria	Caudovirales	18	18	519	0.712	0	16	89	>gi|194021577|ref|ACF32386.1| capsid component; >gi|291621952|ref|CAX64985.1| gp04 protein; >gi|269975281|ref|ACZ55505.1| phage portal protein; >gi|294486117|ref|ADE87933.1| putative phage capsid protein; >gi|310697346|ref|ADP06608.1| lambda-like phage portal protein; >gi|9626247|ref|NP_040583.1| capsid component; >gi|9630468|ref|NP_046899.1| gp4; >gi|27311190|ref|NP_758916.1| ORF23; >gi|34610170…
POG1246	Bacteria	Siphoviridae	19	20	256	0.7142	0	20	100	>gi|255928414|ref|ACU42030.1| gp96; >gi|339782669-1|ref|AEK08391.1| gp92, range; 1..141 HHsearch against CDD matches; PHA01976;helix-turn-helix prot; PRK13890;conjugal transfer pro; PRK09726;antitoxin HipB; Provi; TIGR03070;couple_hipB transcri; TIGR02684;dnstrm_HI1420 probab; TIGR02607;antidote_HigA addict; PRK02866;cyanate hydratase; Va; PRK10072;putative transcriptio; TIGR03830;CxxCG_CxxCG_HTH…
POG0265	Bacteria	Podoviridae	17	17	631	0.7142	0	15	88	>gi|21914432|ref|AAM81397.1| injection protein; >gi|51236731|ref|YP_063718.1| injection protein; >gi|148566115-1|ref|ABQ88390.1| putative DNA transfer protein, range; 1..439 HHsearch against CDD matches; (unmatched); >orf|JF974339-ORF18-2| 31064..33454 + strand 797 aa, range; 139..797 HHsearch against CDD matches; (unmatched); >orf|JN600960-ORF01-2| 4957..7347 + strand 797 aa, range; 139..797 HHs…
POG2042	Bacteria	Siphoviridae	9	9	289	0.7142	0	9	100	>gi|302858509|ref|ADL71256.1| gp74; >gi|206599616|ref|YP_002242055.1| gp72; >gi|339755354|ref|AEJ95362.1| gp80; >gi|339782350|ref|AEK08073.1| gp15; >gi|339753947|ref|AEJ93965.1| gp15; >gi|354996112|ref|AER47460.1| gp34; >gi|29566320|ref|NP_817887.1| gp36; >gi|354996523|ref|AER47867.1| gp16; >gi|354997113|ref|AER48453.1| gp76
POG4390	Bacteria	T4-like viruses	8	8	66	0.7142	0	8	100	>gi|113200517|ref|YP_717679.1| gp7; >gi|326781877|ref|YP_004322279.1| hypothetical protein; >gi|326782271|ref|YP_004322671.1| hypothetical protein; >gi|326782724|ref|YP_004322904.1| hypothetical protein; >gi|326783438|ref|YP_004323616.1| hypothetical protein; >gi|326783652|ref|YP_004323845.1| hypothetical protein; >gi|326783880|ref|YP_004324274.1| hypothetical protein; >gi|326784162|ref|YP_004324…
POG2186	Bacteria	Caudovirales	18	18	166	0.7166	0	18	100	>gi|312601706|ref|ADQ92380.1| regulatory protein; >gi|323146149|ref|ADX32388.1| regulatory protein CII; >gi|323146190|ref|ADX32428.1| regulatory CII family protein; >gi|345524169|ref|AEO00992.1| regulatory cII-like protein; >gi|17313253|ref|NP_490633.1| hypothetical protein; >gi|17975217|ref|NP_536412.1| hypothetical protein; >gi|17975111|ref|NP_536633.1| CII; >gi|165970240|ref|YP_001650871.1| pu…
POG0042	Bacteria	Caudovirales	157	157	560	0.718	0	147	94	>gi|315518961|ref|BAJ51838.1| putative packaging maturation protein B; >gi|89212559|ref|ABD63671.1| putative terminase subunit 2; >gi|21716108|ref|NP_663671.1| putative terminase large subunit; >gi|89212616|ref|ABD63727.1| putative terminase large subunit; >gi|89212669|ref|ABD63779.1| putative terminase large subunit; >gi|89212720|ref|ABD63829.1| putative terminase large subunit; >gi|89212771|ref…
POG1856	Bacteria	Caudovirales	12	12	165	0.7183	0	12	100	>gi|312262724|ref|ADQ53019.1| conserved hypothetical protein; >gi|34419394|ref|NP_899407.1| hypothetical protein; >gi|37651498|ref|NP_932372.1| hypothetical protein; >gi|66391820|ref|YP_238745.1| hypothetical protein; >gi|38640244|ref|NP_944200.1| hypothetical protein; >gi|46401841|ref|YP_006933.1| hypothetical protein; >gi|109290001|ref|YP_656248.1| hypothetical protein; >gi|182682919|ref|YP_001…
POG0865	Bacteria	Caudovirales	48	48	147	0.719	0	48	100	>gi|175940339|ref|ACB72597.1| hypothetical protein; >gi|270209249|ref|ACZ63794.1| transcriptional regulator ArpU family; >gi|270209318|ref|ACZ63862.1| transcriptional regulator ArpU family; >gi|270209452|ref|ACZ63994.1| transcriptional regulator; >gi|270209580|ref|ACZ64120.1| conserved hypothetical protein; >gi|281416247|ref|YP_003347596.1| transcriptional regulator; >gi|283765989|ref|ADB28405.1|…
POG2530	Bacteria	Caudovirales	22	22	131	0.7205	0	22	100	>gi|339755809|ref|AEJ95812.1| gp43; >gi|339782280|ref|AEK08004.1| gp45; >gi|339753827|ref|AEJ93847.1| gp43; >gi|347450198|ref|AEO94236.1| gp43; >gi|304360800|ref|YP_003856921.1| gp43; >gi|304360895|ref|YP_003857015.1| gp43; >gi|339781314|ref|AEK07148.1| gp37; >gi|339781806|ref|AEK07635.1| gp38; >gi|304360986|ref|YP_003857169.1| gp38; >gi|339782037|ref|AEK07864.1| gp57; >gi|339783764|ref|AEK09476.…
POG0356	Bacteria	Tevenvirinae	66	66	673	0.7241	0	66	100	>gi|353227952|ref|CCE26173.1| putative contractile tail sheath structural protein; >gi|291290384|ref|BAI83179.1| tail sheath monomer; >gi|343177502|ref|AEM00828.1| tail sheath protein; >gi|228861100|ref|YP_002854123.1| tail sheath protein; >gi|228861480|ref|YP_002854501.1| tail sheath protein; >gi|294338024|ref|CBJ93862.1| Possible phage tail sheath protein; >gi|294338217|ref|CBJ94254.1| Possible…
POG1127	Bacteria	Caudovirales	53	53	71	0.7281	0	53	100	>gi|255927569|ref|ACU41191.1| gp45; >gi|255928265|ref|ACU41882.1| gp45; >gi|255928507|ref|ACU42122.1| gp45; >gi|282721424|ref|ADA83872.1| gp45; >gi|282721527|ref|ADA83974.1| gp45; >gi|339754194|ref|AEJ94211.1| gp45; >gi|339755222|ref|AEJ95231.1| gp45; >gi|339755515|ref|AEJ95521.1| gp45; >gi|339755616|ref|AEJ95621.1| gp45; >gi|339781396|ref|AEK07229.1| gp45; >gi|339783079|ref|AEK08797.1| gp45; >gi…
POG1271	Bacteria	Siphoviridae	13	13	322	0.7281	0	13	100	>gi|290466796-1|ref|ADD25726.1| putative helicase, range; 1..517 HHsearch against CDD matches; (unmatched); >gi|28876472-1|ref|NP_795676.1| putative DNA primase/helicase, range; 1..247 HHsearch against CDD matches; (unmatched); >orf|NC_004616-ORF10-1| 15112..17040 + strand 643 aa, range; 1..474 HHsearch against CDD matches; (unmatched); >gi|66395167-1|ref|YP_239452.1| ORF003, range; 1..203 HHsear…
POG3824	Bacteria	T4-like viruses	10	10	395	0.7281	0	10	100	>gi|37651516|ref|NP_932390.1| DNA polymerase subunit B; >gi|66391838|ref|YP_238763.1| DNA polymerase subunit B; >gi|109290021|ref|YP_656270.1| DNA polymerase subunit B; >gi|238694905|ref|YP_002922099.1| DNA polymerase; >gi|310722438|ref|YP_003969262.1| split DNA polymerase; >gi|311992582|ref|YP_004009450.1| gp43B split DNA polymerase; >gi|311992836|ref|YP_004009703.1| gp43B split DNA polymerase; …
POG0829	Bacteria	Caudovirales	9	9	181	0.7281	0	9	100	>gi|194021563-2|ref|ACF32372.1| DNA replication protein, range; 116..299 HHsearch against CDD matches; (unmatched); >gi|295189247-2|ref|ADF83434.1| putative replication initiation protein, range; 117..324 HHsearch against CDD matches; (unmatched); >gi|9632494-2|ref|NP_049488.1| replication protein O, range; 116..312 HHsearch against CDD matches; (unmatched); >gi|9626295-2|ref|NP_040631.1| DNA rep…
POG1920	Bacteria	Myoviridae	9	9	184	0.7281	0	9	100	>gi|294663768|ref|ADF29322.1| hypothetical protein; >gi|149408341|ref|YP_001294444.1| hypothetical protein ORF027; >gi|197261354|ref|YP_002154170.1| hypothetical protein; >gi|197261446|ref|YP_002154261.1| hypothetical protein; >gi|218148568|ref|YP_002364336.1| hypothetical protein; >gi|218457830|ref|YP_002418835.1| structural protein; >gi|219523897|ref|YP_002455958.1| hypothetical protein; >gi|48…
POG1921	Bacteria	Myoviridae	9	9	150	0.7281	0	9	100	>gi|294663771|ref|ADF29325.1| putative structural protein; >gi|149408344|ref|YP_001294447.1| hypothetical protein ORF030; >gi|197261357|ref|YP_002154173.1| putative structural protein; >gi|197261449|ref|YP_002154264.1| putative structural protein; >gi|218148571|ref|YP_002364339.1| hypothetical protein; >gi|218457833|ref|YP_002418838.1| structural protein; >gi|219523900|ref|YP_002455961.1| hypothe…
POG0711	Bacteria	Siphoviridae	7	7	135	0.7281	0	7	100	>gi|83658714|ref|ABC40497.1| conserved phage protein; >gi|77020201|ref|YP_338176.1| conserved phage protein; >gi|77020164|ref|YP_338229.1| conserved phage protein; >gi|85701424|ref|YP_460009.1| conserved phage protein; >gi|89152520|ref|YP_512351.1| HTH transcription regulator; >gi|66395771|ref|YP_240149.1| ORF044; >gi|281416463|ref|YP_003347383.1| hypothetical protein
POG2203	Bacteria	Hp1likevirus	7	7	124	0.7281	0	7	100	>gi|323146130-2|ref|ADX32369.1| hypothetical protein, range; 419..566 HHsearch against CDD matches; (unmatched); >gi|9628641-2|ref|NP_043506.1| hypothetical protein, range; 417..533 HHsearch against CDD matches; (unmatched); >gi|17975149-2|ref|NP_536671.1| hypothetical protein, range; 411..543 HHsearch against CDD matches; (unmatched); >gi|165970279-2|ref|YP_001650910.1| hypothetical protein KP45…
POG3282	Bacteria	Caudovirales	6	6	92	0.7281	0	6	100	>gi|347450322|ref|AEO94355.1| gp22; >gi|354996233|ref|AER47580.1| gp26; >gi|18071294|ref|NP_542272.1| hypothetical protein; >gi|158997727|ref|NP_944292.2| Bcep22gp63; >gi|238801673|ref|YP_002922729.1| virion-associated phage protein; >gi|338827034|ref|YP_004538966.1| gp22
POG0632	Bacteria	P22-like viruses	5	5	49	0.7281	0	5	100	>orf|CP000711-ORF3| 23926..24066 - strand 47 aa; >orf|NC_002730-ORF3| 17783..17923 + strand 47 aa; >gi|41057338|ref|NP_958239.1| gene 65 protein; >gi|221328686|ref|YP_002533528.1| hypothetical protein; >gi|255252745|ref|YP_003090280.1| hypothetical protein
POG2137	Bacteria	Caudovirales	5	5	376	0.7281	0	5	100	>gi|310697350|ref|ADP06612.1| major tropism determinant; >gi|41179369|ref|NP_958677.1| major tropism determinant; >gi|45569501|ref|NP_996570.1| major tropism determinant; >gi|45580752|ref|NP_996618.1| major tropism determinant; >gi|331028013|ref|YP_004421728.1| major tropism determinant
POG0303	Bacteria	P22-like viruses	4	4	60	0.7281	0	4	100	>gi|21914482|ref|AAM81447.1| Orf59c protein; >gi|19343398|ref|NP_597915.1| hypothetical protein; >gi|13559864|ref|NP_112074.1| hypothetical protein; >gi|41057341|ref|NP_958242.1| hypothetical protein
POG0331	Bacteria	Tectivirus	4	4	170	0.7281	0	4	100	>gi|32398311|ref|CAD59943.1| hypothetical protein; >gi|38640278|ref|NP_943748.1| hypothetical protein; >gi|62327521|ref|YP_224100.1| hypothetical protein; >gi|211956448|ref|YP_002302514.1| hypothetical protein
POG0333	Bacteria	Tectivirus	4	4	242	0.7281	0	4	100	>gi|32398313|ref|CAD59945.1| hypothetical protein; >gi|38640280|ref|NP_943750.1| putative protein 4; >gi|62327523|ref|YP_224102.1| hypothetical protein; >gi|211956450|ref|YP_002302516.1| genome terminal protein
POG0339	Bacteria	Tectivirus	4	4	356	0.7281	0	4	100	>gi|32398326|ref|CAD59958.1| hypothetical protein; >gi|38640293|ref|NP_943764.1| putative protein 18; >gi|62327536|ref|YP_224116.1| hypothetical protein; >gi|211956463|ref|YP_002302529.1| major capsid protein
POG0341	Bacteria	Tectivirus	4	4	146	0.7281	0	4	100	>gi|32398329|ref|CAD59961.1| hypothetical protein; >gi|38640296|ref|NP_943767.1| putative protein 21; >gi|62327540|ref|YP_224120.1| hypothetical protein; >gi|211956466|ref|YP_002302532.1| DNA delivery protein
POG0342	Bacteria	Tectivirus	4	4	91	0.7281	0	4	100	>gi|32398332|ref|CAD59964.1| hypothetical protein; >gi|38640299|ref|NP_943770.1| putative protein 24; >gi|62327543|ref|YP_224123.1| hypothetical protein; >gi|211956469|ref|YP_002302535.1| minor capsid protein
POG2068	Bacteria	Caudovirales	4	4	81	0.7281	0	4	100	>gi|323145902|ref|ADX32143.1| hypothetical protein; >gi|323146088|ref|ADX32328.1| hypothetical protein; >gi|62362253|ref|YP_224178.1| gp40; >orf|NC_015272-ORF06| 10603..10845 + strand 81 aa
POG3747	Bacteria	Lambda-like viruses	4	4	107	0.7281	0	4	100	>gi|157166032|ref|YP_001449284.1| hypothetical protein; >gi|62362237|ref|YP_224162.1| gp24; >gi|116221997-1|ref|YP_794052.1| hypothetical protein, range; 1..113 HHsearch against CDD matches; pfam07041;DUF1327 Protein of u; >gi|209427768|ref|YP_002274180.1| hypothetical protein
POG0915	Bacteria	Caudovirales	3	3	174	0.7281	0	3	100	>gi|255985651|ref|ACU46836.1| unknown; >gi|56693169|ref|YP_164756.1| hypothetical protein; >gi|115304233|ref|YP_762534.1| putative transglycosylase
POG0981	Bacteria	VHML-like phages	3	3	99	0.7281	0	3	100	>gi|291621979|ref|CAX65012.1| gp31 protein; >gi|27311218|ref|NP_758941.1| ORF50; >gi|126010886|ref|YP_001039856.1| putative phage-related protein
POG1023	Bacteria	Schizot4likevirus	3	3	247	0.7281	0	3	100	>gi|294338095|ref|CBJ93933.1| hypothetical phage protein; >gi|294338293|ref|CBJ94331.1| hypothetical phage protein; >gi|34419356|ref|NP_899369.1| GTP cyclohydrolase I
POG1560	Bacteria	Siphoviridae	3	3	77	0.7281	0	3	100	>gi|283765967-2|ref|ADB28383.1| lysin, range; 170..250 HHsearch against CDD matches; pfam01471;PG_binding_1 Putativ; >gi|31415865-2|ref|NP_852605.1| N-acetylmuramoyl-L-alanine amidase, range; 204..272 HHsearch against CDD matches; pfam12123;Amidase02_C N-acetyl; >gi|197261578-2|ref|YP_002154393.1| lysin, range; 169..250 HHsearch against CDD matches; pfam01471;PG_binding_1 Putativ
POG1885	Bacteria	Lambda-like viruses	3	3	137	0.7281	0	3	100	>orf|GU568037-ORF16| 37419..37811 + strand 131 aa; >gi|22855130|ref|NP_690737.1| hypothetical protein; >gi|158380393|ref|YP_001522903.1| hypothetical protein
POG1897	Bacteria	Siphoviridae	3	3	105	0.7281	0	3	100	>gi|291164889|ref|ADD80918.1| structural protein; >gi|291164998|ref|ADD81026.1| structural protein; >gi|182637489|ref|YP_001828660.1| structural protein
POG1899	Bacteria	Siphoviridae	3	3	181	0.7281	0	3	100	>gi|291164891|ref|ADD80920.1| gp029; >gi|291165000|ref|ADD81028.1| gp030; >gi|182637493|ref|YP_001828664.1| hypothetical protein
POG1900	Bacteria	Siphoviridae	3	3	127	0.7281	0	3	100	>gi|291164896|ref|ADD80925.1| structural protein; >gi|291165005|ref|ADD81033.1| structural protein; >gi|182637494|ref|YP_001828665.1| structural protein
POG1902	Bacteria	Siphoviridae	3	3	287	0.7281	0	2	67	>gi|291164931|ref|ADD80960.1| gp069; >gi|291165039|ref|ADD81067.1| gp069; >gi|182637528|ref|YP_001828699.1| hypothetical protein
POG1903	Bacteria	Siphoviridae	3	3	182	0.7281	0	3	100	>gi|291164939|ref|ADD80968.1| gp077; >gi|291165048|ref|ADD81076.1| gp078; >gi|182637543|ref|YP_001828714.1| hypothetical protein
POG1907	Bacteria	Siphoviridae	3	3	82	0.7281	0	3	100	>gi|291164969|ref|ADD80998.1| gp107; >gi|291165077|ref|ADD81105.1| gp107; >gi|182637553|ref|YP_001828724.1| hypothetical protein
POG2138	Bacteria	Siphoviridae	3	3	310	0.7281	0	3	100	>gi|310697355|ref|ADP06617.1| hypothetical protein; >gi|354682095|ref|AER29970.1| hypothetical protein; >gi|331028018|ref|YP_004421733.1| hypothetical protein
POG2162	Bacteria	Lambda-like viruses	3	3	69	0.7281	0	3	100	>gi|315418983|ref|ADU15527.1| hypothetical protein; >gi|339782869-1|ref|AEK08589.1| gp45, range; 1..61 HHsearch against CDD matches; cd04761;HTH_MerR-SF Helix-Turn; cd04762;HTH_MerR-trunc Helix-T; cd04766;HTH_HspR Helix-Turn-He; TIGR01764;excise DNA binding d; cd04774;HTH_YfmP Helix-Turn-He; cd04764;HTH_MlrA-like_sg1 Heli; cd01105;HTH_GlnR-like Helix-Tu; cd04763;HTH_MlrA-like Helix-Tu; cd04788;HT…
POG2189	Bacteria	P2-like viruses	3	3	514	0.7281	0	3	100	>gi|312601733|ref|ADQ92407.1| tail fiber protein; >gi|145708097-1|ref|YP_001165272.1| tail fiber protein gpH, range; 1..400 HHsearch against CDD matches; (unmatched); >gi|169936030|ref|YP_001718729.1| P2 gpH-like protein
POG2464	Bacteria	Siphoviridae	3	3	455	0.7281	0	3	100	>gi|343411829|ref|AEM24694.1| portal protein; >gi|62362218|ref|YP_224143.1| gp5; >gi|170676280|ref|YP_001742041.1| putative portal protein
POG2468	Bacteria	Siphoviridae	3	3	132	0.7281	0	3	100	>gi|343411844|ref|AEM24709.1| hypothetical protein; >gi|62362224|ref|YP_224149.1| gp11; >gi|170676300|ref|YP_001742061.1| hypothetical protein
POG2473	Bacteria	Siphoviridae	3	3	226	0.7281	0	3	100	>gi|343411836|ref|AEM24701.1| hypothetical protein; >gi|62362230|ref|YP_224155.1| gp17; >gi|170676308|ref|YP_001742069.1| hypothetical protein
POG2606	Bacteria	Siphoviridae	3	3	71	0.7281	0	3	100	>gi|339781519|ref|AEK07351.1| gp79; >gi|354996925|ref|AER48267.1| gp82; >gi|354997450|ref|AER48786.1| gp78
POG2719	Bacteria	VP2-like phages	3	3	594	0.7281	0	3	100	>gi|343794814|ref|AEM62912.1| structural protein; >gi|48696643|ref|YP_024422.1| hypothetical protein; >gi|50282960|ref|YP_053016.1| hypothetical protein
POG3050	Bacteria	Siphoviridae	3	3	325	0.7281	0	3	100	>gi|339753222|ref|AEJ93248.1| gp63; >gi|29566481|ref|NP_818047.1| gp74; >gi|206600137|ref|YP_002241642.1| gp58
POG3154	Bacteria	CBA120-like viruses	3	3	68	0.7281	0	3	100	>orf|JN126049-ORF13| 56506..56709 - strand 68 aa; >gi|282599265|ref|YP_003358577.1| hypothetical protein; >gi|351518526|ref|YP_004895254.1| hypothetical protein
POG3176	Bacteria	Siphoviridae	3	3	118	0.7281	0	3	100	>gi|339753800-1|ref|AEJ93820.1| gp69, range; 1..100 HHsearch against CDD matches; (unmatched); >gi|354464452-1|ref|AER26365.1| gp74, range; 1..151 HHsearch against CDD matches; (unmatched); >gi|18496953-1|ref|NP_569803.1| hypothetical protein, range; 1..103 HHsearch against CDD matches; (unmatched)
POG3584	Bacteria	Caudovirales	3	3	115	0.7281	0	3	100	>gi|17975214|ref|NP_536409.1| putative repressor protein; >gi|89152457-1|ref|YP_512295.1| putative transcriptional repressor, range; 1..81 HHsearch against CDD matches; PRK13890;conjugal transfer pro; PHA01976;helix-turn-helix prot; PRK09726;antitoxin HipB; Provi; TIGR02607;antidote_HigA addict; pfam07022;Phage_CI_repr Bacter; TIGR03070;couple_hipB transcri; TIGR02684;dnstrm_HI1420 probab; PRK100…
POG3596	Bacteria	N4-like viruses	3	3	190	0.7281	0	3	100	>gi|18071248|ref|NP_542265.1| hypothetical protein; >gi|237651529|ref|YP_002899000.1| putative lysis protein; >gi|237651611|ref|YP_002899081.1| hypothetical protein
POG3609	Bacteria	Myoviridae	3	3	103	0.7281	0	3	100	>gi|18249910|ref|NP_543098.1| hypothetical protein; >gi|19549003|ref|NP_599045.1| hypothetical protein; >gi|23505501|ref|NP_700388.1| hypothetical protein
POG3610	Bacteria	Myoviridae	3	3	232	0.7281	0	3	100	>gi|18249911-2|ref|NP_543099.1| putative tail protein, range; 401..649 HHsearch against CDD matches; (unmatched); >gi|19549004-2|ref|NP_599046.1| tail protein, range; 406..611 HHsearch against CDD matches; (unmatched); >gi|23505460-2|ref|NP_700389.1| tail protein, range; 401..642 HHsearch against CDD matches; (unmatched)
POG3620	Bacteria	Myoviridae	3	3	117	0.7281	0	2	67	>gi|19549038|ref|NP_599083.1| putative Rz lytic protein; >gi|31544026|ref|NP_852751.1| putative lytic protein Rz; >gi|273809574|ref|YP_003344812.1| putative lytic protein Rz
POG3746	Bacteria	Lambda-like viruses	3	3	45	0.7281	0	3	100	>gi|157165988|ref|YP_001449240.1| hypothetical protein; >gi|169257158|ref|YP_001700536.1| hypothetical protein; >gi|209427729|ref|YP_002274139.1| hypothetical protein
POG3748	Bacteria	Siphoviridae	3	3	540	0.7281	0	3	100	>gi|31415786|ref|NP_852526.1| hypothetical protein; >gi|304360666|ref|YP_003856797.1| hypothetical protein; >gi|327198352|ref|YP_004306926.1| portal protein
POG3883	Archaea	Fusellovirus	3	3	283	0.7281	0	3	100	>gi|38639825|ref|NP_944476.1| ORF 305; >gi|42494956|ref|NP_963954.1| ORF C247; >gi|270281843|ref|YP_003331509.1| hypothetical protein
POG3997	Bacteria	Caudovirales	3	3	132	0.7281	0	3	100	>gi|48696920-2|ref|YP_024683.1| gp10, range; 187..317 HHsearch against CDD matches; (unmatched); >gi|56692581-2|ref|YP_164049.1| hypothetical protein, range; 174..308 HHsearch against CDD matches; (unmatched); >gi|134288829-2|ref|YP_001111241.1| gp41, range; 175..305 HHsearch against CDD matches; (unmatched)
POG4002	Bacteria	Caudovirales	3	3	200	0.7281	0	2	67	>gi|48696933|ref|YP_024696.1| gp23; >gi|56692595|ref|YP_164063.1| putative Rz lysis protein; >gi|134288812|ref|YP_001111253.1| gp53
POG4437	Bacteria	Caudovirales	3	3	148	0.7281	0	3	100	>gi|145708089|ref|YP_001165264.1| signal peptide protein; >gi|209552495|ref|YP_002284410.1| hypothetical protein; >gi|327198030|ref|YP_004306398.1| gp32
POG4438	Bacteria	Lambda-like viruses	3	3	92	0.7281	0	3	100	>gi|148609389|ref|YP_001272520.1| hypothetical protein; >gi|169257190|ref|YP_001700568.1| conserved hypothetical bacteriophage protein; >gi|169257304|ref|YP_001700680.1| conserved hypothetical bacteriophage protein
POG4450	Bacteria	Caudovirales	3	3	151	0.7281	0	3	100	>gi|182682871|ref|YP_001836995.1| hypothetical protein; >gi|221328687|ref|YP_002533529.1| hypothetical protein; >gi|255252747|ref|YP_003090282.1| hypothetical protein
POG0619	Bacteria	Caudovirales	23	23	152	0.7372	0	23	100	>gi|148566146-1|ref|ABQ88421.1| phage replication protein, range; 1..149 HHsearch against CDD matches; pfam04492;Phage_rep_O Bacterio; TIGR01714;phage_rep_org_N phag; pfam09681;Phage_rep_org_N N-te; TIGR01610;phage_O_Nterm phage ; >gi|309386942-1|ref|ADO67668.1| replication protein O, range; 1..172 HHsearch against CDD matches; pfam04492;Phage_rep_O Bacterio; pfam09681;Phage_rep_org_N N-te; TIGR0…
POG2108	Bacteria	Caudovirales	12	13	457	0.7372	0	13	100	>gi|307604152|ref|ADN68462.1| hypothetical protein; >gi|315274337|ref|ADU03745.1| conserved hypothetical protein; >gi|9633457|ref|NP_050560.1| hypothetical protein; >gi|9632528-1|ref|NP_049522.1| hypothetical protein, range; 1..289 HHsearch against CDD matches; (unmatched); >gi|18071220-1|ref|NP_542277.1| hypothetical protein, range; 1..281 HHsearch against CDD matches; PRK06803;flgE flagellar ho…
POG0597	Bacteria	Caudovirales	28	28	223	0.7393	0	28	100	>gi|54124903|ref|AAV30188.1| hypothetical protein; >gi|169665087|ref|ACA63322.1| hypothetical protein; >gi|355398485|ref|AER70243.1| hypothetical protein; >gi|344055667|ref|AEM91863.1| putative exonuclease; >gi|58533008|ref|YP_195231.1| exonuclease; >gi|61806201|ref|YP_214232.1| exonuclease; >gi|61806400|ref|YP_214561.1| exonuclease; >gi|113200737|ref|YP_717672.1| gp232; >gi|200003976-1|ref|YP_00…
POG1175	Bacteria	Siphoviridae	41	41	119	0.7407	0	35	85	>gi|255927904|ref|ACU41524.1| gp60; >gi|343171724|ref|AEL98529.1| gp57; >gi|354997175|ref|AER48514.1| gp59; >gi|109392349|ref|YP_655579.1| gp62; >gi|189043147|ref|YP_001936088.1| hypothetical protein; >gi|239590067|ref|YP_002941916.1| gp58; >gi|302858474|ref|ADL71221.1| gp39; >gi|206599583|ref|YP_002242022.1| gp39; >gi|339781991|ref|AEK07818.1| gp68; >gi|339780929|ref|AEK06765.1| gp57; >gi|339782…
POG1353	Bacteria	Myoviridae	41	41	166	0.7425	0	41	100	>gi|310660204|ref|ADP02459.1| conserved hypothetical protein; >gi|269975343|ref|ACZ55567.1| phage conserved protein; >gi|294478928|ref|ADE87493.1| hypothetical protein; >gi|294663769|ref|ADF29323.1| hypothetical protein; >gi|149408342|ref|YP_001294445.1| hypothetical protein ORF028; >gi|197261355|ref|YP_002154171.1| hypothetical protein; >gi|197261447|ref|YP_002154262.1| hypothetical protein; >gi…
POG0051	Bacteria	Caudovirales	28	28	603	0.7436	0	28	100	>gi|340545208|ref|BAK52931.1| terminase large subunit; >orf|AB609718-ORF005| 1800..3269 + strand 490 aa; >gi|158079301|ref|YP_001504114.1| putative large terminase; >gi|66732717|ref|AAY53308.1| gp5; >gi|194021575|ref|ACF32384.1| DNA packaging protein; >gi|291621950|ref|CAX64983.1| gp02 protein; >gi|294486119|ref|ADE87935.1| putative large terminase subunit; >gi|310697344|ref|ADP06606.1| large ter…
POG1399	Bacteria	Caudovirales	15	15	1997	0.7436	0	15	100	>gi|310005664|ref|ADP00052.1| predicted protein; >gi|58532897|ref|YP_195120.1| virion structural protein; >gi|61806289|ref|YP_214648.1| YadA domain-containing structural protein; >gi|113200613|ref|YP_717775.1| structural protein; >gi|255929070|ref|YP_003097382.1| strucutural protein; >gi|326782119|ref|YP_004322520.1| baseplate wedge initiator; >gi|326782368|ref|YP_004322768.1| YadA domain-contain…
POG1340	Bacteria	Caudovirales	20	20	222	0.745	0	20	100	>gi|310660150|ref|ADP02405.1| conserved hypothetical protein; >gi|310005645|ref|ADP00033.1| gp12; >gi|310005814|ref|ADP00200.1| gp12; >gi|294486132|ref|ADE87948.1| conserved phage protein; >gi|339781706|ref|AEK07536.1| gp92; >gi|343411922|ref|AEM24785.1| site-specific DNA methylase; >gi|33620550|ref|NP_891760.1| hypothetical protein; >gi|157311493|ref|YP_001469536.1| hypothetical protein; >gi|238…
POG0530	Bacteria	Caudovirales	56	57	112	0.7473	0	57	100	>gi|349732039-1|ref|BAL03571.1| putative antirepressor, range; 1..116 HHsearch against CDD matches; pfam02498;Bro-N BRO family, N-; pfam08346;AntA AntA/AntB antir; >gi|339293037-1|ref|AEJ54383.1| prophage LambdaSa1, antirepressor, putative, range; 1..109 HHsearch against CDD matches; pfam08346;AntA AntA/AntB antir; pfam02498;Bro-N BRO family, N-; >gi|89212591-1|ref|ABD63702.1| putative antirepres…
POG1537	Bacteria	Siphoviridae	6	6	333	0.7484	0	6	100	>gi|282533159-3|ref|ADA82268.1| putative tape measure protein, range; 389..757 HHsearch against CDD matches; TIGR01541;tape_meas_lam_C phag; pfam09718;Tape_meas_lam_C Lamb; >gi|282534209-3|ref|ADA82317.1| putative tape measure protein, range; 521..770 HHsearch against CDD matches; TIGR01541;tape_meas_lam_C phag; >gi|282547312-3|ref|ADA82369.1| putative tape measure protein, range; 391..757 HHsear…
POG0635	Bacteria	Caudovirales	5	5	157	0.7484	0	5	100	>gi|323481901|ref|ADX81336.1| hypothetical protein; >gi|9633026|ref|NP_050134.1| hypothetical protein; >gi|18249868|ref|NP_543056.1| hypothetical protein; >gi|163932166|ref|YP_001642356.1| hypothetical protein; >gi|167832375|ref|YP_001686766.1| hypothetical protein
POG1476	Bacteria	Caudovirales	5	5	186	0.7484	0	5	100	>orf|GU169904-ORF018| 27867..28433 + strand 189 aa; >gi|34610174|ref|NP_918999.1| TerS; >gi|148609383|ref|YP_001272514.1| putative small terminase subunit; >gi|169257184|ref|YP_001700562.1| bacteriophage terminase, small subunit; >gi|169257298|ref|YP_001700674.1| bacteriophage DNA packaging protein; terminase, small subunit
POG1886	Bacteria	Caudovirales	5	5	644	0.7484	0	4	80	>gi|291164759|ref|ADD80789.1| TerL; >gi|356927429|ref|AET42221.1| hypothetical protein; >gi|354464708|ref|AER26545.1| terminase large subunit; >gi|118197682|ref|YP_874075.1| terminase large subunit; >gi|343960442|ref|YP_004782268.1| terminase large subunit
POG2717	Bacteria	Caudovirales	5	5	161	0.7484	0	5	100	>gi|343794811|ref|AEM62909.1| hypothetical protein; >gi|349502869|ref|AEP83991.1| hypothetical protein; >gi|34419525|ref|NP_899538.1| hypothetical protein; >gi|48696641|ref|YP_024420.1| hypothetical protein; >gi|48696685|ref|YP_024979.1| hypothetical protein
POG2727	Bacteria	Caudovirales	5	5	783	0.7484	0	5	100	>gi|343794827|ref|AEM62925.1| primase; >gi|62327219|ref|YP_223957.1| gp33; >gi|149408297|ref|YP_001294576.1| hypothetical protein ORF068; >gi|162135108|ref|YP_001595849.1| hypothetical protein; >gi|331028101|ref|YP_004421815.1| integrase
POG2977	Bacteria	Siphoviridae	5	5	97	0.7484	0	5	100	>gi|339783876|ref|AEK09588.1| gp211; >gi|339752235|ref|AEJ92270.1| gp205; >gi|339754106|ref|AEJ94124.1| gp187; >gi|354996719|ref|AER48063.1| gp214; >gi|29566946|ref|NP_818512.1| gp212
POG3392	Bacteria	SPbeta-like viruses	5	5	294	0.7484	0	5	100	>gi|9630253|ref|NP_046680.1| ATP/GTP binding protein; >gi|56694882|ref|YP_164392.1| hypothetical protein; >gi|62362409|ref|YP_224274.1| putative helicase subunit; >gi|190151434|ref|YP_001974345.1| putative NTP-binding protein; >gi|195546607|ref|YP_002117635.1| p077
POG0599	Bacteria	Siphoviridae	4	4	130	0.7484	0	4	100	>gi|54124911-1|ref|AAV30196.1| putative DNA replication protein, range; 1..100 HHsearch against CDD matches; pfam04492;Phage_rep_O Bacterio; TIGR01610;phage_O_Nterm phage ; >gi|66395741-1|ref|YP_240129.1| ORF012, range; 1..127 HHsearch against CDD matches; pfam09681;Phage_rep_org_N N-te; TIGR01714;phage_rep_org_N phag; >gi|66394684-1|ref|YP_240874.1| ORF014, range; 1..138 HHsearch against CDD mat…
POG3612	Bacteria	Caudovirales	4	4	130	0.7484	0	4	100	>gi|18249920-1|ref|NP_543108.1| putative tail fiber protein, range; 1..134 HHsearch against CDD matches; pfam08400;phage_tail_N Prophag; >gi|33770533-1|ref|NP_892070.1| tail fiber protein, range; 1..134 HHsearch against CDD matches; pfam08400;phage_tail_N Prophag; >gi|169257204-1|ref|YP_001700582.1| putative bacteriophage tail fiber protein; Lambda gpN homolog, range; 1..134 HHsearch against CDD …
POG0256	Bacteria	Podoviridae	18	18	426	0.7521	0	18	100	>gi|21914424|ref|AAM81389.1| coat protein; >gi|9635538|ref|NP_059630.1| coat protein; >gi|148566123|ref|ABQ88398.1| putative coat protein; >gi|354549058|ref|AER08027.1| coat protein; >gi|351000330|ref|AEQ38614.1| coat protein; >gi|9633571|ref|NP_050985.1| major head protein; >gi|13559869|ref|NP_112079.1| capsid protein; >gi|24371587|ref|NP_720329.1| coat protein; >gi|41057283|ref|NP_958181.1| gen…
POG1578	Bacteria	Caudovirales	71	72	158	0.7557	0	72	100	>gi|282721288-1|ref|ADA83737.1| gp11, range; 1..157 HHsearch against CDD matches; (unmatched); >gi|302858521-1|ref|ADL71267.1| gp7, range; 1..114 HHsearch against CDD matches; (unmatched); >gi|333495726-1|ref|AEF57318.1| gp8, range; 1..124 HHsearch against CDD matches; (unmatched); >gi|342239756-1|ref|AEL19763.1| gp8, range; 1..111 HHsearch against CDD matches; (unmatched); >gi|343197873-1|ref|AE…
POG0571	Bacteria	P2-like viruses	17	17	152	0.7575	0	17	100	>gi|33413711|ref|AAN28231.1| gpR; >gi|30065716|ref|NP_839861.1| gpR; >gi|90110554|ref|ABD90564.1| tail completion protein R; >gi|90110604|ref|ABD90613.1| tail completion protein R; >gi|109289948|ref|YP_655480.1| tail completion protein R; >gi|312601726|ref|ADQ92400.1| tail protein; >gi|323146197|ref|ADX32435.1| phage tail completion protein; >gi|9630339|ref|NP_046768.1| gpR; >gi|17313232|ref|NP_4…
POG0290	Bacteria	Caudovirales	9	9	152	0.7575	0	9	100	>gi|21914462-2|ref|AAM81427.1| gene 18 protein, range; 115..271 HHsearch against CDD matches; (unmatched); >gi|9635519-2|ref|NP_059610.1| hypothetical protein, range; 115..271 HHsearch against CDD matches; (unmatched); >gi|148566146-2|ref|ABQ88421.1| phage replication protein, range; 150..315 HHsearch against CDD matches; (unmatched); >gi|209407395-2|ref|CAQ82011.1| bacteriophage replication prot…
[truncated: 3,391 more rows]
