# Supplementary material for: A census of α-helical membrane proteins in double-stranded DNA viruses infecting bacteria and archaea
Source: BMC Bioinformatics. 2015 Nov 10;16:380. doi: 10.1186/s12859-015-0817-4 (PMC4641393; doi:10.1186/s12859-015-0817-4)
Supplement: Additional file 3: Table S3. — Virus categories. Description of virus categories and data shown in Figs. 5 and 6. (XLSX 49 kb) [file 12859_2015_817_MOESM3_ESM.xlsx]

## Sheet: SuppData3
Distribution of number of genomes:							Additional data
(Domain) Virus Family [Lipid]	NumGenomes		Viral Family	Host Domain	Lipid Class		ViralZone link	Natural Hosts	Description
(A) Ampullaviridae [L]	1		Ampullaviridae	A	L		http://viralzone.expasy.org/all_by_species/3016.html	Archaea: genus Acidianus	Enveloped, bottle-shaped, with the pointed end likely involved in adsorption and channeling of viral DNA into the host cell.
(A) Fuselloviridae [L]	9		Fuselloviridae	A	L		http://viralzone.expasy.org/all_by_species/20.html	Extremely thermophilic archaea (Sulfolobus)	Enveloped, lemon-shaped, with short tail fibers attached to one pole. The virion is about 60 nm in diameter and 100 nm in length.
(A) Lipothrixviridae [L]	8		Lipothrixviridae	A	L		http://viralzone.expasy.org/all_by_species/143.html	Archaea	Enveloped, rod-shaped. The capsid is about 24-38 nm in diameter and 410-1950 nm in length.
(A) Globuloviridae [U]	2		Globuloviridae	A	L?		http://viralzone.expasy.org/all_by_species/535.html	Pyrobaculum and Thermoproteus archaea	The virions are spherical with a diameter of about 100 nm. They are probably enveloped containing tightly packed nucleoprotein in a superhelical conformation.
(A) Bicaudaviridae [U]	2		Bicaudaviridae	A	N?		http://viralzone.expasy.org/all_by_species/713.html	Archaea: genus Acidianus	Lemon-shaped. Presumably non enveloped. The virion has the property to develop two tails after budding if incubated at 85 ºC, the temperature close to that of it’s natural habitat.
(A) Myoviridae [N]	1		Myoviridae	A	N		http://viralzone.expasy.org/all_by_species/140.html	Bacteria, Archaea	Non-enveloped, head-tail structure. Head is about 50-110 nm in diameter. The tail is contractile, has 6 long terminal fibers, 6 short spikes and a small base plate. The capsid has an elongated icosahedral symmetry T=13 Q=21, composed of 152 capsomers (T4 phage).
(A) Rudiviridae [N]	4		Rudiviridae	A	N		http://viralzone.expasy.org/all_by_species/159.html	Thermophilic archaea Sulfolobus islandicus	Non-enveloped, rod-shaped, rigid, with three tail fibers at either end.
(A) Siphoviridae [N]	3		Siphoviridae	A	N		http://viralzone.expasy.org/all_by_species/142.html	Bacteria, archeabacteria	Nonenveloped, head-tail structure. The head is about 60 nm in diameter. The long tail is non-contractile and has 6 fibers although some siphoviruses have only 3 or 4. The capsid is icosahedral with a T=7 symmetry.
(B) Corticoviridae [L]	1		Corticoviridae	B	L		http://viralzone.expasy.org/all_by_species/14.html	Bacteria	Icosahedral T=21 capsid 56 nm in diameter, composed of 1200 P1 (spike) and 60 P2 (capsid) proteins. The pentameric receptor-binding spikes are protruding from the 12 fivefold axes. The capsid encloses an internal lipid core containing the structural proteins P3 to P9.
(B) Plasmaviridae [L]	1		Plasmaviridae	B	L		http://viralzone.expasy.org/all_by_species/146.html	Bacteria: Mycoplasma - Acholeplasma sp.	Enveloped, spherical to pleomorphic, no head-tail structure. The capsid is about 80 nm in diameter.
(B) Tectiviridae [L]	11		Tectiviridae	B	L		http://viralzone.expasy.org/all_by_species/160.html	Gram-negative bacteria.	Non enveloped, icosahedral virion with a pseudo T=25 symmetry. Virion size is about 66 nm with apical spikes of 20 nm. The capsid encloses a inner membrane vesicle within which the genomic DNA is coiled.
(B) Myoviridae [N]	200		Myoviridae	B	N		http://viralzone.expasy.org/all_by_species/140.html	Bacteria, Archaea	Non-enveloped, head-tail structure. Head is about 50-110 nm in diameter. The tail is contractile, has 6 long terminal fibers, 6 short spikes and a small base plate. The capsid has an elongated icosahedral symmetry T=13 Q=21, composed of 152 capsomers (T4 phage).
(B) Podoviridae [N]	127		Podoviridae	B	N		http://viralzone.expasy.org/all_by_species/141.html	Bacteria	Nonenveloped, head-tail structure. Head is about 60 nm in diameter. The tail is non-contractile, has 6 short subterminal fibers. The capsid is icosahedral with a T=7 symmetry.
(B) Siphoviridae [N]	429		Siphoviridae	B	N		http://viralzone.expasy.org/all_by_species/142.html	Bacteria, archeabacteria	Nonenveloped, head-tail structure. The head is about 60 nm in diameter. The long tail is non-contractile and has 6 fibers although some siphoviruses have only 3 or 4. The capsid is icosahedral with a T=7 symmetry.
Distribution of genome size:
(Domain) Virus Family [Lipid]	Average	Min	First Quartile	Second Quartile	Third Quartile	Max
(A) Ampullaviridae [L]	57
(A) Fuselloviridae [L]	35	32	34	34	35	41
(A) Lipothrixviridae [L]	62.9	40	53	63	68	76
(A) Globuloviridae [U]	44	40				48
(A) Bicaudaviridae [U]	78.5	77				80
(A) Myoviridae [N]	104
(A) Rudiviridae [N]	47.2	41	41	43	48	57
(A) Siphoviridae [N]	55.3	43				73
(B) Corticoviridae [L]	24
(B) Plasmaviridae [L]	15
(B) Tectiviridae [L]	33	32	33	33	33	34
(B) Myoviridae [N]	194.5	15	83	227	255	724
(B) Podoviridae [N]	62.1	11	50	56	74	179
(B) Siphoviridae [N]	89.5	27	68	85	106	257
Distribution of proportion of proteome that has at least 1 TM segment:									Distribution of proportion of proteome that has at least 2 TM segments:
(Domain) Virus Family [Lipid]	Average	Min	First Quartile	Second Quartile	Third Quartile	Max			(Domain) Virus Family [Lipid]	Average	Min	First Quartile	Second Quartile	Third Quartile	Max
(A) Ampullaviridae [L]	32								(A) Ampullaviridae [L]	14
(A) Fuselloviridae [L]	36.8	31	35	37	39	41			(A) Fuselloviridae [L]	27.1	20	26	27	29	31
(A) Lipothrixviridae [L]	13	9	10	11	13	19			(A) Lipothrixviridae [L]	7.1	5	6	7	8	10
(A) Globuloviridae [U]	27	25				29			(A) Globuloviridae [U]	19.5	18				21
(A) Bicaudaviridae [U]	17.5	16				19			(A) Bicaudaviridae [U]	15	12				18
(A) Myoviridae [N]	5								(A) Myoviridae [N]	1
(A) Rudiviridae [N]	12	7	7	8	10	23			(A) Rudiviridae [N]	2	2	2	2	2	2
(A) Siphoviridae [N]	8.3	7				10			(A) Siphoviridae [N]	3.3	2				4
(B) Corticoviridae [L]	29								(B) Corticoviridae [L]	0
(B) Plasmaviridae [L]	40								(B) Plasmaviridae [L]	20
(B) Tectiviridae [L]	31.2	24	27	33	33	36			(B) Tectiviridae [L]	5.2	3	3	6	6	9
(B) Myoviridae [N]	7.1	2	6	7	8	14			(B) Myoviridae [N]	2.8	0	2	2	4	8
(B) Podoviridae [N]	8	0	6	8	10	20			(B) Podoviridae [N]	2.6	0	0	2	4	10
(B) Siphoviridae [N]	7.4	2	6	7	9	21			(B) Siphoviridae [N]	3	0	2	3	4	13
